# Supplementary material for: B3 Transcription Factors Determine Iron Distribution and FERRITIN Gene Expression in Embryo but Do Not Control Total Seed Iron Content
Source: Front Plant Sci. 2022 May 6;13:870078. doi: 10.3389/fpls.2022.870078 (PMC9120844; doi:10.3389/fpls.2022.870078)
Supplement: Supplementary file 6 [file Table_2.xlsx]

## Sheet: Description
Supplementary Table 2. Differentially expressed genes in B3 mutant seeds
We obtained transcriptomics information from seeds of B3 mutants from the GEO database (GSE61686). Microarray data was normalized using RMA, and a two way ANOVA was performed in order to determine differentially expressed genes in each mutant respect to its WT. For the ANOVA model, we considered the factors Genotype (G) and Time (T), since for each mutant we had two different time points.
ANOVA abi3-6: ANOVA results for abi3-6 vs. Col-0. Differentially expressed genes for the G factor, T factor and G:T interaction factor
abi3-6: list of differentially expressed genes considering the G factor or the G:T factor
ANOVA fus3-3: ANOVA results for fus3-3 vs. Col-0. Differentially expressed genes for the G factor, T factor and G:T interaction factor
fus3-3: list of differentially expressed genes considering the G factor or the G:T factor
ANOVA lec2-1: ANOVA results for lec2-1 vs. Ws. Differentially expressed genes for the G factor, T factor and G:T interaction factor
lec2-1: list of differentially expressed genes considering the G factor or the G:T factor

## Sheet: ANOVA abi3-6
(Intercept)	G	T	G:T	Gene ID
3.27159e-14	2.03949e-05	9.7724e-06	0.101703	ATMG00640
7.17197e-12	0.0938622	0.00829596	0.785946	ATMG00650
1.37879e-11	0.00709985	0.583747	0.179904	ATMG00670
6.84616e-12	0.00241376	0.0629578	0.463747	ATMG00870
4.97395e-12	0.32665	0.00573467	0.00148459	ATMG00890
1.66638e-12	0.000280353	0.036007	0.929812	ATMG00510
6.14396e-13	0.0110195	0.00103352	0.000231393	ATMG00630
6.07538e-12	0.0231314	0.026274	0.101125	ATCG01060
1.49214e-13	0.00030694	0.0269311	0.791752	ATCG01090
1.63928e-12	1.62623e-05	0.000611511	0.0303964	ATCG01100
1.39798e-14	0.0164569	0.00688105	0.00194424	ATMG00070
4.97218e-13	0.0028388	0.0101162	0.000209668	ATMG00110
1.82915e-11	0.0463936	0.397201	0.0208712	ATMG00160
9.35443e-14	0.00609307	0.0481597	0.904108	ATCG01020
2.02215e-13	0.000248322	0.714463	0.343695	ATCG01040
9.74464e-14	0.0561083	2.57801e-06	0.000894952	ATCG00630
2.81408e-13	0.0256286	0.194573	0.173124	ATCG00640
5.84302e-14	0.0601756	0.000495945	0.114709	ATCG00700
4.47674e-12	0.000236692	0.00165483	0.750759	ATCG00750
5.88536e-13	0.000206222	0.000682369	0.389208	ATCG00760
1.04925e-10	0.000134383	0.00930479	0.724329	ATCG00790
2.80231e-13	0.000103446	0.00161489	0.114658	ATCG00800
1.38164e-11	0.00151331	0.00982973	0.741074	ATCG00810
1.13346e-16	2.72927e-08	0.00778839	0.00485625	ATCG00820
7.72166e-10	8.62242e-05	0.0015441	0.100188	ATCG00160
6.2153e-11	0.00026073	0.00172838	0.395384	ATCG00170
3.14627e-11	2.15146e-05	0.000686792	0.392671	ATCG00180
9.87322e-13	0.659451	0.000316327	0.0203217	ATCG00300
1.21648e-10	0.00263459	0.244883	0.285201	ATCG00380
1.25425e-12	0.000794231	0.703989	0.221091	ATCG00440
1.59301e-12	0.00254871	0.362738	0.695051	ATCG00470
2.99459e-13	2.63628e-05	0.256522	0.632997	ATCG00520
1.09258e-12	0.000965117	0.0581424	0.461175	ATCG00530
3.32206e-13	0.000116619	0.000354015	0.0129431	ATCG00540
1.82311e-11	0.0203851	0.0147162	0.513566	ATCG00550
1.69166e-12	0.191906	0.00190064	0.444864	ATCG00560
1.51526e-13	0.766983	1.15303e-05	0.000639036	ATCG00080
1.8798e-12	3.8268e-05	0.0867138	0.378427	ATCG00140
2.75846e-10	0.000259066	0.841593	0.913004	AT2G26550
8.31402e-13	0.628575	0.00323487	0.00181614	AT2G26570
5.31482e-11	0.184539	2.37297e-05	0.0965659	AT2G26580
4.24414e-13	0.00777904	0.863393	0.368224	AT2G26410
8.70289e-12	0.0558688	0.000266786	0.359804	AT2G26600
1.46364e-10	0.518166	0.000148599	0.00163709	AT2G26530
1.56425e-14	0.270211	2.02057e-05	0.0165369	AT2G26430
4.20702e-12	1.73725e-07	1.51286e-07	3.64201e-06	AT2G26500
1.91709e-13	0.67222	2.19055e-05	0.0185414	AT2G26510
2.81849e-12	0.125802	0.000387546	0.0487961	ATCG00070
1.19867e-11	0.510954	3.55252e-06	0.000623972	AT2G23320
7.05996e-10	3.77919e-07	4.09391e-05	0.844407	AT2G26440
2.14827e-12	0.0137358	0.0602316	0.0443885	AT2G26460
5.99453e-12	0.196626	1.15837e-07	7.99691e-06	AT2G26470
5.62185e-11	4.46806e-05	0.00127447	0.000384404	AT2G39730
6.29059e-13	0.000998958	0.446259	0.00852584	AT2G39760
2.51293e-16	0.0112298	1.77548e-07	0.0144872	AT2G39750
5.21376e-15	0.205887	2.81456e-05	0.000275107	AT2G39780
3.03603e-12	1.70004e-07	2.94155e-08	1.27556e-05	AT2G23240
4.39083e-10	0.000833344	0.000510298	0.0859231	AT2G23180
3.80477e-13	0.00108304	0.026963	0.177896	AT2G23160
2.21512e-11	0.00277301	0.000410501	0.0148594	AT2G23340
4.12944e-12	0.00131869	0.000617393	0.067508	AT2G23330
1.23789e-11	0.0965714	3.36553e-05	0.00529575	AT2G23290
1.41959e-14	0.642367	0.0152996	0.000456492	AT2G23350
3.63836e-14	0.494123	0.0103304	0.1555	AT2G39820
1.873e-11	0.000681959	0.820036	0.0178167	AT2G45290
8.50161e-16	0.000351179	0.00217038	0.450653	AT2G40950
4.40788e-10	0.000836126	0.0406511	0.0124062	AT2G40815
1.56586e-13	6.93592e-06	0.00101137	6.11151e-05	AT2G40840
3.1433e-12	0.315001	2.50054e-05	0.00305679	AT2G40880
7.07113e-14	0.177636	0.165775	0.0078219	AT2G40935
2.09807e-09	1.75785e-05	0.00195296	0.00802426	AT2G40940
2.71261e-13	0.0707102	0.37897	0.0238863	AT2G40830
7.33168e-12	0.00557653	0.0580515	0.132108	AT2G40930
2.34644e-12	0.00789649	0.227436	8.75267e-05	AT2G40890
1.01154e-11	0.00600167	0.612164	0.422017	AT2G41590
9.37855e-12	0.000663994	7.43622e-06	6.84582e-05	AT2G41650
8.73108e-13	0.0186488	0.000132008	0.0325278	AT2G41520
5.81474e-13	0.00438795	0.423534	0.000146887	AT2G41550
4.60165e-13	0.750238	4.06661e-06	0.0153606	AT2G41540
9.01961e-13	0.036137	0.00384927	0.649632	AT2G41630
2.22413e-15	4.90396e-05	0.0157243	0.84893	AT2G41530
7.16686e-16	5.45144e-07	3.27886e-07	0.0231374	AT2G41620
2.49298e-11	0.000558748	0.000727427	3.10189e-06	AT2G41560
1.26277e-11	0.292159	0.0147886	0.00882295	AT2G41680
3.8938e-11	0.00650225	0.000297124	2.49306e-05	AT2G41640
2.30365e-12	0.442528	0.00126715	0.678782	AT2G39810
1.41828e-15	0.018626	0.00365682	8.75015e-05	AT2G47610
9.17411e-16	0.000311256	0.000124065	0.283249	AT2G47420
3.02273e-09	7.02951e-06	0.131083	0.0175326	AT2G47450
1.62583e-15	1.20847e-09	0.099667	5.0074e-05	AT2G47600
6.1293e-13	0.00104722	0.895227	0.941032	AT2G45380
1.23288e-09	9.20748e-08	0.10074	5.91648e-05	AT2G45340
4.61359e-14	0.190875	0.00196026	0.236053	AT2G45320
8.26685e-13	0.022192	0.00125418	0.0328005	AT2G45230
6.46345e-12	0.104628	0.118208	0.00892101	AT2G45210
2.32556e-12	0.00792722	0.00101553	0.0366964	AT2G45460
2.52755e-14	0.615537	4.03222e-08	2.48777e-05	AT2G45190
5.85896e-14	0.091089	0.051669	0.021839	AT2G45430
5.49117e-11	0.444074	5.04898e-05	0.000742138	AT2G45420
1.18971e-11	0.000247696	0.000386172	1.8815e-05	AT2G45400
2.25542e-14	0.117426	0.015533	0.180593	AT2G45240
2.47667e-12	0.0136444	0.000320309	0.000366233	AT2G45200
9.72759e-11	0.0314855	0.000441874	0.859029	AT2G45220
7.08388e-12	0.349719	0.000619121	0.109332	AT2G47620
8.68399e-14	0.000259697	0.00167972	0.000181831	AT2G47590
6.6697e-11	0.0250088	0.000239334	0.00668524	AT2G47550
1.51095e-16	0.96906	0.00558884	0.000596884	AT5G12470
1.88333e-12	1.41951e-08	0.0178957	0.123415	AT2G33070
5.67745e-11	0.000146972	0.0045098	0.584431	AT2G33210
3.95594e-11	2.71202e-05	0.684235	0.0244374	AT2G33180
4.29839e-15	9.36418e-05	5.23754e-05	0.0142714	AT2G33150
7.70011e-17	0.00109249	0.000202623	0.00282902	AT2G33220
4.53937e-11	0.00245386	0.000126679	0.0244878	AT2G47560
2.13469e-10	0.00115479	0.325318	0.0404703	AT2G47520
3.37548e-15	0.00134207	5.29875e-06	0.00180091	AT2G47470
7.81021e-15	0.000175536	9.68089e-09	2.71486e-07	AT2G47440
4.77892e-14	0.631174	0.000406133	0.477237	AT5G12410
8.78179e-10	0.0771253	0.0139922	0.525788	AT5G12420
5.58524e-11	0.0619624	0.0724613	0.0129042	AT5G12440
1.93446e-10	0.00885137	0.0704593	0.437776	AT1G67710
1.9042e-12	8.29635e-05	0.0176128	0.10416	AT1G67660
2.07686e-13	9.01797e-05	3.87601e-05	0.00026279	AT1G67810
1.91144e-12	0.000951573	5.99626e-06	1.94641e-05	AT1G67820
8.08022e-13	1.02201e-05	7.22816e-09	1.13394e-06	AT1G67740
2.16326e-08	1.79409e-05	0.918681	5.86318e-05	AT1G67750
2.25541e-12	4.71317e-05	0.0336549	0.458644	AT1G67800
6.32372e-14	1.23025e-07	8.13511e-05	0.879493	AT1G67700
2.33272e-15	0.0163069	3.11812e-08	0.000280634	AT1G67730
3.54164e-12	0.0180381	0.000238526	0.00124289	AT1G67850
2.38231e-12	0.133822	4.63373e-05	0.00225102	AT1G67720
2.64028e-11	5.81068e-05	0.333816	0.493551	AT5G12270
1.54775e-13	0.00456534	0.000278057	0.00733287	AT5G12290
1.96667e-15	2.39827e-05	1.09887e-06	0.000216511	AT5G12310
2.17007e-09	0.0101923	0.00988135	0.797375	AT5G12330
3.83084e-16	0.000581173	1.53449e-05	0.00730089	AT5G12350
5.25948e-13	8.31308e-07	2.16784e-08	3.73102e-06	AT1G44575
1.74935e-11	3.18124e-09	0.672064	0.046216	AT1G67830
1.35036e-13	0.00199963	2.2509e-05	0.00386015	AT4G16143
1.99073e-11	0.633647	0.00062766	0.0206762	AT1G08410
4.30497e-13	0.000121935	6.86742e-07	0.95352	AT3G29810
1.30967e-12	0.100791	0.000220253	0.00237691	AT4G25620
4.92628e-12	2.04448e-08	1.4749e-05	0.000275295	AT4G25580
1.35448e-09	0.966551	6.58674e-05	0.0014815	AT4G25540
3.70634e-12	0.00169666	0.121037	0.787313	AT4G25520
6.47168e-14	1.46116e-06	1.53677e-06	5.72616e-06	AT4G25570
1.4207e-11	0.00120466	0.355159	0.210939	AT4G25530
4.88714e-11	0.0109219	0.000217002	0.000227049	AT1G44414
6.88283e-15	0.000168277	0.00138615	0.0899811	AT1G44350
7.15782e-15	0.32006	4.68915e-08	0.000229859	AT4G17230
2.10775e-15	0.000671737	4.52658e-08	0.00947146	AT4G16760
1.44025e-12	0.0119878	6.66849e-05	0.0102994	AT4G17490
4.07401e-13	0.00721911	0.0646848	0.0543774	AT4G17615
1.97817e-11	0.0651085	2.74883e-06	0.0236217	AT4G17500
2.25107e-13	0.000146575	0.000551525	0.0236627	AT4G14680
2.93506e-12	0.00391071	0.0271467	0.770593	AT4G15090
8.7496e-14	0.00192125	0.0404247	0.0323731	AT4G14385
2.39674e-10	0.000683861	0.00893598	0.015497	AT4G16563
2.26651e-13	0.000407827	2.33041e-05	0.43806	AT4G17070
1.16165e-13	0.145234	0.00111942	0.071998	AT4G14500
6.4355e-11	0.00122861	1.93852e-05	0.000108982	AT4G14960
2.2679e-14	0.0707709	0.00359646	0.614546	AT4G16430
1.10792e-15	0.111336	0.000788909	0.00156258	AT4G14360
9.86441e-12	0.0457225	2.18796e-08	4.22882e-07	AT4G15210
1.03002e-11	0.000755438	0.0140184	0.428801	AT4G16780
1.84611e-11	0.00166186	4.03025e-09	1.22594e-05	AT4G15550
4.37491e-13	0.0252765	5.18903e-05	0.810181	AT4G17730
8.19983e-14	0.0126877	0.430825	0.240999	AT4G17270
1.0598e-14	7.47252e-08	5.27686e-08	3.81311e-06	AT4G15560
3.51418e-13	0.000295906	0.0100056	0.973037	AT4G14990
1.63466e-15	0.000240393	0.10132	0.0604488	AT4G14880
6.56332e-15	0.00419234	0.00228634	0.0197437	AT4G16420
1.18946e-16	0.100178	5.19719e-06	0.000841855	AT4G15470
3.09972e-13	0.0841689	0.000108052	0.176384	AT4G16490
1.39992e-12	0.000229981	1.78003e-05	0.208104	AT4G16155
1.30391e-13	0.059313	0.00102346	0.681343	AT4G15093
4.29579e-11	0.604515	1.27275e-05	0.000709354	AT4G16660
2.31139e-16	2.2884e-06	0.0058566	0.000202675	AT4G14340
3.70288e-13	0.00465414	0.000872837	0.28748	AT4G16100
1.52459e-11	0.182891	3.52247e-07	0.000186527	AT4G16370
5.14907e-13	0.0289314	0.00364479	0.911597	AT4G15010
3.244e-14	0.00119114	0.00519791	0.388323	AT4G17530
1.02666e-10	2.48771e-05	2.1386e-06	0.000942632	AT4G17190
1.39016e-11	0.000183384	8.28864e-05	0.00967461	AT4G17695
2.0714e-11	0.156448	0.000328688	0.0198548	AT4G17010
2.05683e-13	0.00234682	0.00537942	0.000109228	AT4G15630
8.51813e-12	0.000363846	0.00183326	0.0254462	AT4G17215
3.56303e-11	0.12798	1.86299e-06	0.608407	AT4G14690
7.95012e-15	0.00106495	0.179344	0.874755	AT4G16770
3.40818e-14	0.0102442	8.73175e-07	0.000335337	AT4G17486
1.80417e-13	0.00621881	3.34778e-08	0.0335901	AT4G13950
2.23709e-15	0.966979	0.000653197	0.000162753	AT4G14320
7.28294e-13	0.0249212	0.00343837	0.0146436	AT4G14600
1.0222e-12	0.0219784	0.0255457	0.0201572	AT4G15420
1.0322e-12	0.000352594	0.00152329	0.998035	AT4G16745
1.937e-13	0.0119487	0.000556205	0.00573049	AT4G14800
4.63497e-14	0.783898	7.50389e-05	0.00182792	AT4G14000
2.17263e-11	0.00950274	0.030162	0.315323	AT4G15610
1.29249e-11	6.64996e-08	0.200152	1.85484e-06	AT4G16980
2.64156e-14	0.000587788	0.238384	0.590825	AT4G16146
1.15021e-14	0.312955	0.000202194	0.291401	AT4G16444
1.38609e-13	4.92764e-06	0.000127633	0.000849074	AT4G15545
8.18188e-13	3.2286e-05	0.0396146	0.00338891	AT4G16500
2.51282e-13	2.01496e-06	0.00136262	0.108784	AT4G17260
2.67154e-09	8.11922e-07	0.05417	0.240629	AT4G14130
7.02955e-13	0.0018966	0.000151654	0.206366	AT4G14100
4.00078e-13	0.0985772	0.000586326	4.00114e-05	AT4G14930
5.64692e-13	0.849246	1.42146e-06	0.00663178	AT4G14410
6.17822e-14	0.117195	0.168187	0.000332577	AT4G15940
1.4356e-15	5.69282e-05	1.91023e-06	0.023275	AT4G14615
1.49679e-12	0.982923	1.42867e-05	0.0681276	AT4G15800
2.9399e-13	0.00214529	0.514538	0.00381878	AT4G16160
4.49608e-13	0.0117671	0.00090825	0.705084	AT4G16566
2.09704e-13	2.95833e-05	5.98946e-08	0.000385056	AT4G16442
1.2277e-12	0.0439709	0.000203817	0.141101	AT4G16120
2.14043e-13	0.000699575	4.24729e-06	0.00252529	AT4G14420
1.172e-14	0.02352	0.00212292	0.000232596	AT4G16720
4.92956e-13	0.692223	0.000210392	0.0170321	AT4G15475
6.03723e-11	0.00619197	0.000426864	0.420198	AT4G16640
1.73224e-11	0.00138517	0.00023508	0.274664	AT4G17090
2.44913e-10	5.66887e-08	2.26156e-06	0.000658344	AT4G14890
1.03611e-12	0.00306981	1.98393e-07	1.25149e-05	AT4G17770
1.7541e-12	0.0501289	2.6553e-05	0.217769	AT4G16690
4.55381e-15	0.000388427	2.41055e-08	4.51232e-05	AT4G16830
1.71701e-15	0.0326658	1.48918e-05	0.000972493	AT4G17640
1.17612e-10	5.55072e-07	0.000719824	0.000467265	AT4G15490
6.27523e-13	0.12244	0.00110763	0.882556	AT4G16000
1.31195e-10	1.89132e-05	0.0474628	0.000273292	AT4G17600
6.59271e-16	8.66073e-05	8.77198e-05	3.12712e-05	AT4G17390
1.3562e-15	1.70457e-07	7.90488e-05	1.50493e-05	AT4G13940
1.21689e-11	2.41492e-08	4.86418e-05	0.8442	AT4G17560
7.19792e-14	7.37466e-07	0.00259239	0.000334929	AT4G14430
6.33247e-14	0.00771164	1.84927e-07	0.158144	AT4G17790
5.01171e-12	0.000285582	5.23012e-05	0.222374	AT4G15120
2.92038e-10	0.0700722	0.000884264	0.0088583	AT4G15790
3.69832e-13	0.0627298	5.49194e-07	2.13796e-06	AT4G17720
7.01647e-13	0.0181344	0.46393	0.0102337	AT4G14965
5.66456e-11	0.000225605	0.607954	0.312588	AT4G15510
2.60518e-15	0.0364827	6.25049e-06	0.000291034	AT4G15000
4.63757e-13	0.382005	0.000163067	0.0118895	AT4G17620
2.05811e-12	0.00176096	0.00109843	0.254959	AT4G17660
2.42407e-11	0.00475958	0.0694383	0.0304725	AT4G17750
2.44492e-11	0.0127592	0.0218908	0.0707351	AT4G17785
4.30274e-12	0.0809481	8.26691e-05	0.059782	AT4G17810
2.94927e-11	0.00132727	6.68675e-05	0.0843368	AT4G16790
1.33213e-09	0.129891	0.000784567	0.116825	AT4G14020
6.67214e-11	7.42821e-05	0.000615433	0.00204014	AT4G14010
1.11679e-13	0.000431999	0.14167	0.0161037	AT4G17520
1.1567e-11	1.0296e-07	0.000450083	0.00404146	AT4G16410
2.09413e-15	0.049093	0.00886134	0.29188	AT4G16520
8.60197e-14	0.00673468	0.0380095	0.565453	AT4G16450
3.70481e-13	0.00037375	0.0150097	0.00645948	AT4G17420
7.30452e-12	0.002559	0.00457042	0.847723	AT4G14870
5.07227e-14	4.75762e-05	0.00176213	0.0105824	AT4G14560
2.17618e-14	0.001485	0.607384	0.457464	AT4G14900
1.09242e-15	0.0149588	0.000215172	0.61901	AT4G17040
3.06243e-10	0.00051035	3.80197e-05	0.00606588	AT4G17670
6.59877e-11	0.036143	0.00104026	0.0382027	AT4G17610
2.50833e-12	0.000269499	0.531265	0.193312	AT4G17160
5.05025e-15	0.00113384	0.324215	0.000425903	AT4G17170
2.5235e-16	0.000109267	3.01242e-07	2.5442e-07	AT4G17180
5.68214e-12	0.00224843	0.0565968	0.665169	AT4G17200
8.90255e-13	0.354519	0.00633652	0.00291965	AT4G17280
7.4738e-13	0.0551882	0.000522333	0.0679211	AT4G17300
9.69217e-14	0.0254672	0.000354414	0.011908	AT4G17330
3.45305e-11	0.0144464	0.895227	0.00102671	AT4G17350
1.35533e-13	0.00481806	2.81504e-05	0.0709562	AT4G17370
7.26182e-11	0.00467825	0.101312	0.473729	AT4G17410
2.79869e-10	0.00873551	0.0226569	0.946572	AT4G17430
5.21735e-12	0.00180502	0.000946462	0.889115	AT4G17470
2.43285e-12	8.44376e-05	7.28824e-05	0.12802	AT4G17483
1.97761e-15	0.0265336	1.86894e-05	0.00138407	AT4G17060
7.92872e-14	0.8328	3.75626e-05	0.00158144	AT4G17140
7.67652e-14	0.000138811	0.0314876	0.000153895	AT4G16620
2.10727e-12	0.169795	0.00363007	0.628969	AT4G16650
3.47916e-12	0.00011642	0.00724445	0.0484606	AT4G16670
2.25398e-12	0.00768767	0.0914353	0.079042	AT4G16730
4.17369e-10	0.000572303	0.00010502	0.00163528	AT4G16750
2.56152e-13	0.0161935	0.00706306	0.0743691	AT4G16800
9.8126e-11	0.127646	0.0005775	0.0603214	AT4G16900
1.84585e-12	0.00316246	0.00272658	0.794543	AT4G16950
7.55589e-12	0.486315	1.00923e-05	0.02587	AT4G16610
5.80055e-12	0.000185791	0.262824	0.189028	AT4G16060
1.30033e-11	0.0112128	6.10677e-05	0.0544657	AT4G16110
1.02547e-11	0.146027	0.000210626	0.034532	AT4G16130
1.52954e-10	0.299156	8.76413e-05	0.335686	AT4G16140
4.69214e-12	0.00329176	2.5452e-05	0.31503	AT4G16190
1.32371e-15	3.07789e-05	8.4155e-06	0.00694275	AT4G16210
8.30824e-12	0.000262005	7.49074e-06	0.000479638	AT4G16250
1.32385e-12	0.00197536	0.0750254	0.90067	AT4G16280
4.4151e-11	0.684896	0.00014638	0.0293203	AT4G16340
1.3759e-10	8.94692e-05	0.0132436	0.44518	AT4G16390
1.30186e-14	0.000158528	0.000736996	0.132591	AT4G16440
2.2026e-10	0.00680563	0.332997	0.281171	AT4G16460
5.94512e-12	1.44056e-05	0.000439058	0.0189816	AT4G16480
3.20689e-11	0.0265907	0.00503505	2.45054e-05	AT4G15620
4.60184e-11	0.000184219	0.364478	0.395573	AT4G15640
1.05449e-15	8.34686e-08	3.69213e-08	3.96484e-05	AT4G15770
1.7495e-11	0.0224473	0.21723	0.114057	AT4G15820
1.61885e-11	1.69735e-06	0.7895	0.069993	AT4G15910
4.1004e-16	0.00420943	3.33465e-08	0.000849376	AT4G15930
8.94066e-11	0.056945	9.03439e-05	0.0300997	AT4G15955
6.30404e-12	7.85134e-07	8.01788e-08	1.53256e-05	AT4G15260
9.20245e-12	0.45933	0.000147948	0.0263395	AT4G15320
8.43297e-14	0.00154253	0.665908	0.00195443	AT4G15330
8.27479e-11	0.016195	0.000104774	0.00246606	AT4G15380
1.14884e-14	6.91032e-07	2.36622e-08	1.82795e-07	AT4G15390
2.43647e-11	0.00042764	6.83361e-05	0.508147	AT4G15400
5.03538e-15	0.000558871	6.43651e-05	0.00175294	AT4G15410
1.17301e-13	0.0713303	0.000115925	0.991105	AT4G15520
2.64931e-13	0.00194587	0.0113518	0.219092	AT4G14590
2.17377e-10	0.00359338	0.10874	0.0985708	AT4G14605
1.00637e-11	0.209195	0.00105981	0.0021815	AT4G14630
7.54301e-13	0.00107972	9.26875e-05	0.00501287	AT4G14660
1.11337e-11	0.253074	3.25776e-08	0.304717	AT4G14695
6.67913e-11	0.00624756	0.00154992	0.0755004	AT4G14770
3.60913e-12	0.0273013	7.55253e-06	0.0290175	AT4G14780
2.42279e-11	0.0599946	0.000650825	0.31495	AT4G14790
3.61004e-10	0.0205619	0.0151951	0.206759	AT4G14850
1.15058e-11	0.0482649	0.000212693	0.0231184	AT4G14970
1.45396e-11	0.0681985	1.02855e-07	0.00153675	AT4G14980
3.75124e-13	0.92563	0.515256	0.000355149	AT4G15020
3.77237e-12	0.0131467	0.000866207	0.44617	AT4G14530
8.15669e-11	0.000211154	0.00163975	0.408353	AT4G14540
5.78887e-11	0.00916331	0.123265	0.00414997	AT4G14570
1.28984e-11	0.897688	0.00202924	0.386606	AT4G14170
1.89363e-11	0.00364922	0.00675184	0.0556808	AT4G14190
3.05626e-13	0.0293233	0.00353981	0.553875	AT4G14200
1.27096e-13	0.00196339	0.508826	0.150731	AT4G14230
5.41499e-13	2.75619e-07	3.7607e-06	0.744118	AT4G14270
4.6893e-12	2.36639e-05	0.21128	0.100308	AT4G14290
1.52232e-13	1.06102e-07	5.77393e-06	7.9595e-05	AT4G14440
1.30916e-11	0.00205182	0.0316864	0.92371	AT4G14480
1.23814e-12	0.010842	0.0248056	0.0497959	AT4G13990
3.60486e-13	0.0194959	0.000376177	0.0435059	AT4G14050
3.46804e-09	0.550675	0.281151	0.00672656	AT4G14090
3.80144e-15	0.518713	0.000611303	0.0548078	AT4G14160
3.8984e-13	6.21129e-05	3.87417e-06	6.61443e-05	AT1G56700
1.72657e-13	3.91149e-08	2.36977e-10	3.35636e-09	AT1G56600
3.88568e-12	0.0272652	0.673163	2.1563e-06	AT1G56650
2.13614e-15	0.000501822	2.93298e-09	6.65392e-06	AT1G56580
1.13634e-15	0.994034	2.28172e-07	0.00171621	AT1G25350
1.53441e-12	0.0575531	0.0438619	0.00725686	AT1G25290
3.51546e-12	0.00736673	1.58544e-05	0.0113713	AT1G25270
4.10037e-16	0.000269862	0.0874178	3.41782e-05	AT1G25260
1.50366e-11	0.954287	0.0165878	0.000626892	AT1G25370
1.08956e-10	3.37616e-06	1.10647e-07	0.125869	AT1G25275
4.26004e-13	0.536821	6.86182e-07	0.00207327	AT1G25320
1.73291e-12	0.00457868	2.96357e-07	5.77037e-05	AT1G24764
9.1702e-12	0.268873	0.000492747	0.0375563	AT1G24706
1.51675e-13	1.62707e-05	0.0558545	0.0543997	AT1G24735
2.51908e-13	0.000116401	3.15906e-05	0.00017286	AT1G56720
1.94918e-12	0.00421808	0.00518367	0.27172	AT1G28240
9.14098e-13	0.0240957	0.00226136	0.156863	AT1G28250
5.10968e-14	0.522843	4.13544e-05	0.00241875	AT1G28280
2.66636e-14	0.00686407	0.0621824	0.00387911	AT1G28200
7.33884e-13	0.32314	1.01875e-06	0.0824313	AT1G28330
6.05248e-12	0.00762604	0.000662491	0.11746	AT1G28230
4.87597e-10	0.00922899	0.0348174	0.570169	AT1G56690
9.68205e-13	9.42191e-07	3.46008e-06	0.000414686	AT1G56670
3.78444e-10	0.131455	0.00263337	0.00770083	AT1G56660
3.0579e-14	0.000754734	0.000100879	0.000403387	AT1G56610
8.40792e-13	0.100144	0.00213917	0.550281	AT5G08750
8.90465e-15	0.000139596	0.0143629	0.0384615	AT5G22000
3.62867e-11	0.247288	0.00302991	0.00263226	AT5G22220
9.33602e-16	0.000846518	3.38957e-05	0.14559	AT5G22060
1.50128e-08	2.23439e-07	0.640703	0.00590923	AT1G28290
3.79898e-14	0.000134843	0.003545	0.000427658	AT5G04240
1.16819e-11	0.911848	0.532773	0.00103634	AT5G04150
1.3815e-13	0.100198	0.00272746	0.00041382	AT5G04260
3.29358e-13	0.862051	0.000128008	0.000207351	AT5G04170
3.26654e-12	0.00013612	1.91831e-06	0.241426	AT5G04200
4.55739e-11	0.00300422	0.0140617	0.942873	AT5G04160
6.37161e-13	0.592995	9.65499e-07	0.0102705	AT5G04250
2.17235e-11	0.000298824	0.740511	0.00189515	AT5G04220
1.0475e-10	0.00389319	0.0013306	0.198138	AT5G04380
1.41727e-12	2.99168e-05	2.33181e-05	0.0111092	AT5G04390
3.64269e-11	0.994293	0.0356785	0.000905943	AT5G04310
2.04671e-10	0.0570734	0.0152709	0.122422	AT5G04320
3.00505e-11	0.0184141	0.000205629	0.011324	AT5G04330
2.26099e-11	0.0214776	5.12243e-05	0.0131629	AT5G04340
9.46253e-14	0.488747	0.000138177	0.00140709	AT5G04360
7.74884e-13	4.14572e-05	1.41923e-06	0.151302	AT5G04370
2.16839e-13	0.572234	0.000182303	0.142693	AT5G04280
1.23671e-13	0.053923	0.0001454	0.000733306	AT5G08740
6.74588e-13	0.876685	1.52211e-05	0.12031	AT1G73430
1.66053e-11	0.000492492	0.0165193	0.540352	AT1G73390
6.38322e-11	0.183585	0.00164404	0.402759	AT1G73370
3.52474e-11	0.00124784	0.0483778	0.204581	AT1G73350
2.21583e-12	0.00330633	6.12461e-05	0.0645443	AT1G73500
2.50552e-13	0.0298235	0.00458535	0.0736466	AT1G73380
9.67529e-13	8.92113e-09	4.29824e-08	0.000440913	AT1G73480
2.66568e-15	0.00360861	8.4459e-06	0.0770406	AT1G44100
3.978e-13	0.210701	0.000283934	0.16112	AT1G44170
3.88329e-10	0.00123932	0.534518	0.81212	AT1G51080
1.73291e-11	0.422919	4.46033e-05	0.0148438	AT1G51110
1.64289e-12	3.57645e-05	0.00197155	0.000152629	AT1G51070
4.68047e-11	0.00590775	0.000635643	0.00550301	AT1G51100
4.96034e-13	0.0159283	0.00186439	5.05845e-05	AT1G51140
2.22602e-12	1.48335e-07	4.5889e-08	5.21327e-06	AT1G51090
2.21456e-12	0.00576775	0.138824	0.0169729	AT1G35190
9.11028e-11	0.000632523	0.0214849	0.000197323	AT1G35140
4.57409e-11	0.00317634	0.688465	0.50554	AT1G32240
1.79566e-10	0.000453716	0.974064	0.514328	AT1G66890
5.64128e-09	0.0012143	0.0248295	0.0116956	AT1G33590
3.44015e-11	4.411e-05	0.00129912	0.00676497	AT1G30220
2.45697e-11	0.417207	0.181189	0.0158968	AT1G30300
4.00031e-12	0.178169	0.000258762	0.113029	AT1G30210
2.95621e-13	0.00044224	0.502292	0.00558136	AT1G30260
2.31726e-09	0.0118199	0.0685579	0.040762	AT1G73530
7.34305e-14	0.76324	1.84667e-08	1.24148e-05	AT1G45688
3.82297e-14	0.00025505	0.00815313	0.224394	AT1G45976
1.36707e-11	0.189681	1.50515e-06	6.18426e-05	AT1G32190
4.08104e-14	4.36231e-06	0.216906	0.0337742	AT1G32150
1.76185e-14	9.76349e-05	0.00230024	0.499796	AT1G32130
1.30532e-12	0.00530253	0.0405786	0.261496	AT1G32120
1.13243e-11	0.226876	0.000174284	0.0352102	AT1G32090
1.21212e-12	0.00791869	3.70728e-05	6.38304e-06	AT1G32200
7.08123e-15	1.72109e-05	0.000649086	0.000125751	AT1G32210
8.13673e-15	0.454013	0.00310213	0.00325408	AT1G32220
1.81843e-11	0.942903	9.49474e-05	0.195175	AT1G32170
9.16843e-14	0.0567934	0.00196198	0.317127	AT1G32160
1.79594e-14	1.91833e-05	0.00233731	0.13362	AT1G32230
2.23657e-14	2.25065e-06	1.72431e-09	6.26605e-06	AT1G45230
1.41209e-11	0.164414	2.00182e-06	8.85067e-05	AT1G46264
6.7338e-14	6.88692e-05	1.91424e-05	4.642e-06	AT1G47128
2.35934e-13	0.00026001	0.309816	0.548485	AT1G45474
3.72654e-12	0.180253	2.52662e-08	1.44061e-06	AT1G46768
1.56269e-12	3.54048e-05	0.00558704	0.00470861	AT1G58470
6.80259e-14	0.00276479	2.12165e-08	0.0101669	AT1G58440
3.81823e-11	6.55473e-08	0.0511604	1.71091e-06	AT1G26210
2.62167e-13	0.606996	0.00074675	0.00873411	AT1G26160
1.68122e-11	5.04558e-06	0.00055111	0.00234093	AT1G26100
3.69167e-13	5.59964e-06	0.615777	0.0756235	AT1G26270
1.0702e-13	0.00590865	0.0253908	0.449356	AT1G26110
4.31617e-13	0.344284	0.0015863	0.0179956	AT1G57830
2.38066e-11	0.00597513	0.0874006	0.00221675	AT1G57820
7.95663e-12	0.00687494	3.62031e-07	0.000116524	AT1G57790
3.94444e-14	0.103168	9.50283e-08	7.18085e-06	AT1G48840
9.30476e-13	4.48562e-05	0.0228473	0.0194864	AT5G13510
2.93192e-14	0.0021823	0.00300784	0.148076	AT5G13500
2.55719e-14	7.65023e-07	0.00524585	0.214415	AT5G13490
1.47264e-11	7.03884e-05	2.23008e-05	0.00079686	AT5G13550
3.53082e-12	0.566053	5.76842e-06	0.00939874	AT5G28290
1.25667e-10	0.000529799	0.422967	0.0123183	AT5G28300
1.25605e-14	0.942657	0.000768227	0.025144	AT5G01010
1.23639e-12	0.00136242	0.000114851	0.00411565	AT1G58030
1.17468e-11	0.00290422	0.0373671	0.24745	AT1G26330
8.73632e-14	0.174278	9.06062e-05	0.00943645	AT1G26300
3.70811e-12	0.82009	0.000181795	0.00155351	AT1G26260
1.06997e-09	0.803079	0.140446	0.000497913	AT1G26230
4.53346e-11	0.00179114	0.00830869	0.354338	AT1G26220
8.98778e-11	0.0910293	0.00380393	0.15202	AT1G26190
1.87264e-11	0.156647	3.73903e-05	0.00717197	AT5G09420
1.59899e-15	0.00172907	3.14591e-09	0.000831473	AT5G09300
4.7296e-16	2.59318e-06	4.52671e-05	0.00599033	AT5G09440
2.3291e-13	0.0434047	0.0113437	0.0112228	AT5G09510
3.03478e-14	9.16691e-05	2.99138e-06	0.000127484	AT5G09390
3.93565e-11	0.00678244	0.000817819	0.0832554	AT5G09480
2.08621e-12	0.0105539	9.81099e-05	0.0110119	AT5G09270
1.66365e-14	0.289111	0.0272505	0.0984642	AT5G09310
1.3059e-11	0.00166649	0.00409467	0.0214349	AT5G09250
8.06889e-13	0.00307015	4.3798e-05	0.189868	AT5G11020
3.98783e-12	0.0010164	0.574945	0.547186	AT5G11030
5.07662e-14	0.00573335	0.000773897	0.288407	AT5G11060
1.68549e-13	0.307144	0.0489944	0.000136752	AT5G11100
2.13981e-14	0.884821	0.611758	0.00709469	AT5G11090
5.6345e-11	0.00312777	0.000104588	0.00369773	AT5G11070
5.321e-14	0.000366107	0.00316869	7.47334e-05	AT5G19690
4.6169e-13	0.000132372	0.000780612	0.195551	AT5G28750
1.43546e-12	3.58969e-05	0.000171381	0.00661393	AT5G28770
2.23465e-11	0.835813	0.00652176	0.111121	AT5G24760
3.5043e-10	0.042449	0.0844525	0.0086752	AT5G09240
1.19191e-12	0.0161946	0.391057	0.0158257	AT5G09320
2.73069e-12	0.00230132	0.201966	0.792643	AT5G19850
3.12826e-13	0.00112805	2.42714e-05	0.00161728	AT5G19750
2.78439e-13	0.166213	0.000691579	0.00779975	AT5G19680
7.80068e-15	0.000557497	0.00107525	1.82231e-06	AT5G19760
1.14509e-10	0.0177477	0.0124397	0.612605	AT5G19820
4.05074e-10	0.0049387	0.050302	0.585461	AT5G19490
2.86068e-09	8.94416e-05	0.014062	0.0112886	AT5G19520
9.29666e-12	0.000111434	2.41844e-07	0.0114437	AT5G19580
3.32774e-12	0.667314	0.00304243	0.00521712	AT5G19530
1.54057e-16	1.12141e-05	0.00121399	0.00491937	AT5G19540
1.69715e-15	1.36978e-06	0.0396535	0.0310294	AT5G19510
3.02191e-13	0.000591863	8.79187e-05	0.0416857	AT5G19550
3.44729e-12	2.70038e-06	2.90394e-05	0.440158	AT5G28500
3.64186e-13	0.153785	0.0154807	0.403771	AT5G19590
1.02143e-12	0.000380013	0.871412	0.314863	AT5G19610
7.47182e-12	0.50023	0.0127596	0.21693	AT5G19660
9.04579e-12	0.000842867	0.0139615	0.224962	AT5G19710
3.06043e-12	0.0134139	1.27884e-07	0.0128186	AT5G19730
1.57123e-14	0.00660223	0.00158603	0.141637	AT5G13070
3.42851e-11	0.144268	0.0195532	0.000201492	AT5G13080
3.06659e-15	0.0249034	0.0113502	0.000987372	AT5G13110
3.35691e-11	1.10517e-07	9.0048e-05	0.27154	AT5G13140
1.55965e-07	0.527307	0.931514	0.00279595	AT5G13100
1.26501e-12	0.0153055	2.89025e-06	0.215981	AT5G13170
1.27841e-13	0.0181955	0.000126825	0.00010712	AT5G13050
1.1947e-12	2.7488e-06	5.29511e-06	0.00210549	AT5G13090
4.78903e-15	0.000855857	2.83768e-06	0.000321415	AT5G13120
3.33867e-14	1.74242e-05	0.000876733	0.000721412	AT5G13180
3.3507e-13	0.394115	0.00423462	0.00865783	AT5G20610
4.64977e-14	2.38232e-05	0.069185	0.270796	AT5G20620
1.70003e-12	0.00156294	4.38731e-06	0.000230328	AT5G20700
2.04012e-14	0.00069235	0.538115	0.36633	AT5G20760
7.36836e-12	0.000829134	0.00238516	0.13505	AT5G20810
1.45938e-13	7.55865e-05	0.0376247	0.502383	AT5G20830
4.96875e-15	1.42929e-05	0.000286862	0.0874104	AT5G20650
2.28711e-13	0.00227395	0.728802	0.00145233	AT5G20790
2.77448e-16	1.89523e-05	3.3831e-05	0.171879	AT5G20720
2.53981e-14	0.0213689	2.94591e-08	0.338328	AT5G08415
4.87026e-13	0.0308076	0.00335311	0.00319317	AT5G08320
1.29655e-13	3.45857e-06	7.88007e-07	4.0291e-05	AT5G08330
2.29505e-13	1.07873e-05	0.00139049	0.00181262	AT5G10650
5.36907e-09	0.667972	0.720688	0.0036951	AT5G10720
3.03709e-16	4.16801e-08	2.60861e-06	0.00138923	AT5G10730
8.25356e-10	0.747277	1.72735e-06	0.000729267	AT5G10695
8.76179e-10	0.00134482	0.178952	0.00306808	AT5G10690
1.23812e-12	0.0292823	0.000280019	0.0115632	AT5G10710
8.44336e-13	0.000189368	0.00037027	0.093581	AT5G21110
1.12756e-11	2.41706e-05	0.000339334	0.478941	AT5G21150
7.82304e-13	0.00042099	0.000829625	0.164579	AT5G21070
2.4694e-12	3.63986e-06	1.1955e-06	0.00016753	AT5G21060
6.26409e-13	0.0233015	3.20572e-05	0.00389299	AT5G21170
6.56466e-12	0.00371595	0.0202722	0.186805	AT5G21105
1.38557e-12	1.25432e-07	8.7148e-06	0.0309425	AT5G08280
4.57642e-14	6.49419e-05	0.104065	0.035991	AT5G08300
1.48411e-08	2.14723e-05	0.903649	0.257516	AT5G08370
9.3451e-15	0.000660793	0.00271431	0.386325	AT5G19370
2.52483e-13	1.90404e-07	3.22812e-06	0.00101884	AT5G19290
2.05439e-15	0.000121736	0.110411	0.0117765	AT5G19440
1.41524e-13	0.000130673	0.00359709	0.0263483	AT5G19380
2.2552e-16	2.61955e-07	1.23052e-05	2.37887e-05	AT5G19430
1.41968e-11	0.0124508	0.0047726	0.0718091	AT5G28890
6.14201e-14	0.000449617	7.37643e-05	0.0172833	AT5G28840
2.20828e-11	0.240016	2.10864e-05	0.00599606	AT5G08305
2.73102e-12	0.0329552	1.98904e-06	0.0440622	AT5G08360
5.65782e-13	1.7636e-09	0.000127669	0.163176	AT5G08380
9.05666e-14	0.000321324	7.98524e-08	0.0399876	AT5G08400
1.38167e-14	2.70599e-07	0.00188026	0.0208021	AT5G08430
2.6167e-13	0.029148	1.28642e-08	2.93677e-06	AT5G19340
1.19091e-14	0.0171649	0.000791198	0.209629	AT5G19350
1.575e-12	0.0011062	0.0562357	0.889073	AT5G19400
3.84403e-11	0.618195	0.0415819	0.0439618	AT5G19410
3.6533e-18	8.22988e-06	3.06243e-05	3.8319e-05	AT5G20290
8.02659e-13	0.000226828	0.000996985	0.000435248	AT5G20220
1.2558e-15	6.3723e-05	0.0933379	0.0421643	AT5G20160
5.01873e-14	4.8185e-05	0.401671	0.0510034	AT5G20180
4.09001e-13	1.0557e-06	3.38165e-06	0.0140928	AT5G20130
6.5929e-11	0.000321131	0.0202387	0.464041	AT5G20420
2.83345e-12	0.0109468	0.046907	0.0486284	AT5G20560
3.28223e-10	0.0819936	1.91077e-05	0.00816143	AT5G20580
4.18716e-14	7.38341e-05	0.00150005	0.584877	AT5G20600
9.71711e-14	0.00204951	0.00136322	0.929318	AT5G20520
1.35197e-10	0.0513089	0.000770922	0.0407016	AT5G20590
1.56315e-13	0.00843022	5.38566e-06	0.00099044	AT5G20500
1.48296e-13	0.0173614	3.1205e-07	0.183194	AT5G20270
5.8218e-13	0.00661807	0.000455978	2.01009e-05	AT5G20400
8.14773e-10	0.00179062	0.00013729	0.993505	AT5G20230
1.15893e-11	0.00135942	0.531478	0.16999	AT5G20340
1.36348e-11	0.0010054	0.405173	0.0632033	AT5G20360
4.06705e-14	0.0511462	2.16832e-06	0.523962	AT5G20380
1.89733e-13	1.75917e-05	0.0254543	0.446267	AT5G20390
6.02296e-13	0.00364315	1.79226e-06	0.000647973	AT5G20060
1.41849e-13	0.0106078	0.00034243	0.00227134	AT5G20070
1.07036e-13	0.179676	6.86704e-05	0.818277	AT5G20990
1.37318e-12	0.0142778	1.95259e-07	3.1486e-06	AT5G20960
3.80904e-14	0.00232049	0.000129538	0.0012548	AT5G19900
1.65142e-11	0.139196	2.62416e-06	0.000183689	AT5G19920
2.32064e-11	6.77223e-05	0.00693855	0.0326853	AT5G19980
1.87602e-09	0.00582106	0.0990657	0.0990968	AT5G20110
4.16007e-14	0.0236546	0.104646	0.00154282	AT5G20050
1.41671e-12	0.708888	0.000207354	0.157599	AT5G19960
5.54857e-11	0.0753694	0.000208398	0.00163224	AT5G19930
8.22579e-11	1.51983e-08	0.32041	0.0183164	AT5G19940
1.58465e-14	0.843509	8.21986e-07	1.09458e-05	AT5G20080
3.95952e-13	0.0360795	0.00670052	0.201107	AT5G19855
2.87483e-13	2.54831e-06	1.75287e-05	0.386716	AT5G20935
1.248e-17	0.128149	2.68228e-07	9.10701e-06	AT5G21040
4.92646e-16	0.0227858	0.000812255	2.95858e-05	AT5G20900
2.45222e-14	3.57846e-05	1.18722e-07	5.20245e-06	AT5G32450
3.10628e-11	0.0129819	1.98259e-05	0.447273	AT5G20860
2.42495e-12	0.000156938	1.5009e-05	0.258841	AT5G20940
2.17603e-12	0.0702954	1.48283e-06	3.16704e-06	AT5G20950
7.66071e-14	0.000675557	0.0215005	0.000159509	AT5G20980
8.02827e-14	0.00092444	0.000761637	0.0952914	AT5G20910
8.4407e-16	1.70633e-05	0.000336525	0.0192283	AT5G21010
8.31136e-13	0.00443476	0.174192	0.10653	AT5G20890
3.48244e-15	0.0122123	4.73057e-05	0.000495807	AT5G20920
6.12105e-13	0.00111505	0.0103308	0.713135	AT5G20880
2.19978e-14	0.00274696	3.16897e-06	0.0693248	AT4G37000
2.33064e-09	0.833166	0.989501	1.33515e-05	AT4G36410
4.12925e-13	0.00583649	0.00728398	0.927194	AT4G37090
1.11056e-11	5.21498e-05	1.41051e-05	0.00047174	AT4G36810
3.11647e-13	8.88823e-05	0.000635453	0.000125479	AT4G36530
2.2512e-10	0.000954761	0.0979023	0.11679	AT4G37240
5.98628e-13	0.000551067	0.545494	0.055193	AT4G36750
3.11366e-13	0.000366245	5.22111e-06	0.0175017	AT4G36610
3.51842e-12	0.000484524	0.00318244	0.0180367	AT4G36970
6.74067e-16	9.49914e-05	2.2036e-05	0.0234772	AT4G36960
1.0335e-13	1.98869e-05	1.16665e-06	0.00068479	AT4G36870
4.58942e-13	0.0216258	0.000151659	0.0297597	AT4G36730
3.73567e-12	0.443419	3.14008e-07	8.01241e-05	AT4G36930
2.07694e-13	0.323471	2.3624e-05	0.000685974	AT4G37180
4.07436e-13	8.36972e-05	0.161562	0.576753	AT4G36380
6.23331e-15	5.94491e-07	5.70884e-07	0.0757331	AT4G36920
4.59016e-14	0.0247268	0.0157539	0.00100162	AT4G36760
5.65869e-15	0.593904	9.5228e-05	0.00515389	AT4G37210
4.22554e-13	0.0400736	0.00694843	0.225161	AT4G37120
5.29335e-11	0.0217051	3.92944e-06	0.000279769	AT4G36900
5.74995e-12	0.0970392	0.000317676	0.000787947	AT4G36890
3.33852e-15	1.95785e-05	2.7887e-05	0.000876523	AT4G36910
3.23326e-14	0.010892	3.56301e-06	0.898479	AT4G37200
9.80506e-12	0.492244	0.0096257	0.296244	AT4G36710
3.15224e-12	1.27727e-05	1.48597e-06	1.55924e-05	AT4G37080
1.21684e-11	0.0358009	0.000347295	0.0178082	AT4G36550
7.19039e-16	0.000140045	9.65911e-05	0.153487	AT4G37280
2.20757e-14	0.00510236	5.39395e-06	0.380752	AT4G36390
3.3897e-09	0.269146	5.7023e-08	0.000115626	AT4G36670
7.25115e-10	0.0371608	0.000723777	0.167276	AT4G36790
1.08508e-13	2.32647e-06	0.857167	0.0212026	AT4G37050
2.20728e-12	9.45271e-09	2.08119e-09	2.58464e-08	AT4G36600
2.09476e-12	0.418351	0.435298	0.0307285	AT4G37250
3.25779e-11	0.0120854	0.000678016	0.110801	AT4G37170
8.43334e-12	0.0647161	1.68233e-05	0.205981	AT4G36640
1.66842e-13	4.77105e-05	0.000340678	0.0186201	AT4G36680
6.25458e-09	0.00018576	0.000673084	4.016e-08	AT4G36880
3.88907e-12	0.0381872	0.000308922	0.00200602	AT4G37260
7.66432e-14	0.00434117	0.000268455	0.00148436	AT4G36650
3.77794e-12	0.859962	0.00125807	0.588329	AT4G36690
7.82566e-14	0.218934	0.000741349	0.0308491	AT1G31830
1.48739e-12	2.80168e-07	0.000969512	0.0234434	AT1G31820
3.02495e-10	0.0239704	0.954289	0.0551192	AT1G31810
6.35215e-13	0.00814428	4.41233e-07	0.00332516	AT1G31790
9.45829e-13	0.38295	0.000157087	0.000306216	AT1G31860
4.18552e-15	2.66236e-05	2.55281e-08	4.3097e-05	AT1G31812
1.99532e-13	1.31322e-06	4.47518e-06	0.000200089	AT1G31800
1.35218e-10	0.959677	0.00890843	0.012467	AT4G36700
2.70684e-12	9.40029e-05	6.2491e-09	1.73386e-07	AT4G36620
2.50992e-10	0.122497	0.0905525	6.47287e-06	AT4G36540
5.67261e-10	2.47479e-05	0.783111	0.108544	AT4G36740
3.82671e-13	0.00127676	3.25255e-06	3.32451e-05	AT4G36660
1.0118e-13	0.064843	1.13769e-05	0.000125639	AT4G36940
8.31722e-13	0.000194964	1.02204e-07	9.1579e-06	AT4G36580
2.25967e-12	0.000700267	3.89407e-06	0.147132	AT4G36980
4.3523e-15	1.69772e-05	0.0805689	0.00182742	AT1G31910
1.18093e-12	0.802201	0.000114671	0.00418107	AT1G31870
1.07042e-11	0.00257298	0.710196	0.0127256	AT1G31850
7.47256e-14	5.08705e-05	0.000401152	1.38878e-05	AT3G56880
2.32854e-13	0.000734009	0.944814	0.155093	AT3G56820
1.14454e-15	0.000292406	0.000236556	0.00166479	AT3G56860
5.83194e-12	0.043035	0.00966467	0.0368982	AT3G56710
1.70816e-12	2.55886e-05	0.0617426	0.0143915	AT3G56910
3.36085e-14	0.180386	3.33029e-06	0.0747886	AT3G56690
3.69557e-14	5.89929e-12	0.00483181	0.138661	AT3G51810
1.16852e-14	0.000404994	3.11047e-06	0.00164831	AT3G51850
2.08249e-12	0.00704746	0.636746	0.175281	AT3G51860
4.34469e-13	0.0310475	0.435711	0.000632784	AT3G51870
2.30484e-13	1.58914e-05	0.000446982	0.0110323	AT3G51840
4.46173e-13	0.0172583	0.000139595	0.00355039	AT3G51890
1.67466e-16	0.0567622	0.0120013	0.0404233	AT3G51800
2.66899e-10	7.81775e-06	0.0470297	0.000779561	AT3G51820
5.7007e-13	0.000153748	4.00295e-05	0.0596095	AT3G51790
2.14761e-11	0.0712892	0.00169393	0.536132	AT3G51895
2.8428e-13	0.148482	3.23234e-05	0.000650632	AT3G51880
1.02002e-13	0.00132184	0.00225626	0.677297	AT1G31930
1.98242e-08	0.00159336	0.229166	0.80193	AT1G31920
7.98865e-13	0.0710922	0.00336543	0.917059	AT3G56850
4.81973e-13	9.76733e-06	3.10634e-07	0.0270074	AT3G56870
5.81427e-14	6.75412e-05	6.49457e-07	0.00927234	AT3G56680
3.51561e-13	0.000989755	0.00842109	0.0025615	AT1G16560
2.05746e-12	0.309263	0.000183377	0.0122451	AT1G16680
1.74102e-14	0.00395326	0.291	0.608807	AT1G16610
1.47642e-10	0.000161244	0.0031764	0.131704	AT1G16540
1.0079e-12	0.00048267	7.15578e-05	0.841523	AT1G16590
8.45787e-13	0.841743	0.000908533	0.0446709	AT1G16670
8.57579e-12	0.263779	6.35605e-05	0.000155408	AT3G43610
7.63212e-13	0.0278424	0.241239	0.000721998	AT3G43600
2.10466e-14	1.42585e-05	1.03694e-05	0.820788	AT3G44820
4.24406e-12	7.25021e-08	0.0910573	0.0337084	AT3G44830
1.64418e-11	0.315965	0.00648658	0.00146759	AT3G44850
3.57007e-14	6.04795e-05	0.0199728	0.0701008	AT3G44880
1.06844e-12	2.29509e-05	0.574908	0.00797804	AT3G44890
2.96946e-14	0.875689	4.13952e-05	0.212475	AT3G56720
1.49723e-11	0.00118011	0.000400378	0.173921	AT3G56730
1.06394e-11	0.175098	0.00389439	0.0152211	AT3G56760
2.45586e-15	0.000274218	3.04475e-08	2.8119e-06	AT3G56840
2.14855e-12	0.0109557	2.82092e-06	0.00181405	AT1G16650
9.96449e-12	0.0194535	4.67141e-05	0.000727605	AT1G51940
9.31014e-11	0.00195053	0.702702	0.306593	AT1G51950
6.12504e-11	0.0596106	7.51892e-05	0.00286152	AT1G57620
2.32324e-11	0.694386	0.000845422	0.0380173	AT1G39430
1.9661e-12	1.3193e-05	4.22706e-05	0.00340635	AT1G77360
1.38657e-15	0.00545134	7.94841e-06	0.000139892	AT1G77370
8.21228e-11	0.0225423	0.276232	0.0776743	AT1G77390
8.46885e-13	2.59525e-05	0.00351432	0.36123	AT1G77380
3.07486e-08	0.000628155	0.830071	5.26449e-05	AT1G77330
4.24289e-14	9.64378e-05	7.40575e-07	3.30459e-05	AT1G77350
8.40109e-11	0.499008	1.02349e-05	0.0221292	AT1G58150
4.02043e-10	0.0211632	0.00076389	0.639926	AT1G58160
8.17467e-13	0.0129839	0.000168356	0.00718121	AT1G58100
5.7986e-09	0.00224692	0.410312	0.805405	AT1G57590
1.89597e-12	7.36583e-05	0.0614869	0.00479253	AT1G57600
6.33313e-14	0.981876	0.00016351	0.183316	AT1G57680
2.23014e-12	0.0011883	0.002068	0.469863	AT1G77310
1.67217e-11	0.00875741	7.48603e-05	4.59613e-05	AT5G16870
3.31219e-14	0.00425873	0.00962118	0.736446	AT5G16880
1.63315e-12	0.000117971	0.000884305	0.650562	AT5G17430
1.32289e-13	0.242673	4.15652e-07	2.03711e-05	AT5G17400
3.76448e-11	3.08581e-08	6.5643e-09	8.92449e-06	AT5G17490
1.50098e-14	0.000493303	0.0563738	0.0220255	AT5G17520
2.6536e-11	0.0222959	0.00315728	0.386994	AT5G17440
1.28143e-08	0.848431	1.47373e-06	6.54372e-05	AT5G17540
1.07777e-11	0.0162817	1.41383e-05	0.000980542	AT5G17580
1.39861e-09	0.0935367	0.514435	0.0016757	AT5G17600
8.77909e-13	0.000773119	0.930255	0.787394	AT5G17650
1.96833e-12	0.0429775	3.57411e-05	0.00168484	AT5G17570
1.54807e-11	6.7809e-05	0.00381288	0.277772	AT5G17630
5.23228e-14	0.00960217	0.979328	0.129993	AT5G17640
7.01211e-13	0.00124818	0.611324	0.746724	AT5G16800
3.9307e-14	0.0016273	1.87885e-06	0.00080183	AT5G16810
4.42643e-13	0.212146	0.000518337	0.000886163	AT5G16820
3.87982e-16	0.000125332	0.178924	0.0598292	AT5G16840
1.79079e-14	2.51018e-05	0.0481356	0.0880311	AT5G16830
1.01078e-11	0.00792242	0.000390414	0.613893	AT5G16750
3.43094e-11	0.0160925	0.00467961	0.129494	AT5G16860
1.08937e-12	0.00315005	1.09584e-05	0.0143382	AT5G16930
3.80185e-12	0.214342	1.68725e-06	0.0290887	AT5G16940
7.0415e-13	0.153733	0.00460825	0.000158828	AT5G16970
2.78871e-11	4.64333e-06	0.0010603	0.00116765	AT5G16980
1.50217e-12	0.000712346	0.00108543	0.0338945	AT5G17010
2.77436e-13	0.0021044	0.218983	0.000645266	AT5G17050
2.15908e-13	0.00133653	0.101756	0.406834	AT5G17080
4.4427e-12	0.718447	0.695156	0.00845876	AT5G16730
2.77114e-12	0.000905776	0.00127899	0.93937	AT5G16770
2.17086e-16	0.000116516	0.0445171	0.0216203	AT5G16060
3.2345e-13	2.49601e-05	0.0809004	0.00457864	AT5G16070
2.40492e-12	0.0534778	0.00940004	0.00398901	AT5G15930
2.27963e-11	3.49485e-06	2.79092e-05	0.330041	AT5G16000
7.43586e-14	0.0006151	2.73466e-05	0.0408981	AT5G16040
1.89899e-12	0.0210092	0.741054	0.155878	AT5G15910
1.20265e-10	0.669457	0.00438795	0.0170107	AT5G16140
1.34695e-09	0.842933	2.62822e-05	0.446342	AT5G16180
2.64096e-13	0.000708133	0.134603	0.00137389	AT5G16200
1.51434e-13	0.00305301	0.396362	0.645853	AT5G16210
8.43341e-13	0.721787	0.000853679	0.243745	AT5G16220
5.72648e-11	0.00634499	1.06435e-05	0.260079	AT5G16230
2.61271e-13	0.0333733	0.00244377	0.123193	AT5G16260
3.20463e-13	0.455868	0.00196455	0.00224978	AT5G16270
2.55151e-12	0.000745941	0.00447969	0.0188364	AT5G16280
1.87348e-11	0.144596	2.17265e-06	0.499326	AT5G16240
4.1916e-15	0.000735627	0.000388082	8.91631e-05	AT5G16130
6.27813e-10	0.00108561	0.572954	0.0645958	AT5G16250
4.05663e-13	5.00217e-06	0.159286	0.0289913	AT5G16120
8.78382e-13	4.45042e-06	0.23452	0.0239238	AT5G16150
2.0221e-10	0.90659	0.0289724	0.0159183	AT5G16715
1.07811e-13	0.0168673	1.9892e-08	0.000221445	AT5G15410
1.87345e-13	0.00209824	1.11025e-06	0.32422	AT5G15490
9.80881e-15	1.33713e-05	0.232838	0.29539	AT5G15680
8.52522e-14	2.32229e-05	2.63364e-08	0.537481	AT5G15740
2.72465e-11	0.000530071	0.00836601	0.521562	AT5G15770
1.31792e-14	0.0725159	0.0111562	0.0145348	AT5G15810
5.4617e-10	0.000801886	0.931367	0.0374643	AT5G15850
1.74917e-10	0.000549659	0.0804603	0.692013	AT5G15860
4.66133e-11	0.000760986	9.72474e-05	0.249739	AT5G15800
3.57911e-13	0.000812827	3.4802e-06	1.32633e-05	AT5G15870
1.48617e-15	0.0403762	1.60558e-06	1.30937e-05	AT5G15880
3.33058e-13	0.00145406	3.69054e-05	0.00036754	AT5G15520
4.81911e-12	0.546825	0.927719	0.00440612	AT5G15460
2.86327e-14	0.201143	0.0427671	0.00648641	AT5G15400
8.49441e-13	0.0007522	0.211294	0.265048	AT5G15020
3.89984e-13	6.83419e-08	2.34253e-07	0.000189542	AT5G14910
9.77022e-11	0.000327954	6.85093e-05	0.719527	AT5G15050
1.25676e-07	0.00132487	0.332683	0.0324791	AT5G14920
3.69158e-13	0.893198	9.00774e-05	0.0616103	AT5G15440
1.09962e-14	0.0612604	0.000224577	0.00164219	AT5G15450
2.05778e-12	0.00301993	0.0171682	0.209033	AT5G15540
2.61762e-14	3.57182e-06	3.63901e-06	0.188763	AT5G15550
1.13367e-11	0.694936	0.00063781	0.0264217	AT5G15570
9.194e-09	0.00187653	0.768078	0.0299377	AT5G15580
3.24781e-14	0.000744846	0.284422	0.484698	AT5G15581
1.22216e-14	0.0498298	0.0015175	0.159432	AT5G15610
8.72641e-13	0.0134723	4.74591e-08	0.228113	AT5G15530
3.81885e-14	4.61439e-06	5.71314e-08	3.47767e-07	AT5G14940
3.77467e-10	0.122502	1.09171e-06	0.00243904	AT5G14960
6.77954e-11	0.0550599	0.00170472	0.456048	AT5G15010
5.26621e-11	5.89295e-05	3.84395e-06	0.00901374	AT1G31670
7.58729e-12	0.000905294	0.000131711	0.000412997	AT1G31650
3.05999e-13	1.88421e-05	1.28931e-06	0.000735719	AT1G31760
8.08004e-15	3.70304e-10	1.31058e-05	0.890595	AT1G31750
4.48664e-12	0.00116841	4.54266e-06	3.01422e-07	AT5G14750
4.85733e-12	0.582734	0.00103059	0.00207268	AT5G14870
3.2082e-10	0.014084	0.000726933	0.399975	AT5G14880
1.32366e-13	0.868148	0.000571603	0.0401336	AT5G14790
2.32276e-16	9.89521e-06	5.11172e-07	1.78821e-06	AT5G14800
1.6012e-15	8.43908e-05	1.48228e-05	0.000466367	AT5G14780
1.85371e-09	0.244921	0.160506	0.000334897	AT1G31710
2.36642e-11	0.00995615	1.42909e-08	2.85758e-05	AT5G35370
2.05042e-12	0.00086974	3.54655e-05	0.000519224	AT5G35320
2.07252e-14	0.000404266	1.23862e-08	0.000110942	AT5G35360
9.32912e-11	0.114047	2.74009e-05	0.000866673	AT5G35420
4.05862e-14	0.0186548	9.29584e-05	0.00271832	AT5G36290
5.30692e-12	0.875589	4.2591e-09	8.25793e-05	AT5G36220
1.85807e-13	0.000146279	0.274729	0.107239	AT5G36230
1.09658e-13	0.139409	0.750466	0.0203744	AT5G36250
4.38227e-16	6.70141e-05	0.000324704	0.0122799	AT1G48920
7.53754e-12	0.12709	0.00013277	0.00461475	AT1G48910
4.58546e-12	0.00369202	0.00293257	0.552147	AT1G48880
1.35991e-13	0.00402337	0.000313241	0.070905	AT1G50740
6.86687e-14	0.121469	8.16021e-05	6.51333e-05	AT5G34850
1.89848e-12	0.000159676	0.000581203	0.00146765	AT5G35100
4.10704e-13	0.750367	3.17494e-06	0.000263203	AT5G35080
2.40624e-13	0.00179974	0.173138	0.280997	AT5G35160
1.8017e-14	2.47372e-05	4.91652e-07	5.88321e-05	AT5G35200
3.47474e-13	0.000485986	0.119517	0.915159	AT5G35180
2.65827e-12	0.00974383	0.276072	0.061119	AT5G34800
4.3027e-11	0.0277944	0.00153448	0.00187604	AT5G30500
2.23094e-13	1.55057e-05	0.0266721	0.319199	AT5G30510
9.61159e-14	8.36382e-07	1.56276e-07	0.00122006	AT5G33290
7.9908e-12	1.25353e-06	2.03299e-06	5.90121e-05	AT5G33340
1.06208e-11	0.00605891	0.484545	0.117709	AT5G34790
9.06225e-13	0.00040049	0.0180125	0.0338339	AT5G29070
1.85726e-13	0.000973657	0.827405	0.747071	AT5G30480
4.65458e-11	0.000294447	0.0246193	0.216537	AT5G27990
6.71543e-11	0.0341235	0.000201288	0.101281	AT5G28020
3.77329e-15	0.00171744	2.5648e-07	0.000486054	AT5G28050
3.15916e-11	0.00122343	0.366612	0.0458428	AT5G28920
1.05991e-11	0.0104233	0.128205	0.0143838	AT5G29000
3.57166e-13	0.000272708	0.000590179	0.149036	AT5G28040
4.35341e-14	0.00664048	0.000448166	0.000457114	AT5G28060
3.01174e-12	6.58023e-05	0.000441582	0.0165935	AT5G27630
6.99291e-13	4.82183e-05	0.945961	0.266525	AT5G27650
1.22731e-11	1.73563e-05	1.40643e-06	0.000271134	AT5G27660
1.32432e-13	5.87298e-05	0.283092	0.048932	AT5G27670
6.13913e-14	0.000175185	0.00229292	0.950182	AT5G27560
1.25606e-11	0.000661396	8.14808e-05	0.00827983	AT5G27710
9.46736e-13	0.00436911	0.304412	0.0212791	AT5G27740
1.24932e-15	0.000694149	3.05811e-06	5.8996e-05	AT5G27720
4.14531e-13	0.852317	0.000692956	0.00878198	AT5G27840
1.13254e-12	0.250386	2.51124e-07	4.51687e-05	AT5G27750
5.04402e-13	0.535141	0.165578	0.00586944	AT5G27760
1.30796e-15	0.00263715	0.165203	0.00887321	AT5G27770
4.29054e-14	0.855076	0.895658	0.00906371	AT5G27820
1.34358e-14	0.00414842	0.574593	0.161028	AT5G27700
1.15225e-11	0.163671	0.0162073	0.0410042	AT5G27730
1.37648e-14	0.00178425	0.398976	0.48856	AT5G27830
1.25341e-11	0.000395281	0.0197222	0.263737	AT5G27910
7.41635e-12	0.00153891	0.0202509	0.000342469	AT5G27930
7.91138e-17	0.000168146	2.22517e-05	9.79687e-06	AT5G27850
2.92627e-14	0.0117587	0.0013568	0.720637	AT5G27150
1.00412e-09	0.00203394	0.053425	0.955056	AT5G27330
7.15141e-13	0.486366	3.57668e-05	0.000304293	AT5G27460
5.74054e-12	0.00437185	2.42687e-05	0.00233002	AT5G27490
5.94238e-17	8.79452e-05	8.01956e-05	0.00417824	AT5G27540
6.68828e-13	0.252582	5.2377e-06	5.32821e-05	AT5G27450
1.69282e-13	0.0129409	0.612424	0.0344071	AT5G27470
6.59729e-13	0.16338	0.0945916	0.00232243	AT5G27350
2.5957e-10	0.354924	8.0251e-06	0.0168934	AT5G27320
9.43068e-11	0.286202	9.17602e-06	0.444775	AT5G27360
4.51924e-14	0.252037	2.70328e-08	0.000104689	AT5G27430
1.73985e-13	0.00405623	0.569424	0.12369	AT5G27380
4.80665e-10	0.00116077	0.00594918	0.016998	AT5G27410
1.03519e-16	5.04205e-06	1.65108e-08	6.22293e-06	AT5G27600
8.71395e-12	0.00411016	0.000908495	0.0713883	AT5G27610
5.82361e-14	3.75745e-05	0.000325521	0.325355	AT5G27280
1.58962e-14	0.000115337	3.08827e-05	0.000314048	AT5G27210
3.98035e-12	0.121709	0.00245337	0.0501937	AT5G27020
3.84235e-12	0.245034	8.96376e-06	0.041274	AT5G26770
2.19975e-11	8.14681e-07	0.102024	0.00642094	AT5G26790
6.77043e-14	2.18974e-05	1.83993e-06	0.00341701	AT5G26940
1.9687e-09	0.00258496	0.413257	0.716724	AT5G26980
8.33843e-11	7.25417e-07	4.0746e-06	0.000101442	AT5G27200
5.12291e-12	0.0146249	0.0026774	0.00300844	AT5G27230
1.45551e-11	0.00636862	0.784899	0.140955	AT5G27240
1.2763e-10	0.00103868	0.196789	0.699375	AT5G26960
2.66717e-09	0.0811727	0.665483	7.53022e-09	AT5G26260
1.97648e-12	0.000784271	0.12752	0.484474	AT5G26350
1.01094e-12	0.00245301	0.0901412	0.0299508	AT5G26570
2.43525e-09	0.293388	5.88768e-06	0.516421	AT5G26340
6.28971e-14	0.00579843	0.000134334	0.00486659	AT5G26600
4.68937e-12	0.00476598	0.0851018	0.265269	AT5G26640
8.77504e-13	0.0140701	0.0140966	0.485596	AT5G26680
1.33197e-13	0.000515688	3.83317e-05	0.0119437	AT5G26610
2.75989e-11	0.0008573	0.500565	0.486278	AT5G26700
4.76868e-10	0.000318251	0.619219	0.0021437	AT5G26731
1.29817e-16	0.00226252	0.000222849	0.840379	AT5G26740
9.96069e-15	0.000525599	0.0130464	0.0541383	AT5G26710
2.89894e-13	0.62267	9.91048e-07	1.23097e-05	AT5G26820
1.78394e-09	1.89402e-06	0.278584	0.0501886	AT5G26850
1.28306e-12	0.187522	2.37884e-05	0.00103807	AT5G26860
1.17338e-07	7.22165e-05	0.991374	0.0441216	AT5G26200
2.32606e-11	1.45749e-05	0.00802689	2.50818e-09	AT5G26280
2.12137e-14	0.0227019	0.0020622	0.0149936	AT5G26210
6.8197e-12	0.003888	0.00492622	0.526989	AT5G25930
1.05928e-12	0.00413256	0.204286	0.866668	AT5G25950
1.07433e-13	0.0878319	9.05179e-05	0.0381539	AT5G25890
2.38863e-14	1.75618e-05	5.2561e-06	0.000682885	AT5G25900
2.68288e-11	0.0418948	5.49494e-06	0.000172402	AT5G26010
4.38032e-11	0.776385	6.59462e-07	0.559764	AT5G26120
2.52915e-13	0.0361469	0.0656308	0.00487106	AT5G26110
7.62974e-11	0.916654	0.000459311	0.00316396	AT5G26040
4.15049e-12	0.203739	0.00241938	0.258459	AT5G26180
1.32964e-10	0.000374708	0.655254	0.439951	AT5G26230
5.04694e-11	0.067019	0.100034	5.30738e-05	AT5G26270
4.43818e-11	0.0196206	0.000265297	0.333891	AT5G25470
4.34838e-13	0.00263234	0.268059	0.891156	AT5G25410
3.91494e-09	0.00178162	0.0492957	0.753144	AT5G25490
2.81501e-11	0.178271	8.46799e-05	0.0606366	AT5G25500
3.88478e-13	0.00676508	0.00084592	0.023796	AT5G25520
1.17223e-15	4.06934e-05	0.00180918	0.338594	AT5G25540
3.12702e-11	0.000270255	0.0546779	0.0316367	AT5G25560
2.90502e-11	0.0114467	9.82181e-06	0.00130156	AT5G25580
2.14553e-14	0.000941917	0.00468681	0.0378215	AT5G25590
1.09711e-13	0.000329625	0.000187851	0.0123349	AT5G25630
2.15031e-12	0.135663	0.0002661	0.0185963	AT5G25640
4.98874e-12	0.126962	0.585635	0.00985948	AT5G25570
3.68634e-09	0.0083931	0.910551	0.0894719	AT5G25475
7.53485e-15	9.70768e-05	4.57369e-07	0.0133852	AT5G25510
6.0718e-12	0.972111	3.9605e-06	0.0226986	AT5G25820
1.40434e-09	0.000107226	0.0849382	0.0692564	AT5G25830
2.63337e-12	0.17817	0.000680091	0.81153	AT5G25280
1.69955e-09	3.46734e-06	0.105432	0.0930685	AT5G25460
4.81165e-14	0.0235226	3.75066e-05	0.000438344	AT5G25080
7.32129e-11	0.239255	0.0116171	0.0512062	AT5G25110
2.35961e-13	0.0302769	1.1832e-05	0.000148927	AT5G25100
2.12391e-10	1.04824e-06	9.02698e-07	0.000565781	AT5G25180
7.0425e-13	0.0204301	0.00296737	0.730188	AT5G25270
2.88786e-11	0.83349	0.00204776	0.856337	AT5G25210
3.04318e-11	0.00597421	0.673502	0.324666	AT5G25220
3.3271e-11	0.642248	0.000748694	0.121493	AT5G25170
2.81059e-10	2.38292e-06	0.000203141	0.0175048	AT5G25190
2.6909e-11	0.00498245	0.300127	0.407273	AT5G25290
4.10793e-14	7.81382e-05	8.49669e-08	0.000201252	AT5G25350
3.23169e-13	0.000413754	0.0102184	0.050225	AT5G25360
1.03198e-12	0.0204314	0.0105811	0.256955	AT5G25390
5.47448e-12	0.000982355	6.20105e-08	4.13229e-07	AT5G25450
6.31357e-12	0.57916	0.00107867	0.211472	AT5G25120
6.58883e-10	0.0148106	6.79949e-06	0.0553861	AT5G04880
5.77929e-11	4.01472e-05	0.916982	0.0171096	AT5G04820
5.82062e-14	0.000918716	0.0210786	0.0017929	AT5G04850
1.27495e-11	0.00608719	0.000159943	0.0415865	AT5G24670
4.81337e-13	0.0162378	7.95109e-06	0.34022	AT5G24690
8.92982e-15	0.000508829	0.00023464	0.0960199	AT5G24710
1.21747e-13	0.00158985	1.08847e-06	6.346e-05	AT5G24800
2.28481e-11	5.39756e-05	0.000199154	0.0273573	AT5G24860
7.51813e-14	4.86846e-06	0.128988	0.00683133	AT5G24870
3.40817e-14	1.16898e-06	2.96461e-06	1.99459e-05	AT5G24970
5.35751e-14	0.0443795	0.000133499	0.830557	AT5G24810
2.65982e-11	0.448481	6.87313e-05	7.46035e-05	AT5G24910
1.35652e-14	0.00287683	0.00144926	0.285366	AT5G67530
4.09977e-11	0.000333436	0.0236235	0.941568	AT5G67200
2.10416e-11	0.213975	0.0487221	0.00605923	AT5G67310
3.68909e-15	0.176413	1.03422e-05	0.000221246	AT5G67290
1.85566e-11	0.00365749	1.55355e-05	0.00230989	AT5G67280
4.16338e-14	0.234874	0.0285816	0.00417365	AT5G67300
7.14146e-11	0.127033	0.000455148	0.0292488	AT5G67350
3.29596e-13	0.0365952	0.83516	0.00560011	AT5G67360
1.33091e-11	0.850166	1.15249e-05	0.356853	AT5G67470
3.07551e-12	0.123939	3.23005e-05	0.339214	AT5G67440
6.2186e-15	0.00518044	0.000772769	0.0459424	AT5G67380
1.75277e-14	6.7593e-08	0.305469	0.00357131	AT5G67330
4.26784e-14	0.00135451	0.0441766	0.971131	AT5G67320
1.20621e-10	0.545577	0.000756077	0.520949	AT5G67570
4.56559e-12	0.0202714	1.50137e-05	0.00516412	AT5G67520
3.29648e-12	0.409241	0.00368146	0.00396167	AT5G67560
2.36228e-14	0.000122711	2.02708e-06	0.000330894	AT5G67600
3.40543e-15	0.00026671	4.52466e-05	1.974e-05	AT5G67510
5.23305e-15	0.828531	0.0655772	0.00104063	AT5G67580
4.29742e-14	0.000219241	0.00223085	0.396223	AT5G67480
8.15507e-11	0.587709	0.000328786	0.0249923	AT5G67630
8.46734e-11	0.000119578	0.00286377	0.000940853	AT5G67050
7.96293e-10	0.438043	0.627517	6.9824e-07	AT5G67060
8.70371e-11	4.5643e-05	0.00211921	0.131309	AT5G66985
2.43272e-15	1.05759e-06	1.0121e-06	0.00260448	AT5G67030
3.99363e-10	0.732172	1.83617e-07	0.00614888	AT5G67080
9.90676e-09	0.238604	0.173171	0.00473543	AT5G67100
8.56616e-11	0.180428	1.45886e-05	0.0046207	AT5G67190
7.00004e-11	0.000527344	0.329802	0.722638	AT5G67230
1.50769e-13	1.12055e-05	4.62884e-05	1.7758e-05	AT5G67260
4.61729e-13	0.00694181	0.00255995	0.00855318	AT5G67130
7.19873e-14	6.72573e-07	4.26678e-09	1.51531e-07	AT5G67070
2.33327e-10	6.27997e-06	0.0996273	0.386818	AT5G67150
6.33164e-15	4.00551e-07	0.00263872	0.000712841	AT5G67220
1.21559e-11	2.26886e-05	2.51272e-07	0.00649504	AT5G66880
7.89273e-14	0.000229839	0.0606762	0.00142943	AT5G66930
5.39276e-15	0.00046828	3.10274e-06	0.0348751	AT5G66540
5.2057e-12	0.00146621	3.46651e-06	0.247551	AT5G66650
2.29794e-11	0.0371232	8.03298e-05	0.000122476	AT5G66560
1.07013e-14	6.04028e-07	1.63296e-05	0.000208837	AT5G66730
9.37838e-11	0.323776	0.00799038	6.33899e-05	AT5G66750
1.29998e-10	0.832456	0.000533656	0.524962	AT5G66770
1.6921e-13	0.00988455	0.0110157	0.00433374	AT5G66680
3.874e-14	0.00049132	0.158611	0.100105	AT5G66760
5.49113e-15	6.82303e-09	7.77019e-05	0.00206859	AT5G66780
1.57988e-12	0.00088635	0.240677	0.635773	AT5G66810
1.59162e-12	0.00307397	0.0872446	0.00921947	AT5G66940
1.40824e-10	0.00127726	0.00228797	2.31372e-05	AT5G66920
8.79491e-11	0.0921691	0.099933	4.40922e-05	AT5G66490
2.07739e-12	4.60527e-07	2.4454e-08	9.80003e-06	AT5G66570
4.6001e-11	0.00324041	1.55928e-06	0.000205075	AT5G66590
1.16637e-13	2.57941e-05	0.535387	0.00276263	AT5G66510
5.08175e-14	0.30531	3.42812e-05	0.000787228	AT5G66420
1.4941e-13	0.256669	0.666274	0.000269149	AT5G66055
1.37439e-11	0.741374	0.123238	0.0231778	AT5G66030
5.38152e-11	0.00579042	8.51041e-05	0.0201627	AT5G66310
5.45314e-12	0.0526391	0.00149777	0.115082	AT5G66360
1.83212e-12	0.0341383	0.0152228	0.149846	AT5G66380
1.29151e-15	1.01647e-05	6.8846e-06	0.025559	AT5G66400
3.01219e-12	1.72469e-09	4.81922e-07	6.61695e-06	AT5G66430
2.29608e-14	0.191983	4.05691e-07	2.55264e-07	AT5G66460
2.69329e-09	0.0510897	0.0122647	0.019899	AT5G66470
2.32955e-12	5.99726e-05	0.0228865	0.030334	AT5G66530
2.80561e-11	8.40726e-06	0.00151152	0.00085543	AT5G66610
1.44196e-15	0.288852	0.176602	0.00654566	AT5G66240
2.19471e-16	0.000206193	4.12091e-05	0.0056146	AT5G66040
2.94174e-15	0.000451145	0.00106027	0.00314473	AT5G66160
1.62142e-12	0.000840829	0.000536772	0.0547555	AT5G65830
1.05757e-12	0.608643	0.000515014	0.0128415	AT5G65880
7.16422e-14	0.000389627	1.86546e-05	0.73473	AT5G65960
2.86795e-14	0.325829	0.42841	0.00779497	AT5G65940
8.00535e-12	0.0636388	0.000161032	4.73953e-05	AT5G65890
6.15815e-11	0.000125294	0.155252	0.000448592	AT5G65990
5.08266e-12	0.230635	2.28136e-06	0.0237293	AT5G66010
3.53483e-13	0.0762771	3.03222e-05	0.00479428	AT5G66050
2.21685e-13	0.00202933	5.61783e-08	3.52675e-05	AT5G66060
1.40969e-10	0.000624082	0.000276922	0.542414	AT5G66080
8.90957e-14	0.000588204	2.73399e-06	0.0894525	AT5G66100
2.15463e-12	1.14457e-06	2.1239e-05	6.94717e-05	AT5G66110
1.20551e-13	0.00316799	1.68182e-05	0.311336	AT5G66180
1.69966e-13	6.0364e-06	1.69904e-09	8.67351e-08	AT5G66190
6.24003e-11	0.00906365	0.0365406	0.0808424	AT5G66200
6.61215e-12	0.00812395	0.0329013	0.838042	AT5G66260
1.60054e-11	0.000336027	1.31581e-05	0.00010341	AT5G66170
1.67792e-13	0.613607	4.16379e-05	0.0240354	AT5G66210
6.60192e-16	0.0360839	8.19281e-08	0.00446799	AT5G66120
1.01876e-14	3.77121e-06	2.72853e-06	0.140216	AT5G66090
1.75523e-13	0.00418074	0.0010325	0.600081	AT5G66250
1.34297e-14	4.33462e-08	0.0369593	0.00253198	AT5G65590
1.09731e-11	8.22809e-06	0.951088	0.00107767	AT5G65610
2.45412e-16	0.00800097	6.60969e-05	0.0154763	AT5G65670
7.08021e-14	0.202736	0.00033355	0.00190906	AT5G65660
7.93059e-13	0.0198647	0.000132765	0.00019154	AT5G65650
3.3571e-12	5.15275e-06	1.57838e-05	9.64823e-05	AT5G65640
9.73727e-13	0.00348931	0.0386233	0.675059	AT5G65620
4.65582e-11	1.49227e-05	6.3225e-06	0.00159526	AT5G65700
1.87905e-12	0.00144699	8.70291e-07	0.0479681	AT5G65710
1.41603e-13	0.513259	0.000114276	0.000126078	AT5G65750
1.0566e-10	0.00653361	4.07637e-06	0.163739	AT5G65760
5.14254e-16	0.00425892	0.35091	0.189836	AT5G65780
3.61776e-10	0.0830229	0.000441906	0.000711373	AT5G65810
1.38797e-15	0.00091074	1.44978e-05	0.0280032	AT5G65685
6.70315e-14	0.010764	0.000488488	0.0148682	AT5G65720
5.76179e-12	0.000591141	0.0139652	0.0447529	AT5G65850
1.71741e-12	0.0185806	0.0460723	0.0136453	AT5G65860
1.04783e-11	0.314123	6.55921e-05	0.00784655	AT5G65520
8.88154e-14	0.282245	3.78184e-05	0.796835	AT5G65530
1.23546e-13	0.000474271	0.715131	0.239899	AT5G65540
1.16203e-12	6.98316e-07	4.85741e-05	0.00429853	AT5G65550
1.26183e-16	0.0109348	3.49839e-05	0.471228	AT5G65260
2.17208e-13	1.80951e-06	0.017553	0.00227926	AT5G65280
1.18971e-14	1.7089e-06	4.69535e-07	0.00472206	AT5G65110
1.30477e-11	0.00272336	0.775615	0.155239	AT5G65300
1.44928e-12	0.0485016	0.043418	0.0292307	AT5G65205
1.59253e-13	0.000557346	8.79632e-06	6.03897e-05	AT5G65410
7.48219e-11	0.202268	3.85425e-05	0.00690887	AT5G65440
1.51122e-12	0.000111035	3.09657e-05	0.000183878	AT5G65450
6.71548e-15	2.65426e-07	0.00831976	0.000815405	AT5G65460
7.35043e-13	0.00130108	0.000593207	0.000821411	AT5G65470
1.16209e-15	0.00172814	0.996355	0.022181	AT5G65430
1.33406e-10	9.688e-07	0.0615478	0.00179968	AT5G65390
5.81865e-10	0.000116026	0.228065	0.0567616	AT5G65420
1.05811e-12	0.000129105	0.018155	0.00031623	AT5G65310
1.14076e-11	0.0112141	0.681517	0.0122727	AT5G65360
2.29056e-14	0.000428144	0.314139	0.0951846	AT5G65380
1.56288e-14	1.06654e-05	0.000249569	0.00329351	AT5G65480
2.56945e-12	0.00118477	0.00988373	0.915896	AT5G65510
5.29358e-11	0.707587	0.00101774	0.00318548	AT5G65240
1.72012e-14	4.02687e-06	0.0775743	0.328045	AT5G65290
4.44333e-13	0.433904	2.99657e-07	0.000214556	AT5G65210
3.8738e-13	2.01502e-06	0.00010753	0.0524676	AT5G65220
6.2873e-15	0.0265434	0.000136771	0.0028455	AT5G65270
2.36307e-13	7.28239e-05	0.916496	0.696115	AT5G65180
2.67723e-09	0.153496	0.00103126	0.0122843	AT5G64990
1.0715e-10	0.0849153	0.00206978	0.36464	AT5G64870
2.14936e-11	9.38362e-05	1.12252e-05	6.45128e-06	AT5G65020
1.3811e-13	0.175202	0.000333011	0.0980777	AT5G64880
6.86838e-11	0.0150293	0.000311147	0.0469911	AT5G65040
4.53873e-10	0.0787835	3.7024e-05	0.05758	AT5G64900
9.3287e-10	0.0020608	0.181194	0.0110509	AT5G64860
3.89758e-12	2.17886e-05	3.27972e-06	0.00715227	AT5G65010
1.3356e-13	0.138364	0.000109538	0.00212935	AT5G64920
1.69987e-12	0.00609336	4.95926e-05	0.03425	AT5G64840
5.70438e-13	3.67921e-06	0.784916	0.000839558	AT5G65070
9.37397e-10	0.0568471	0.0037793	0.00270413	AT5G65080
7.13957e-10	0.000592005	7.4801e-06	0.000131508	AT5G65100
2.19797e-11	0.239696	0.0184453	0.00785997	AT5G65140
7.67079e-12	1.92021e-05	0.00024251	0.0011548	AT5G65170
2.82044e-11	0.000631475	0.00033023	0.0176064	AT5G64940
2.53923e-11	0.0566152	0.00215184	0.705067	AT5G64580
2.68734e-13	0.00277183	0.0880145	0.325497	AT5G64610
1.92606e-12	0.000301126	1.90097e-06	0.115239	AT5G64640
9.55205e-12	0.215787	0.00263222	0.403267	AT5G64660
9.17971e-15	0.883219	4.56639e-06	0.00251351	AT5G64680
1.96108e-13	3.73224e-05	4.07132e-07	0.890132	AT5G64620
5.47595e-12	0.0426437	0.0121261	0.402778	AT5G64560
6.56843e-13	0.337667	0.000152437	0.0858576	AT5G64740
2.14506e-14	2.31372e-08	1.02067e-05	0.21652	AT5G64780
6.25299e-13	0.874555	7.26033e-05	0.00596097	AT5G64730
3.06853e-13	0.000630099	1.04496e-05	4.33794e-05	AT5G64760
1.11132e-13	5.47183e-05	0.00250221	0.280182	AT5G64816
2.76635e-14	0.0707311	0.0140913	0.455928	AT5G64500
1.5306e-09	0.000506642	0.00729375	0.0267531	AT5G64460
9.92379e-13	0.00676456	1.68353e-05	0.00203532	AT5G64440
1.91081e-11	8.67145e-08	0.00634679	2.23633e-06	AT5G64530
3.2407e-10	0.0124908	0.0189737	0.140718	AT5G64570
4.22014e-16	0.367095	0.000111848	0.000116286	AT5G64140
1.35966e-13	0.308984	0.00206955	0.0378143	AT5G64080
1.08635e-08	0.089707	2.35504e-05	0.0267399	AT5G64210
5.59738e-14	0.68111	0.00017418	0.00444091	AT5G64270
5.01189e-12	2.73667e-05	8.268e-07	0.000546817	AT5G64300
1.32594e-13	0.0247017	0.0157835	0.0453658	AT5G64370
3.73954e-13	0.007404	0.00114256	0.64906	AT5G64390
4.16081e-13	0.00168191	4.38581e-06	0.0291484	AT5G64420
1.60685e-11	0.000189318	2.10962e-05	0.0473154	AT5G64310
2.44887e-13	0.028187	0.00440837	0.0157471	AT5G64260
1.41646e-12	0.108138	0.00040771	0.00441705	AT5G64250
8.61207e-13	0.000706487	0.870115	0.000843027	AT5G64410
3.19723e-14	0.000185274	6.06026e-06	6.55756e-05	AT5G64280
1.95902e-13	4.9367e-05	0.238008	0.00388449	AT5G64230
1.58117e-07	0.00611919	0.787013	0.000861333	AT5G64330
9.12055e-13	0.000284837	0.608112	0.810501	AT5G64290
7.22812e-15	4.22876e-05	0.000482994	2.84393e-07	AT5G64510
2.84014e-13	0.066089	0.000397429	0.0979193	AT5G64180
5.25004e-14	7.34316e-05	0.00396877	0.702978	AT5G64160
1.18544e-07	0.974052	0.858153	0.000829713	AT5G64100
3.58369e-13	0.00783439	0.613646	0.265687	AT5G63840
4.95188e-12	0.769894	0.000774475	0.00354771	AT5G63900
2.86342e-14	0.00926927	0.673783	0.216091	AT5G63890
4.40359e-12	0.0253179	0.0886021	0.388179	AT5G63905
2.2766e-14	0.00900859	1.76363e-06	0.000144902	AT5G63860
6.28283e-13	7.36454e-05	1.33939e-05	0.00579122	AT5G63970
1.13707e-12	2.01344e-05	0.0345506	0.000557869	AT5G63980
5.296e-14	0.0277879	1.06339e-06	0.0275033	AT5G64030
2.7303e-10	0.511435	0.00557451	0.000489864	AT5G63990
2.56504e-12	0.0034187	0.000122192	0.0720977	AT5G64050
3.67215e-12	1.21849e-07	7.89671e-08	1.68874e-05	AT5G64040
3.19195e-13	9.66856e-05	0.000124796	0.0025399	AT5G64090
3.07651e-11	0.000924041	0.000967305	0.213682	AT5G64190
1.30858e-15	0.408073	1.96152e-05	0.06702	AT5G64200
1.42548e-14	0.822899	3.2753e-06	0.000706118	AT5G64130
9.54883e-12	0.0812297	3.82797e-06	0.000420139	AT5G64150
3.10185e-14	0.720822	0.00124954	0.00429054	AT5G63510
4.14121e-14	0.000137162	4.86763e-06	0.90164	AT5G63530
1.29693e-13	0.00224781	0.014351	0.406894	AT5G63610
3.12391e-15	0.00285077	0.0508019	0.0653971	AT5G63640
4.34997e-12	0.0122664	4.38068e-06	0.000131273	AT5G63680
4.90575e-12	0.999876	3.49889e-05	0.941597	AT5G63700
3.26767e-11	0.000710053	0.000670117	0.336839	AT5G63760
1.34851e-13	0.164247	2.02986e-07	0.00152964	AT5G63780
2.51197e-09	0.00126295	0.895181	9.10021e-05	AT5G63810
5.30594e-13	0.370748	0.000784448	0.244843	AT5G63820
4.71624e-12	1.18463e-05	1.7885e-06	5.72748e-05	AT5G63790
1.01416e-11	0.0370591	7.62358e-05	5.61069e-05	AT5G63650
5.9222e-12	0.702272	0.00631279	0.18043	AT5G63590
2.55726e-16	0.00688792	0.000242497	0.0572432	AT5G63670
3.29084e-12	0.195177	0.0442458	0.00291867	AT5G63800
2.322e-13	0.044254	7.30838e-10	0.0722924	AT5G63560
2.85776e-12	4.43081e-06	4.46652e-07	0.000934712	AT5G63140
1.42572e-12	0.00456458	4.19932e-05	0.025465	AT5G63200
2.3036e-11	0.0107313	0.00380566	0.499867	AT5G63220
5.14752e-14	0.00309346	0.00338697	0.0726432	AT5G63260
8.47154e-11	0.0557993	0.00108663	0.229705	AT5G63290
1.57035e-15	0.000384568	6.64415e-06	0.000266949	AT5G63320
2.95487e-15	0.233329	2.26281e-08	7.8121e-06	AT5G63190
8.74412e-12	0.000447852	0.254239	0.758024	AT5G63135
6.4383e-11	8.93498e-05	0.0569923	0.00129071	AT5G63310
2.09344e-12	5.83676e-05	6.95447e-07	0.559455	AT5G63180
1.41695e-11	0.155316	0.000851546	0.164986	AT5G63380
1.00085e-17	1.5393e-07	9.98229e-06	1.11345e-05	AT5G63400
1.23565e-10	0.224243	0.000151584	0.0144034	AT5G63410
5.71431e-10	0.0123917	0.272913	0.00150874	AT5G63420
9.94776e-12	0.0740702	0.000455965	0.000504928	AT5G63490
1.54362e-13	0.731966	6.38339e-05	0.0961225	AT5G63520
6.18923e-15	8.89428e-07	1.14801e-05	0.0324854	AT5G63570
1.92068e-13	1.94639e-05	0.000987193	1.41465e-05	AT5G63130
1.07757e-12	0.000100442	4.99209e-05	0.118526	AT5G62940
1.85112e-11	0.000516713	0.0022167	0.0194159	AT5G62960
1.72211e-15	0.00939285	9.88999e-06	0.000204534	AT5G62790
8.92597e-14	0.525868	0.0123364	0.0468933	AT5G62740
9.73536e-12	0.000453881	1.91303e-06	0.00042786	AT5G62890
6.9138e-13	0.00101803	0.0195426	0.900846	AT5G62900
3.06191e-11	0.00619121	0.0130774	0.413625	AT5G62760
1.76653e-11	0.487235	7.38556e-05	0.0100655	AT5G62980
5.37008e-13	0.0135088	0.00965243	0.447822	AT5G63000
7.49018e-13	0.0365665	0.000278095	0.412161	AT5G63010
1.48553e-11	0.547196	0.000226797	0.0386541	AT5G63050
1.59485e-11	0.00929271	0.000263835	0.0951681	AT5G63060
3.84016e-11	1.39893e-06	1.38771e-05	3.93731e-05	AT5G63070
3.3644e-12	1.64927e-05	0.000742082	0.0468161	AT5G63040
1.18687e-14	6.75195e-05	0.00887891	0.0157925	AT5G63030
1.38336e-12	0.0489627	0.000605791	0.593948	AT5G63080
7.4682e-12	0.0246906	2.23783e-05	0.0106285	AT5G63100
1.44942e-12	0.000225303	0.000127492	0.00655646	AT5G62800
3.36055e-14	0.0543806	4.13235e-06	0.00246151	AT5G62810
2.64347e-13	2.02789e-07	1.76044e-08	0.000138631	AT5G62850
1.3757e-12	0.12063	2.15714e-05	0.0107872	AT5G62570
3.01525e-13	0.00872823	0.00803581	0.00164681	AT5G62580
7.52495e-13	0.00076885	0.994506	0.139123	AT5G62600
3.27816e-15	3.04858e-08	0.00135165	0.0221103	AT5G62620
4.0141e-12	0.000135218	0.0277974	0.00575741	AT5G62610
9.53214e-12	0.000130905	0.00490621	0.346798	AT5G62520
1.23789e-13	0.000384025	1.06491e-08	0.0472362	AT5G62500
1.0634e-14	0.0209899	0.250763	0.264119	AT5G62575
6.40228e-11	2.11828e-05	1.38601e-05	0.000172417	AT5G62480
9.46638e-13	5.99632e-05	6.22218e-05	0.0105759	AT5G62530
1.84612e-12	2.42993e-05	0.480153	0.00947438	AT5G62490
1.52102e-13	0.147113	0.00667722	0.0169931	AT5G62460
1.14756e-12	0.00403201	3.8812e-06	0.121507	AT5G62670
2.18563e-13	0.00157907	1.57425e-05	0.00278489	AT5G62680
2.97318e-10	4.97062e-06	0.0599981	0.487384	AT5G62710
1.15343e-12	2.46961e-06	3.13247e-06	0.0540099	AT5G62720
2.64299e-11	0.647209	9.56267e-06	9.59939e-05	AT5G62630
2.20137e-14	0.0427266	0.000293266	0.00033784	AT5G62640
3.93697e-12	0.700338	4.01998e-05	0.00363987	AT5G62650
5.65798e-12	0.000323588	0.0001987	0.11782	AT5G62730
1.69766e-11	6.77419e-07	0.00314279	0.00436641	AT5G62350
7.8499e-13	0.134983	0.00104597	0.0245636	AT5G62430
3.95078e-12	0.00046085	0.00010446	0.0417979	AT5G62440
2.586e-11	0.000672269	1.21645e-05	0.00905422	AT5G62170
1.05404e-13	0.0190521	0.00353915	0.758872	AT5G62050
1.93004e-12	0.000169772	6.31523e-07	0.00199558	AT5G62100
3.27986e-12	0.0232505	0.186499	0.0112279	AT5G62080
1.55343e-08	5.61535e-05	0.208603	0.0026174	AT5G62210
6.03423e-14	0.0547447	0.00145733	0.000183987	AT5G62070
4.82513e-13	0.0041678	0.000710022	0.0345443	AT5G62190
1.70668e-16	1.68456e-06	2.65865e-05	0.141932	AT5G62090
5.07155e-13	7.0087e-05	5.40028e-06	0.0418187	AT5G62130
8.25729e-13	0.00627139	0.432641	0.253905	AT5G62165
2.93466e-13	0.0006368	6.42985e-08	0.00094813	AT5G62220
3.87211e-12	0.00311948	0.0837372	0.0533502	AT5G62230
2.14715e-11	0.0364094	0.0020383	0.62361	AT5G62260
2.08869e-08	0.898125	0.733055	0.000138089	AT5G62340
2.98005e-14	7.38876e-06	0.166672	0.012905	AT5G62390
3.04039e-12	0.865725	6.25279e-06	0.0771949	AT5G62140
5.81808e-12	0.000608724	2.48689e-06	0.0024914	AT5G62150
2.51818e-16	0.00887078	1.1955e-09	2.8335e-06	AT5G61820
2.14903e-12	0.1378	0.000120752	0.0322066	AT5G61880
4.44795e-16	0.00798666	2.35593e-08	0.0194214	AT5G61790
5.39036e-16	0.0250105	1.50992e-06	0.00117533	AT5G61840
4.0216e-13	0.000380389	0.623896	0.0493206	AT5G61770
4.55262e-12	0.991566	0.145826	0.0347203	AT5G61810
7.21956e-12	0.612575	0.000716982	0.0036287	AT5G61920
7.66685e-13	0.193277	0.00240568	0.19477	AT5G61970
2.57929e-13	0.329123	3.53577e-05	0.00446343	AT5G61960
5.25126e-11	0.408565	0.000270043	0.715702	AT5G61930
5.49247e-16	0.00013755	1.1155e-07	1.38548e-05	AT5G61510
2.44415e-12	0.000164671	0.517084	0.0122624	AT5G61640
3.12868e-13	0.00418043	1.25396e-05	0.00358713	AT5G61780
5.30305e-12	1.28196e-05	7.11332e-07	0.00671685	AT5G61430
5.72722e-13	0.184098	0.00330225	0.0170848	AT5G61310
4.25807e-11	0.0021307	2.69836e-06	0.157194	AT5G61340
4.83754e-15	0.00010487	0.00539518	0.00301257	AT5G61410
6.39104e-12	0.00579241	0.00452506	0.110725	AT5G61380
4.42538e-12	0.0649851	0.0022449	0.882143	AT5G61480
2.25081e-11	0.0224166	3.86421e-05	0.00139178	AT5G61460
6.39833e-10	0.296994	0.00342091	0.00562746	AT5G61520
3.94041e-13	0.0113364	0.000108166	0.386941	AT5G61580
2.90539e-13	0.0071592	7.94478e-06	5.80213e-05	AT5G61590
1.61383e-17	0.0321247	1.98506e-06	0.0192979	AT5G61500
6.61776e-12	0.113086	1.55019e-05	0.000292471	AT5G61600
1.51626e-14	0.198491	6.13693e-05	0.0128374	AT5G61670
5.30056e-14	0.0102122	2.54531e-05	0.00486052	AT5G61530
1.40479e-11	0.0170597	7.68251e-06	0.000804795	AT5G61370
6.26665e-13	0.00163914	4.80689e-05	0.789354	AT5G60980
2.45072e-15	0.0514772	2.27171e-06	0.00365423	AT5G60920
9.9507e-12	0.000942873	0.0676556	0.276764	AT5G60910
2.15222e-11	0.000109539	0.0173434	0.109342	AT5G61010
9.07045e-12	6.08642e-05	7.75559e-05	0.00517718	AT5G61120
3.40139e-10	0.0317893	0.000300127	0.029436	AT5G61130
5.91843e-13	0.0809498	0.000634704	0.387379	AT5G61140
4.22088e-15	0.000198025	1.18414e-05	2.08437e-05	AT5G61170
2.88823e-13	0.000491826	0.000563328	0.0194335	AT5G61260
1.20298e-12	0.218736	2.6359e-05	0.00510779	AT5G61240
1.03727e-13	0.0137103	0.166656	0.138659	AT5G61210
1.36085e-12	7.30976e-07	1.92077e-05	0.0741061	AT5G61030
1.13892e-11	1.42182e-09	0.00513976	3.15897e-08	AT5G61290
3.33274e-11	0.0194148	0.00366454	0.547787	AT5G61330
7.06519e-13	1.48009e-06	0.000239777	1.3464e-05	AT5G60760
1.39347e-15	0.058335	3.10081e-05	0.307508	AT5G60750
1.73122e-13	4.50549e-05	6.99573e-05	0.000212195	AT5G60670
2.26653e-14	0.000666777	0.283634	0.600548	AT5G60680
1.37501e-14	0.000261923	0.00955039	0.692454	AT5G60620
1.50119e-14	0.0280687	1.12299e-05	0.000109482	AT5G60640
1.21264e-12	0.0179961	7.47688e-05	0.00718219	AT5G60690
1.03468e-12	0.000486174	0.0162531	0.225856	AT5G60790
7.38936e-13	0.00166251	0.00340694	0.862798	AT5G60840
2.51897e-12	0.0312776	3.08832e-06	0.138663	AT5G60860
3.61701e-15	0.000177414	5.11994e-07	9.26947e-05	AT5G60870
1.24184e-10	0.0681722	0.00373339	2.39163e-05	AT5G60890
1.17855e-09	0.00165245	0.0788128	0.000490967	AT5G61000
1.67111e-13	0.00031331	0.000193673	0.0342871	AT5G60990
5.25921e-12	0.00775356	9.6432e-06	0.00494025	AT5G60630
3.32183e-11	0.000352638	0.0107423	0.225252	AT5G60250
5.26489e-11	0.000974142	0.000306288	0.586282	AT5G60200
7.85831e-16	0.0104833	4.35474e-06	0.000438197	AT5G60300
9.5285e-15	7.92243e-05	1.30885e-07	1.90296e-07	AT5G60360
1.92521e-10	0.000574502	0.00044177	0.633675	AT5G60400
1.11862e-12	0.570123	0.0685664	0.0686073	AT5G60460
1.96812e-12	0.114965	0.000183507	0.0543288	AT5G60520
2.09006e-13	0.00137798	2.51186e-06	0.000679521	AT5G60570
3.56464e-14	0.00248673	0.0378958	0.0441573	AT5G60600
9.85559e-14	0.158813	4.74841e-08	0.0159149	AT5G60540
2.6535e-13	0.289703	2.11853e-05	0.00170237	AT5G60450
1.67282e-11	8.27194e-05	0.621616	0.989924	AT5G59990
6.74165e-14	0.00266529	0.000672051	0.0406991	AT5G59960
1.07864e-11	0.000663042	0.916779	0.00323217	AT5G59870
1.79842e-15	0.0313312	0.000415383	0.395816	AT5G59910
6.75692e-13	0.0291718	1.30111e-05	0.00442457	AT5G59950
1.63935e-14	0.000145689	0.00373954	0.00411913	AT5G59850
2.6627e-13	0.133989	0.00080256	0.000757996	AT5G59820
3.10403e-12	0.878263	2.04701e-06	0.00012579	AT5G59890
9.02142e-13	8.43527e-05	3.41891e-06	0.0264561	AT5G59845
2.72676e-11	0.00126909	1.20517e-05	0.936899	AT5G60140
1.25163e-11	3.67991e-06	0.00599397	0.17	AT5G60100
3.82324e-13	0.00250869	0.000317962	0.0472415	AT5G60170
1.67133e-12	0.559727	1.76623e-07	5.76854e-05	AT5G60210
2.62939e-11	0.000321317	3.70901e-05	5.83707e-05	AT5G60220
3.52483e-12	0.00705993	2.50726e-05	1.14213e-05	AT5G60230
1.36218e-12	0.000851763	1.92796e-05	0.0121551	AT5G59980
2.5936e-16	0.00156685	0.000676676	0.223392	AT5G59420
7.82076e-10	0.173439	0.0787657	0.0864962	AT5G59520
7.825e-10	2.38782e-05	5.76402e-08	2.15603e-05	AT5G59540
2.68439e-13	0.62559	0.000585245	0.0214987	AT5G59670
1.46631e-11	0.187194	4.77244e-06	0.000438077	AT5G59700
2.85845e-11	0.287395	3.64133e-05	0.000617484	AT5G59760
2.05672e-14	6.18329e-08	1.48704e-06	0.00320339	AT5G59800
4.92824e-12	0.0188211	0.000271936	0.499869	AT5G59750
1.57156e-11	0.308025	0.0126161	0.00962796	AT5G59810
3.77402e-13	0.0547467	0.00529673	0.246806	AT5G59830
3.06838e-14	0.000656576	7.73017e-07	0.00959754	AT5G59840
5.22139e-12	4.25427e-05	3.03387e-05	0.0194466	AT5G59500
8.68502e-13	0.000127278	0.0167582	0.65987	AT5G59560
4.64459e-11	0.163467	0.00126512	0.137581	AT5G59510
2.35139e-12	0.010479	0.000295727	0.513314	AT5G59480
4.51343e-10	0.0479069	0.00404993	0.0612706	AT5G59450
4.70523e-13	0.000891515	0.00434564	0.810317	AT5G59550
3.77771e-09	0.649442	3.19166e-07	5.22029e-06	AT5G59340
2.85507e-11	0.123891	3.29596e-06	0.00382719	AT5G59350
1.33305e-11	0.147034	1.68081e-07	6.4233e-06	AT5G59320
4.21149e-11	0.00193491	4.41332e-06	0.755994	AT5G59310
5.19477e-12	0.123246	0.000444311	0.0134224	AT5G59290
2.10539e-11	0.000559118	4.59218e-05	1.93432e-05	AT5G59150
3.75344e-13	0.00116904	4.23984e-05	0.829599	AT5G59220
5.4029e-11	0.0358971	0.0660532	0.0176268	AT5G59380
2.71408e-11	0.0689146	0.0137989	0.019144	AT5G59410
1.93795e-13	3.81604e-05	0.316678	0.108542	AT5G59430
1.72601e-10	0.263196	0.000726312	0.00641797	AT5G59530
3.93527e-12	9.03014e-07	2.71321e-05	0.00583363	AT5G59590
2.11576e-14	6.43836e-07	9.65045e-07	1.58479e-05	AT5G59400
2.44915e-14	0.0914535	3.77177e-06	0.0266469	AT5G59440
1.48082e-14	0.00746846	0.30922	0.0735874	AT5G59210
2.41819e-12	6.7922e-08	0.00314284	0.0263916	AT5G58960
2.60695e-13	2.31092e-05	2.62732e-07	6.1196e-06	AT5G59020
1.68422e-13	0.0011011	0.00011488	0.971939	AT5G59030
1.61771e-12	0.00113246	0.256827	0.555969	AT5G58970
2.90584e-13	0.0927478	7.98712e-06	0.068897	AT5G58920
9.96098e-13	5.90356e-05	0.0205331	0.00210259	AT5G58850
8.09127e-14	0.345197	0.00356326	0.0625808	AT5G58950
1.63291e-12	0.719904	0.000254075	0.0469814	AT5G59060
3.86708e-11	0.00180967	0.441813	0.000242052	AT5G59080
1.17967e-07	0.530911	0.836876	0.00286074	AT5G59130
2.36061e-15	0.172217	0.0949064	0.00477001	AT5G59160
2.26405e-13	0.000291214	0.0275148	0.450386	AT5G59170
7.66101e-11	0.31175	0.00290554	0.129227	AT5G58860
7.00524e-11	0.0750993	0.000411755	0.00570064	AT5G58890
1.71763e-09	0.0553569	0.667154	0.00121941	AT5G58900
1.11165e-10	0.0282408	0.135878	0.0641221	AT5G58910
1.11182e-14	0.0223175	6.37457e-08	2.42925e-05	AT5G58930
2.44769e-13	0.769198	5.80223e-06	0.00185604	AT5G58590
4.62333e-12	1.70792e-06	0.0500978	0.00953614	AT5G58660
6.81964e-13	0.0019636	0.0194256	0.000864404	AT5G58700
1.27142e-16	0.00354101	2.26241e-06	0.249482	AT5G58740
1.14397e-11	0.000268682	0.265393	0.521239	AT5G58750
1.72939e-11	0.000436216	0.00369443	0.0241021	AT5G58760
7.36112e-11	0.00914469	0.0015506	0.839533	AT5G58770
7.7598e-12	0.013061	0.391532	0.0393184	AT5G58810
5.03847e-11	0.331662	0.00274131	0.00949528	AT5G58600
1.09021e-15	0.0366512	4.92452e-08	0.143649	AT5G58730
1.79787e-13	4.42873e-06	5.61516e-06	0.101124	AT5G58720
2.30299e-14	0.000182791	0.00472156	0.000540196	AT5G58710
6.93615e-14	0.13564	0.0013813	0.771292	AT5G58787
2.58499e-11	0.00369914	2.17836e-06	2.48029e-05	AT5G58650
5.08547e-11	0.00540798	0.000761428	0.147579	AT5G58570
5.92552e-12	0.0030662	0.0966892	0.00445022	AT5G58560
6.08405e-14	0.00253774	0.329193	0.0320354	AT5G58190
2.38029e-17	0.357715	1.78644e-06	0.000145653	AT5G58290
5.77399e-11	0.00135113	0.654633	0.882636	AT5G58390
3.7671e-14	9.81873e-08	4.69684e-08	3.581e-06	AT5G58330
6.15608e-13	0.000205133	0.0920178	0.00879319	AT5G58420
1.36843e-10	0.10152	0.0313882	0.0109032	AT5G58260
2.32988e-15	0.0118797	1.89404e-07	0.00668951	AT5G58375
2.70462e-13	0.000713945	1.49341e-05	0.165811	AT5G58370
1.39707e-11	0.00505985	9.7165e-08	0.000311957	AT5G58350
6.1013e-10	0.00266569	0.000225813	0.00787145	AT5G58380
3.00069e-13	0.00279541	0.151161	0.0241173	AT5G58440
3.13047e-15	0.000377738	0.00211679	0.00592539	AT5G58450
9.78712e-14	0.702506	5.65657e-05	0.001916	AT5G58470
2.55465e-11	0.000104746	0.000142362	0.0367774	AT5G58480
8.71193e-11	0.00447538	0.220824	0.85132	AT5G58500
5.3251e-11	0.00010786	0.000352756	0.0119782	AT5G58540
7.59855e-15	0.00697251	0.0303507	0.357919	AT5G58490
3.69282e-14	1.96141e-06	0.00402394	0.00831358	AT5G57910
1.15321e-11	0.127777	0.121398	0.0165328	AT5G57860
8.76205e-13	0.000812871	0.866475	0.00990378	AT5G57840
2.60244e-14	0.00147887	0.168675	0.157388	AT5G57870
5.51914e-13	0.867285	3.34991e-05	0.115591	AT5G58040
1.34586e-14	0.0134468	0.00131323	0.0439291	AT5G58030
1.74233e-14	7.61175e-05	0.112379	0.113451	AT5G58090
3.21649e-13	0.592773	0.000102856	0.20753	AT5G58110
1.04625e-12	0.0033093	0.0244771	0.574793	AT5G58120
7.72471e-13	0.238309	0.000669056	0.0275308	AT5G58130
6.327e-15	0.118469	0.0599542	0.0315942	AT5G58070
1.12765e-16	6.27775e-05	0.00010002	0.304497	AT5G58060
6.87769e-11	0.35626	0.00778676	0.122925	AT5G58140
2.46787e-13	0.010101	3.59095e-06	0.631847	AT5G58200
8.13136e-15	5.12313e-06	4.44239e-06	1.48759e-05	AT5G58210
1.00627e-09	0.000116454	0.386475	0.512051	AT5G58300
5.42845e-13	0.0100174	0.00556514	0.00317425	AT5G58220
1.0208e-13	0.00457775	0.000949158	0.886726	AT5G58410
1.63318e-12	0.951863	9.41503e-05	0.0166198	AT5G58240
1.6397e-11	4.35419e-05	1.54091e-05	0.00264405	AT5G58160
1.57662e-12	4.99967e-07	7.9351e-05	0.0056287	AT5G58250
6.2362e-16	0.0680335	2.22611e-10	7.47772e-06	AT5G57900
7.54037e-13	0.00559467	0.199369	0.103547	AT5G57550
4.74203e-09	0.00986662	6.45472e-05	0.493256	AT5G57630
8.22766e-11	0.00164063	0.609991	0.415561	AT5G57740
1.27167e-08	8.26645e-06	0.68214	0.0793749	AT5G57760
4.05986e-14	0.0210742	9.89028e-05	0.031132	AT5G57770
2.02395e-11	0.0924799	2.36958e-05	0.00252194	AT5G57700
1.65866e-14	9.14217e-08	8.78249e-07	8.30789e-06	AT5G57790
5.25058e-14	0.000124862	2.1192e-07	0.0286134	AT5G57800
1.36647e-12	0.000669989	3.61745e-05	0.000864091	AT5G57920
4.10246e-13	0.000299712	0.000727293	0.528238	AT5G57930
2.10125e-14	0.00122984	0.0345503	0.268427	AT5G57940
5.84099e-11	0.0525152	0.0133756	0.0708877	AT5G57960
7.53434e-14	0.238997	1.05362e-06	0.000136343	AT5G57970
4.19997e-12	0.0953284	0.746979	0.00177221	AT5G57980
5.31043e-14	0.000191963	1.46447e-05	0.00997816	AT5G57950
6.4785e-13	3.18091e-06	2.80112e-06	0.629477	AT5G57810
6.16112e-14	0.0147051	0.00214851	0.735643	AT5G57360
4.07635e-10	1.33295e-05	0.182425	0.398342	AT5G57345
1.70622e-15	3.33425e-05	0.0102047	0.282539	AT5G57300
2.30486e-12	0.0312933	0.434053	0.00596535	AT5G57350
4.25748e-11	0.000222515	2.10955e-05	0.0437626	AT5G57400
1.82108e-14	0.325301	4.40089e-06	0.000214966	AT5G57460
1.29472e-11	0.000157528	0.076226	0.00212394	AT5G57440
1.49857e-14	0.539682	0.000413761	0.711394	AT5G57370
3.5715e-12	0.00975815	0.00149364	0.268757	AT5G57410
1.28898e-11	0.000945952	0.0173544	0.00187972	AT5G57590
1.14411e-13	2.84159e-05	0.201819	0.11894	AT5G57610
4.99896e-09	0.00982465	0.000142157	0.853705	AT5G57660
7.2616e-14	0.926154	0.000922925	0.000749665	AT5G57490
9.04657e-13	6.33816e-07	0.660949	0.116669	AT5G57560
1.71219e-13	0.00553022	0.224703	0.0696019	AT5G57280
1.86984e-14	8.33956e-06	0.00132848	0.000266321	AT5G57330
5.97181e-14	0.108064	0.800427	0.025711	AT5G57040
1.17846e-11	0.00215998	2.00219e-05	0.359972	AT5G56980
9.47818e-12	0.645665	0.000115398	0.494435	AT5G57000
5.42663e-16	0.00044086	0.229515	0.08994	AT5G56940
1.53955e-09	0.0462423	0.336634	0.0167286	AT5G57030
3.08798e-12	0.000242395	0.891163	0.595482	AT5G57110
6.2234e-12	0.000373643	0.611118	0.231351	AT5G57160
1.75167e-11	0.0878581	0.0198596	0.0131327	AT5G57170
8.87778e-10	0.252226	0.951462	0.00290246	AT5G57150
1.34731e-09	1.78557e-05	0.375521	9.27654e-06	AT5G57180
7.42577e-13	0.00591861	0.413819	0.000356459	AT5G57090
9.4603e-12	0.0965861	0.00223387	0.735011	AT5G57130
1.5063e-12	0.459801	0.172817	0.0330695	AT5G57230
1.05205e-12	4.33514e-05	0.000288107	0.000284225	AT5G57240
3.2612e-12	0.000191884	0.606164	0.0720686	AT5G57250
4.174e-14	0.017549	3.77041e-07	5.55472e-07	AT5G57260
8.66807e-11	0.33541	0.0136375	0.00319419	AT5G56950
1.3224e-10	0.183458	0.0132929	0.000799259	AT5G56970
1.26218e-14	0.000611892	9.23741e-06	0.00126067	AT5G57050
6.17491e-14	3.48949e-05	0.0461269	0.6491	AT5G57020
1.20972e-13	4.93419e-05	0.0211777	0.011323	AT5G56580
1.16222e-13	1.3418e-06	4.54404e-06	0.789019	AT5G56590
2.28602e-14	0.375259	1.3038e-06	0.00724659	AT5G56600
7.10536e-12	0.121793	0.00771858	0.0205581	AT5G56540
3.2888e-11	0.00092219	0.00156718	0.0447508	AT5G56620
2.88148e-15	0.168129	4.19721e-05	3.23929e-05	AT5G56670
1.57548e-12	0.000130666	0.174344	6.85382e-05	AT5G56780
9.1247e-17	0.0403104	3.0012e-06	6.66807e-05	AT5G56710
8.48686e-10	1.57629e-06	0.0028745	0.0118748	AT5G56860
2.18194e-13	1.63175e-06	6.96388e-08	0.00322322	AT5G56640
1.21781e-16	0.790544	2.26031e-05	0.000842078	AT5G56760
6.14805e-13	1.75312e-05	2.87172e-05	0.808025	AT5G56630
1.50801e-10	0.22176	0.000160489	0.0234407	AT5G56790
1.31566e-14	0.00159852	0.411304	0.771526	AT5G56910
1.64919e-13	0.00492864	1.20025e-05	0.000189	AT5G56350
4.17843e-14	0.000131793	0.00517184	0.00234721	AT5G56360
7.87148e-12	0.100369	2.42634e-05	0.660258	AT5G56520
3.18562e-12	0.345927	0.000452283	0.0324971	AT5G56140
1.56475e-12	0.0102735	0.000487048	0.0137961	AT5G56180
4.01007e-14	0.207118	0.00888565	0.000198467	AT5G56150
6.93509e-13	0.341094	0.00017202	0.00511239	AT5G55990
4.07255e-12	7.68411e-06	1.06867e-05	0.000302461	AT5G56220
7.38845e-12	7.77049e-06	0.432389	0.481153	AT5G56230
2.05906e-16	6.37424e-05	0.0703324	0.0940753	AT5G56240
4.08714e-13	0.00746715	0.00010665	0.534015	AT5G56250
5.98706e-13	5.32097e-05	0.527338	0.609376	AT5G56260
2.75782e-15	0.00390458	3.62176e-07	0.000385401	AT5G56290
1.03471e-13	1.08885e-05	2.35646e-09	0.311264	AT5G56300
1.65254e-12	0.252516	2.22708e-05	0.00247154	AT5G56380
6.84383e-12	0.000510784	0.000394937	0.0629089	AT5G56460
1.87208e-14	4.28481e-09	9.61677e-05	7.88684e-05	AT5G56500
1.91561e-09	0.00255606	0.00234988	0.323073	AT5G56510
2.687e-15	0.000138749	6.03454e-05	0.00136185	AT5G55630
1.88639e-11	0.000201783	2.69342e-05	0.000479602	AT5G55620
9.82358e-13	0.00270548	0.000151894	0.0124264	AT5G55700
6.4654e-15	0.835216	0.000568529	0.057993	AT5G55640
2.75348e-14	0.014882	0.160471	0.082855	AT5G55860
4.22576e-13	1.93201e-06	7.04795e-05	0.822474	AT5G55930
1.28107e-11	0.0100961	4.43183e-07	9.61422e-05	AT5G55970
4.14161e-15	0.0488031	0.933086	0.00212217	AT5G55940
5.92572e-13	9.63295e-05	0.109905	0.501417	AT5G56030
7.08919e-12	0.0198369	1.50302e-05	0.000382365	AT5G56040
3.28773e-11	0.0438368	0.0001464	0.0114952	AT5G56090
9.26211e-13	0.378132	5.93851e-09	4.37575e-05	AT5G56100
2.71571e-13	0.000315638	0.153888	0.0563772	AT5G56110
9.53928e-13	0.00522623	0.000720646	0.0958286	AT5G55500
5.96866e-10	0.0590302	0.00620652	0.00956076	AT5G55560
4.00535e-10	0.00363739	0.291534	0.0156255	AT5G55450
4.68937e-12	0.000109493	0.00112174	0.0180392	AT5G55550
7.37577e-13	0.0155507	0.000257146	0.248402	AT5G55580
3.78815e-13	0.0182338	0.00160349	0.00511835	AT5G55600
4.39324e-14	0.0460597	0.0457014	0.063586	AT5G55610
4.81232e-14	0.00404373	0.0103416	0.00203752	AT5G55660
1.80718e-11	1.96872e-06	9.51089e-06	0.169805	AT5G55730
1.38561e-10	0.00317957	0.0732034	0.414668	AT5G55740
4.15955e-13	0.000186204	0.352985	0.020486	AT5G55750
1.53497e-10	0.00305188	0.0733438	0.00732687	AT5G55790
1.14671e-13	0.900661	1.81407e-05	0.00162084	AT5G55380
2.12022e-13	1.88968e-05	0.0100457	0.790779	AT5G55390
1.30719e-13	4.66093e-06	1.49095e-06	3.64175e-05	AT5G55470
6.07249e-13	0.501922	2.85932e-07	0.0269357	AT5G55480
3.49779e-11	0.000568622	2.82494e-05	3.57196e-05	AT5G55490
6.7371e-12	0.0326937	0.00240906	0.397898	AT5G55120
3.92302e-15	0.000109015	2.48989e-07	1.17913e-05	AT5G55210
3.31717e-09	0.000125861	6.95772e-05	0.414085	AT5G55220
6.13554e-12	1.56823e-06	2.35648e-05	0.00383114	AT5G55230
1.15376e-14	2.54637e-10	0.119707	1.50924e-06	AT5G55240
4.62217e-13	0.861248	0.00110118	0.690689	AT5G55300
5.52397e-12	0.0261995	0.00600413	0.128364	AT5G55180
8.05248e-14	0.10854	3.32697e-06	0.000320129	AT5G55200
5.49795e-15	0.0218269	5.57188e-05	0.326712	AT5G55140
4.35683e-12	0.0148526	0.000166128	0.00454781	AT5G55250
1.67228e-14	0.0310036	0.0089276	0.137001	AT5G55280
1.82749e-10	0.0183394	0.0196102	0.346856	AT5G55100
4.96405e-15	0.172742	0.00654599	0.0126385	AT5G55190
3.06946e-14	0.257838	3.09993e-06	0.0109069	AT5G55310
2.75524e-09	0.00762216	0.0464132	0.190678	AT5G55370
1.32384e-14	0.00114183	0.056394	0.0902513	AT5G54870
1.52139e-11	0.00639381	1.12798e-05	0.00025288	AT5G55050
3.46062e-14	0.213547	2.97566e-06	0.00155686	AT5G54540
2.49464e-11	0.558491	0.00257825	0.0346256	AT5G54690
4.88034e-13	0.000501351	0.00316498	0.0782551	AT5G54730
1.82486e-15	0.000156015	0.470381	0.000959403	AT5G54740
3.4961e-16	0.000494731	0.00021375	0.102995	AT5G54770
1.20086e-11	0.00027076	0.0013873	0.827493	AT5G54840
4.71701e-14	0.0151468	2.54406e-06	0.00297638	AT5G54860
3.23826e-11	0.0550592	0.00279161	0.545796	AT5G54910
5.44025e-12	0.0290607	0.000146119	0.00126847	AT5G54960
1.02252e-08	3.73123e-05	0.385064	0.00245243	AT5G54970
6.00962e-15	0.00367254	0.000508382	0.0711648	AT5G54940
6.1773e-15	0.00100242	0.00162833	0.0207472	AT5G54900
4.21335e-14	0.0136491	5.78011e-05	0.259201	AT5G54930
2.37435e-13	5.30078e-06	2.47771e-07	0.13848	AT5G54670
1.24953e-13	2.38461e-09	2.57167e-09	5.53347e-07	AT5G54270
1.10833e-13	0.000150359	1.72817e-05	0.0149951	AT5G54260
4.23222e-13	0.0699787	3.17319e-07	0.98429	AT5G54250
2.02037e-12	0.0148753	0.000196695	0.596127	AT5G54400
9.13966e-15	3.79984e-05	2.18795e-05	0.0100068	AT5G54390
1.60241e-13	0.46206	0.000273275	0.0077868	AT5G54440
2.84983e-10	0.0234806	0.000401411	0.117747	AT5G54470
1.11934e-13	0.00168095	0.0033883	0.0168814	AT5G54500
3.64242e-11	2.41826e-06	0.289424	0.00064501	AT5G54510
3.05133e-11	0.0223938	0.0699143	0.0189335	AT5G54490
2.8396e-11	0.272004	0.00118659	0.0963484	AT5G54520
4.77929e-11	0.00338847	0.000133572	0.378191	AT5G54530
4.62103e-11	0.00336335	0.000285723	0.681932	AT5G54570
1.711e-12	0.0179538	0.0457768	0.0921637	AT5G54610
4.71658e-15	0.0179371	0.00115046	0.680016	AT5G54680
2.60268e-14	0.000704736	0.564001	0.0259035	AT5G54600
2.57671e-13	0.00765466	0.0990779	0.00395333	AT5G54640
4.05352e-11	0.0336548	0.0293607	0.582728	AT5G54650
1.27995e-10	8.0511e-05	0.0111411	0.121536	AT5G54630
5.37844e-10	0.0121662	0.0121679	0.892158	AT5G54380
7.35135e-15	0.0237175	3.59705e-08	3.58215e-06	AT5G54290
1.46268e-09	8.46286e-06	0.0102555	0.0664931	AT5G53880
7.55717e-12	4.76667e-07	7.92496e-10	9.76706e-09	AT5G54070
2.8405e-12	0.0359595	0.000134473	0.0478802	AT5G54130
1.17542e-10	0.127858	0.000535376	0.0619804	AT5G54140
2.01473e-14	3.32716e-05	0.00264849	0.0114769	AT5G54080
8.99653e-08	0.417218	0.97679	0.000128199	AT5G54190
1.37023e-13	0.783762	7.0105e-07	0.000160551	AT5G54170
7.56568e-15	0.00978024	1.66755e-08	2.98301e-05	AT5G54160
8.07756e-14	0.934518	0.000157406	0.915302	AT5G54280
3.75685e-13	0.000186337	4.92584e-09	9.79798e-06	AT5G54300
2.14375e-12	0.0180662	0.0390049	0.000661761	AT5G53970
4.02173e-10	0.50579	0.959487	0.00925631	AT5G53980
3.50069e-09	0.0219601	0.000145173	0.00169594	AT5G53990
6.78533e-11	0.0219422	6.02612e-07	2.16761e-05	AT5G54000
4.50096e-10	0.00333683	0.109199	0.10891	AT5G54020
1.44817e-13	1.341e-10	0.000995298	0.165392	AT5G53660
2.20773e-15	5.04892e-05	0.0236453	0.27922	AT5G53560
4.8387e-15	8.8287e-07	0.000509874	0.064234	AT5G53710
1.85677e-13	0.0118158	0.831879	0.0435235	AT5G53530
1.50628e-13	0.0204917	0.271198	0.0443601	AT5G53620
7.70688e-13	1.8149e-09	6.23122e-05	0.847942	AT5G53490
6.46815e-11	0.121485	0.0520467	0.195323	AT5G53740
2.37906e-11	0.553475	7.36475e-05	0.208034	AT5G53800
1.32776e-11	0.0104572	0.000268039	0.137649	AT5G53760
4.33187e-14	0.121905	0.00102386	0.970308	AT5G53850
6.15473e-15	7.0483e-06	0.0229043	0.849978	AT5G53860
6.7064e-08	0.000521746	0.330441	0.330395	AT5G53870
2.39233e-11	0.0930798	6.85697e-05	0.0119886	AT5G53890
2.16694e-13	0.0069951	7.95073e-06	0.000797794	AT5G53900
1.03132e-10	7.63407e-05	0.328572	0.00426516	AT5G53580
6.85302e-13	0.110273	0.00443745	0.00025596	AT5G53200
3.2644e-11	0.000131746	0.0988644	0.917549	AT5G53210
1.20293e-14	0.00122832	0.0130077	0.0169108	AT5G53120
6.72455e-12	0.135687	0.000499508	0.435691	AT5G53140
8.95239e-15	0.000293348	0.0609357	0.0388325	AT5G53130
3.11102e-12	2.63889e-06	6.5427e-06	0.000917765	AT5G53220
2.47571e-11	0.621052	0.00375973	0.129035	AT5G53360
4.51459e-10	0.00026214	0.0101024	0.229851	AT5G53410
6.51664e-15	0.369916	1.39187e-05	0.059107	AT5G53400
5.08081e-14	0.000542038	0.303034	0.123143	AT5G53330
4.78209e-14	0.00090023	0.381515	0.000232729	AT5G53280
4.2172e-14	0.000289133	8.75427e-06	0.00242274	AT5G53340
1.90395e-13	0.000250284	0.880184	0.000889094	AT5G53370
6.56117e-17	0.270971	0.117632	0.000675824	AT5G53310
5.73764e-13	0.000257424	0.347321	0.443624	AT5G53430
2.96903e-12	0.0611809	0.802572	0.0288599	AT5G53460
2.79608e-12	0.406111	3.13471e-05	0.000187454	AT5G53470
9.41865e-13	1.63248e-05	0.948337	0.285705	AT5G53450
6.54445e-15	0.0302181	3.84439e-08	1.95617e-06	AT5G53420
3.28881e-10	0.0102532	0.163517	0.30686	AT5G53500
2.23655e-13	0.000631119	0.026664	0.480532	AT5G53510
2.44086e-13	8.72248e-08	3.11224e-05	0.0797522	AT5G53550
6.63103e-12	0.00205982	3.75776e-06	0.166879	AT5G52860
1.2928e-10	0.0293738	8.28388e-05	0.000978227	AT5G52890
1.75085e-15	0.0232628	4.50713e-09	0.00529013	AT5G52920
2.63185e-12	1.24612e-05	0.414154	0.202041	AT5G52960
6.36083e-10	0.000866818	0.988086	0.0857011	AT5G52870
2.50375e-10	8.41549e-07	0.946396	0.66032	AT5G52970
1.19861e-17	0.000463822	0.000205923	0.00672605	AT5G52840
2.08722e-12	0.192746	0.000257692	0.110901	AT5G53020
7.69663e-14	0.000346736	0.77189	0.327	AT5G53050
1.14164e-11	0.0024388	0.0129457	0.183069	AT5G53090
1.64348e-12	0.0121774	1.84814e-07	0.000358987	AT5G53080
2.80304e-15	0.000690107	1.68463e-05	0.000901622	AT5G53000
2.53546e-12	0.714525	0.00195077	0.000518746	AT5G53160
3.87432e-13	2.64151e-07	0.988772	0.682726	AT5G53170
4.88146e-15	0.00115927	0.522426	0.884255	AT5G53180
1.50717e-13	0.298541	1.08023e-05	0.000850878	AT5G52530
6.77555e-13	0.341149	5.73744e-07	0.000937236	AT5G52540
5.27445e-10	0.000953447	4.67833e-06	0.000277744	AT5G52570
1.99221e-13	0.0235733	0.0858301	0.00135825	AT5G52580
1.72794e-16	0.672831	9.53611e-09	0.00686725	AT5G52820
6.71338e-15	1.81652e-05	0.05315	0.0691623	AT5G52660
1.02622e-11	1.64435e-06	6.54328e-07	0.000106281	AT5G52780
8.28445e-12	0.00100358	0.336001	0.0599511	AT5G52810
2.54341e-15	0.000633129	0.000849638	0.00237151	AT5G52650
3.25256e-12	0.420721	8.15084e-07	9.7806e-07	AT5G52640
2.55793e-11	3.60024e-09	6.26135e-08	0.000535802	AT5G52450
6.10552e-14	0.000148439	0.000118179	7.98204e-05	AT5G52420
2.14378e-08	0.0684749	0.00384633	0.635503	AT5G52310
3.38083e-10	1.64968e-05	0.00270385	0.531917	AT5G52440
1.97179e-12	0.00128031	0.000387279	0.605266	AT5G52520
2.30674e-13	0.000473454	0.000590399	0.0699403	AT5G52180
3.51836e-12	0.071521	5.064e-06	0.230484	AT5G52230
1.82423e-10	0.748489	3.3914e-06	0.00012747	AT5G52280
3.36386e-12	0.00110907	7.86871e-07	1.86036e-05	AT5G52190
1.40871e-14	0.000161881	0.0123588	0.625101	AT5G52200
7.12235e-12	7.99585e-06	1.31129e-05	0.00937771	AT5G52300
6.82262e-12	0.790752	0.272378	0.00627487	AT5G52330
2.09387e-12	0.00139885	0.00312181	0.391369	AT5G52340
2.88212e-13	9.74165e-06	0.000119491	0.000380595	AT5G52400
2.45664e-17	0.000485742	9.51469e-06	0.113796	AT5G52470
7.74375e-14	0.324911	0.310131	0.00191	AT5G52510
6.13039e-13	0.000566945	0.0282598	0.297673	AT5G52360
9.58079e-12	0.144727	4.74556e-07	0.0249788	AT5G51810
1.9695e-12	0.00218302	3.14699e-08	0.0209936	AT5G51850
7.50884e-12	0.201567	7.23701e-05	0.0435579	AT5G51840
3.27792e-13	0.00274264	4.68267e-05	0.000111289	AT5G51820
5.3642e-13	2.70081e-05	0.0307879	0.000531718	AT5G51830
3.16401e-10	7.48776e-06	0.966508	0.384134	AT5G51890
1.0704e-10	0.312618	1.65793e-05	0.102663	AT5G51910
1.03279e-14	0.00103057	0.00050119	0.142081	AT5G51980
2.54851e-11	0.0648412	0.0752771	0.026345	AT5G52050
1.02744e-12	0.63495	0.000633944	0.0347029	AT5G52060
7.86139e-12	0.669842	4.57523e-06	0.117397	AT5G52070
2.951e-15	4.67195e-05	1.59681e-08	1.89655e-06	AT5G51970
7.42931e-13	5.32369e-05	0.141775	0.56332	AT5G52010
8.76526e-12	0.00581419	0.271035	0.476848	AT5G52020
2.02578e-11	0.540807	0.00227942	0.770359	AT5G52110
2.68278e-11	0.000200335	0.520897	0.000427041	AT5G52100
6.59122e-13	0.226207	1.42637e-06	0.00309878	AT5G51490
1.36032e-10	0.0013305	3.55066e-06	0.132501	AT5G51500
3.74074e-14	3.22624e-05	6.35209e-05	0.075798	AT5G51545
1.30258e-13	0.556731	0.000142476	0.000384185	AT5G51570
3.61274e-14	0.00729158	9.51906e-08	0.000537657	AT5G51550
7.98087e-10	6.19923e-05	0.00112552	0.659723	AT5G51560
5.73431e-13	0.000615551	0.00027894	0.00405029	AT5G51640
1.84517e-15	1.08726e-05	0.00195704	1.10384e-05	AT5G51740
2.54398e-11	3.75246e-08	7.01954e-05	5.14367e-05	AT5G51750
3.2004e-12	7.93605e-05	6.62974e-07	0.000486858	AT5G51760
3.97519e-12	0.0835418	0.00565309	0.0368166	AT5G51770
3.30337e-11	0.0159513	0.111235	0.123357	AT5G51800
2.35688e-11	0.097776	1.82849e-08	1.72366e-06	AT5G51440
4.57255e-12	0.000161796	1.98437e-05	0.000341203	AT5G51210
1.10102e-11	0.00149872	0.990263	0.975609	AT5G51230
2.17361e-14	2.72286e-05	0.000260496	0.000221208	AT5G51260
5.82622e-14	0.250283	5.92168e-06	9.44492e-05	AT5G51280
4.82131e-13	0.000531265	2.23077e-05	0.00572818	AT5G51170
7.20866e-15	0.000275339	0.0166229	0.000452468	AT5G51140
5.36668e-14	0.322518	0.333412	0.00115334	AT5G51120
2.50223e-11	0.00501896	0.003365	0.0719533	AT5G51190
1.51242e-13	1.23506e-05	0.00175694	0.00483646	AT5G51110
3.57721e-12	8.63065e-05	0.494041	0.525307	AT5G51290
3.96751e-14	0.79148	4.58787e-06	4.12278e-05	AT5G51340
4.91542e-10	0.00274016	0.30757	0.0537785	AT5G51350
6.56295e-13	0.00137121	3.39092e-08	6.85532e-06	AT5G51380
7.48241e-12	0.222932	0.00402903	0.0279808	AT5G51430
1.43447e-15	0.000215001	0.980641	0.0166786	AT5G51020
2.96118e-16	0.000274165	7.77977e-07	0.000254404	AT5G50960
4.68402e-14	0.00193272	9.31778e-07	0.000148629	AT5G51130
1.2195e-12	0.000600939	0.0521264	0.207987	AT5G51160
2.1908e-11	0.839408	0.00143121	0.766232	AT5G51200
4.67867e-12	0.00141227	8.22301e-05	0.139177	AT5G50750
6.71e-15	0.203706	0.000304662	0.89322	AT5G50850
1.98687e-14	0.000774599	0.0163722	0.152572	AT5G50920
1.00157e-11	0.00498612	0.00601378	0.00125597	AT5G51050
1.33754e-12	0.366723	0.000526183	0.326562	AT5G51060
5.35694e-14	0.00137761	0.0310798	0.0388266	AT5G51070
3.9934e-13	0.695263	7.69011e-08	1.60317e-06	AT5G51010
7.7862e-15	0.00340113	0.340049	0.00921316	AT5G51040
1.94088e-11	0.517268	0.000103725	0.458588	AT5G51100
7.74639e-14	1.32112e-05	3.11913e-06	0.0375666	AT5G50770
4.61219e-15	0.0029385	2.92289e-09	6.27577e-06	AT5G50780
6.50926e-12	0.00508851	0.863567	0.117247	AT5G50790
1.46241e-12	0.000298063	1.38108e-06	0.13688	AT5G50390
2.16191e-13	0.000703934	0.00016482	0.0377024	AT5G50400
3.94316e-13	0.0216545	0.00512362	0.751004	AT5G50410
1.09075e-10	0.000708143	0.0613125	0.139148	AT5G50480
2.84268e-13	0.321943	0.000796105	0.00932788	AT5G50360
3.047e-15	1.14545e-05	1.99503e-07	0.0543262	AT5G50370
1.15856e-10	0.0377205	0.000129485	0.00111704	AT5G50420
7.07862e-15	0.376422	3.05696e-07	0.0013213	AT5G50320
2.75116e-09	0.0141857	0.656196	0.00742374	AT5G50335
2.79219e-13	2.81392e-08	0.672262	0.201767	AT5G50315
6.50861e-11	2.52998e-05	3.69488e-05	0.00033761	AT5G50375
4.92985e-18	0.318777	2.08071e-09	0.000148822	AT5G50460
7.17773e-11	0.000653672	0.0494297	0.727239	AT5G50740
3.0113e-09	0.702051	1.88411e-06	0.00103228	AT5G50760
2.27885e-11	1.10253e-05	0.309406	0.000386083	AT5G50000
2.08886e-12	0.000542139	0.41897	0.390932	AT5G49945
5.5319e-13	0.00628247	0.000260484	0.00236115	AT5G49950
1.28522e-18	1.59988e-06	7.70222e-09	6.37398e-06	AT5G49940
2.79829e-12	0.000701543	0.0345516	0.241839	AT5G50110
4.31599e-12	0.00421526	0.10408	0.987408	AT5G50130
4.45789e-13	0.598156	6.07882e-07	1.99301e-05	AT5G50180
6.58813e-13	0.222154	0.00384611	0.0164942	AT5G50230
1.00273e-12	0.0146916	4.62503e-05	0.0171893	AT5G50260
1.29269e-11	0.000113821	0.00736128	0.000588239	AT5G50300
7.02056e-13	0.020469	0.000215873	0.749649	AT5G50310
4.04516e-14	1.84025e-06	3.2706e-06	0.000296511	AT5G50210
3.19622e-10	0.0114779	0.000117749	0.011187	AT5G50200
7.52994e-14	0.0125503	0.000113415	0.0147304	AT5G50250
6.78486e-13	3.60595e-05	1.73013e-06	2.68763e-05	AT5G50170
7.09542e-11	0.716067	0.000380411	0.160844	AT5G50330
2.7168e-13	0.252799	0.000108015	0.000949345	AT5G50350
1.04788e-10	2.37163e-05	0.164297	0.00765591	AT5G49980
3.87877e-13	0.00618923	0.00478999	0.00353145	AT5G49990
5.5433e-13	0.00502143	3.66979e-06	0.00231699	AT5G49970
7.52046e-11	0.0129567	6.15724e-09	0.000331987	AT5G49690
6.72864e-13	0.0398995	1.55982e-05	0.00179794	AT5G49700
1.32313e-12	0.0143696	0.000772177	0.106841	AT5G49710
6.56983e-09	2.78828e-05	0.198365	0.657292	AT5G49760
2.57027e-11	0.303195	0.94247	0.000584785	AT5G49800
1.09491e-13	0.00538064	7.81386e-07	2.49145e-05	AT5G49720
8.22057e-13	0.00911434	2.04921e-06	0.0038553	AT5G49840
9.92388e-12	3.88317e-05	0.637615	0.0105402	AT5G49810
2.21075e-14	0.0328283	7.14917e-08	0.636709	AT5G49820
1.41947e-11	0.000677119	0.000153382	0.0017007	AT5G49890
1.68675e-12	0.000576177	2.07413e-05	0.137934	AT5G49900
4.07754e-12	7.7365e-05	0.202157	0.300587	AT5G49910
7.19187e-14	0.0184516	3.87526e-07	4.41966e-05	AT5G49930
5.83972e-13	0.0960413	5.81799e-05	0.00114512	AT5G49550
2.8514e-13	0.000264658	0.757341	0.504833	AT5G49540
6.16301e-16	0.00182641	5.65882e-06	0.0211429	AT5G49510
2.63464e-15	5.543e-05	1.40967e-05	0.00329593	AT5G49650
2.29406e-12	0.02293	4.2298e-07	0.509094	AT5G49280
8.88413e-11	0.690025	2.31696e-05	0.598706	AT5G49180
4.096e-12	0.00439764	0.00082117	0.0853857	AT5G49210
2.61331e-15	5.54616e-05	1.56976e-07	1.39763e-05	AT5G49230
1.54447e-12	0.00793505	0.313336	1.98965e-05	AT5G49160
1.30359e-13	0.0134605	0.000132503	0.0658638	AT5G49400
1.16713e-12	0.0115116	1.31061e-05	0.443399	AT5G49410
2.07893e-12	0.0237665	8.73411e-07	0.000661936	AT5G49460
1.26549e-10	0.0873825	0.000594916	0.0674211	AT5G49520
2.78297e-13	0.00018216	4.385e-05	0.000400806	AT5G49555
1.06315e-11	0.00156531	2.11544e-07	0.00190079	AT5G49560
6.8566e-14	0.00161066	5.34265e-05	0.000936674	AT5G49570
2.00412e-15	0.00117423	1.30606e-05	0.000196889	AT5G49580
7.76053e-12	0.0172977	1.32052e-05	8.16322e-06	AT5G49630
6.65389e-12	0.0162338	0.00033994	0.489296	AT5G49320
5.84355e-11	0.00155821	0.993347	0.0916933	AT5G49350
2.90005e-14	0.0126896	5.33109e-09	0.000142005	AT5G48880
7.19572e-10	7.91835e-05	0.0212101	0.200443	AT5G48940
2.52446e-13	3.12312e-05	3.75913e-05	0.000856371	AT5G48950
1.72534e-12	0.16304	0.00277014	0.981317	AT5G48960
1.60504e-14	0.766667	6.1472e-06	0.000130743	AT5G48970
1.78648e-12	0.00216562	0.505452	0.112647	AT5G49010
2.00893e-11	0.00690019	0.000207874	0.783693	AT5G49030
1.96947e-13	0.349	9.4368e-05	0.0185565	AT5G48930
7.60356e-12	0.00560937	0.0210711	0.168115	AT5G49130
3.22885e-09	0.163405	0.000107389	0.00149518	AT5G49100
4.12472e-12	0.00598871	3.07374e-08	0.104199	AT5G49190
1.82655e-13	0.00127447	0.109697	0.0964954	AT5G49220
3.19133e-12	0.0138218	0.00941492	0.0433565	AT5G49260
4.89715e-10	0.674138	0.00328768	0.824132	AT5G48460
4.67295e-12	0.0543438	6.2123e-05	0.0900126	AT5G48650
4.38216e-15	0.0236132	0.000112303	0.305477	AT5G48670
2.7377e-13	0.00177753	0.000106426	0.0793634	AT5G48590
2.70984e-14	0.000993979	2.08568e-05	5.7987e-06	AT5G48580
5.54614e-15	0.376737	0.000478151	0.00159914	AT5G48655
2.69649e-14	0.000815855	0.00285302	0.0111525	AT5G48720
2.05793e-11	0.00114028	0.0110651	0.628275	AT5G48730
1.97734e-11	0.00246812	0.13538	0.580838	AT5G48820
6.66193e-13	4.90964e-06	5.23661e-05	0.029144	AT5G48850
1.3776e-11	0.133526	0.00854509	0.000336189	AT5G48830
4.62298e-09	0.00144733	0.919974	0.83943	AT5G48900
1.17426e-14	0.0053956	0.00762238	0.00224421	AT5G48810
5.01127e-12	0.00875441	0.979634	0.000101256	AT5G48490
4.40801e-11	0.00131366	0.00220389	0.112339	AT5G48485
1.02196e-14	0.00601041	1.55065e-09	2.30452e-07	AT5G48500
9.81968e-14	0.000155798	3.41375e-07	3.84929e-06	AT5G48300
1.15469e-11	0.675627	1.05332e-05	0.0463375	AT5G48220
1.42779e-13	0.00135403	4.06119e-05	0.0714182	AT5G48230
1.86616e-11	1.25355e-07	0.000983246	8.83094e-05	AT5G48360
1.24898e-10	0.337567	0.000786775	0.212632	AT5G48370
1.35869e-14	0.0021344	2.13747e-06	0.00334724	AT5G48380
1.61127e-14	0.00245372	0.00135981	0.0357058	AT5G48410
2.14803e-11	0.0012927	2.83426e-05	0.000953586	AT5G48450
4.17563e-12	0.0726154	0.000146233	0.815143	AT5G48470
8.00648e-13	0.00144093	3.26745e-05	0.00439979	AT5G48480
1.81507e-14	0.61555	0.00103408	0.0335784	AT5G48180
7.20986e-12	0.000522503	0.0393877	0.394365	AT5G48290
1.26615e-09	0.759595	0.237322	0.00028994	AT5G47770
8.94013e-12	2.04493e-06	0.0711341	0.00148628	AT5G47910
1.89281e-14	0.048759	0.00132853	0.592479	AT5G47750
2.56394e-15	0.00130784	2.77782e-07	0.0100417	AT5G47780
2.54124e-15	0.000216997	2.93676e-06	3.51324e-05	AT5G47810
1.53304e-09	0.000244659	0.660956	0.00529592	AT5G48060
3.7093e-12	0.00282343	0.00116211	0.100046	AT5G48100
2.32963e-13	0.553016	9.68967e-05	0.40358	AT5G48120
2.69145e-14	8.6357e-05	6.13415e-06	0.00785155	AT5G48020
6.97333e-12	0.222269	0.000303894	0.0653213	AT5G48030
7.50991e-13	4.43286e-05	0.00105828	0.075399	AT5G48130
1.66602e-10	0.000171051	0.0319119	0.00102566	AT5G48250
6.53505e-14	0.605289	0.000246377	0.00105924	AT5G47890
3.22164e-17	0.00292831	3.37544e-05	1.58692e-05	AT5G47930
2.01647e-15	0.284776	4.21079e-07	0.000133523	AT5G47840
4.74526e-11	0.0133564	0.00109373	0.346243	AT5G47530
2.58736e-14	0.00506214	0.00995706	0.108901	AT5G47540
3.28513e-12	3.93399e-05	0.0346864	0.00198059	AT5G47630
5.37345e-12	0.00105796	2.40958e-06	3.88203e-05	AT5G47670
7.25565e-11	0.000136567	0.00211351	0.156616	AT5G47560
3.8697e-15	0.00701834	1.954e-05	0.0281845	AT5G47680
1.44307e-08	0.0234728	0.00427807	0.578747	AT5G47610
6.39527e-17	0.00107203	0.00615665	0.0149879	AT5G47570
3.84255e-12	0.000366414	2.48978e-07	0.292228	AT5G47635
1.10416e-12	0.00100904	0.0698985	0.242463	AT5G47455
3.5916e-14	0.0359096	8.76719e-05	0.337934	AT5G47550
2.75615e-11	0.00448089	0.00309652	0.000428912	AT5G47640
4.76716e-13	0.673059	0.538629	0.00272389	AT5G47650
9.02303e-13	4.71863e-05	4.56325e-07	0.000841903	AT5G47580
4.5358e-14	0.0641399	0.00199016	0.00112316	AT5G47700
1.94548e-13	0.000114031	2.21249e-05	0.00238059	AT5G47730
8.90001e-10	0.00444847	0.0106533	0.827389	AT5G47740
7.97126e-13	0.0113315	8.32548e-06	0.0242053	AT5G47820
1.47222e-14	0.00449978	0.000228643	0.000252549	AT5G47830
4.79502e-12	0.584591	0.00287685	0.00857042	AT5G47850
7.23595e-12	0.00208285	0.0598231	0.575532	AT5G47920
2.06754e-13	0.000116712	0.000213712	0.000540344	AT5G47720
6.67684e-12	4.03017e-05	0.514685	0.000106876	AT5G47760
1.17212e-14	0.00637322	0.000880106	0.0033018	AT5G47870
2.02269e-11	0.0573599	4.6921e-05	0.0103856	AT5G47400
6.61997e-13	0.00266993	3.30647e-05	0.598336	AT5G47430
3.52146e-15	0.000188331	0.00813504	0.851546	AT5G47200
3.93823e-13	1.02798e-05	4.30476e-05	0.0068424	AT5G47240
5.30914e-11	0.000388581	2.64931e-08	2.66944e-05	AT5G47220
6.22499e-15	0.000497328	4.0062e-08	1.22388e-05	AT5G47180
8.06919e-13	0.00520425	0.0944013	0.3291	AT5G47210
1.72899e-11	2.42222e-05	0.102036	0.00213446	AT5G47190
2.71351e-11	0.000124771	0.000794293	0.000140379	AT5G47370
5.69112e-13	7.76548e-07	0.00214377	0.31241	AT5G47435
4.1765e-14	7.14411e-05	0.0290953	0.0836694	AT5G47480
7.41772e-13	0.000342892	0.00595157	0.00582612	AT5G47490
3.21853e-13	5.14053e-05	0.000420206	0.2046	AT5G47330
4.78776e-12	0.0178632	1.09601e-05	0.632967	AT5G46910
2.24737e-15	0.0132773	1.13225e-08	5.43041e-06	AT5G47040
8.07627e-14	0.101379	3.45136e-06	0.00199949	AT5G47050
1.50376e-14	0.183305	1.37267e-07	0.000143228	AT5G47060
1.21155e-13	0.00612317	0.000228802	0.0334341	AT5G47070
9.6285e-14	0.0067429	0.162747	0.753037	AT5G47000
5.60906e-12	0.0220815	0.00287838	0.149621	AT5G46940
1.19877e-14	2.98523e-05	0.0134679	0.899429	AT5G47030
1.03841e-14	0.00159871	0.0014988	0.0108069	AT5G47080
6.6942e-12	3.92805e-06	0.147996	0.000362916	AT5G47110
1.82823e-10	2.41362e-05	0.154845	0.000110489	AT5G47130
1.75786e-12	7.33766e-05	7.56798e-08	0.470818	AT5G47150
2.94487e-13	0.115209	1.73332e-06	2.67657e-05	AT5G47160
4.5059e-15	0.0651446	0.24408	0.00115873	AT5G47120
5.3614e-13	0.803905	7.83919e-07	5.24784e-05	AT5G47090
1.73328e-12	0.000268874	0.028899	0.0161376	AT5G47260
3.7389e-14	1.54865e-05	0.00909511	0.000163105	AT5G46800
2.92293e-11	0.751662	2.53503e-07	0.000229998	AT5G46690
4.2351e-13	0.163336	0.00375364	0.00198488	AT5G46850
2.21383e-11	0.00253663	9.64211e-05	0.0829625	AT5G46880
2.65127e-12	2.09175e-05	7.07988e-05	0.216541	AT5G46580
1.65061e-12	0.000353236	0.00108844	0.00952554	AT5G46620
3.99166e-12	1.60596e-08	2.76364e-05	0.0640884	AT5G46700
2.44454e-11	0.00239601	0.0214456	0.695255	AT5G46760
2.95832e-13	0.925688	1.68299e-05	0.573063	AT5G46840
3.00787e-11	0.0110157	0.0102827	0.108833	AT5G46710
1.91529e-10	0.0179386	0.0068959	0.0150558	AT5G46460
7.49601e-14	6.58587e-07	7.03206e-07	0.0310397	AT5G46180
2.00733e-14	6.62692e-05	0.00244197	0.762366	AT5G46020
2.42682e-14	0.42896	0.00250271	0.0076395	AT5G46210
6.58954e-13	0.00163069	0.00088083	0.0364889	AT5G46190
2.08455e-14	0.0243986	0.00203124	0.0169063	AT5G46030
1.0955e-10	2.13354e-07	6.4887e-06	0.0127792	AT5G46110
4.09662e-13	9.4263e-07	0.00286185	0.000300328	AT5G46230
2.6587e-08	0.00156598	0.250344	0.00574617	AT5G46280
5.94588e-14	0.248747	0.0808508	0.00556859	AT5G46300
4.5687e-11	0.0670498	0.00554827	0.00262559	AT5G46350
3.67067e-12	0.00155052	0.000263452	0.0226866	AT5G46390
5.90482e-12	0.000711098	0.0568819	0.138564	AT5G46400
3.23299e-14	0.000582208	8.59366e-09	0.000206647	AT5G46290
5.74527e-15	0.0448368	0.0161259	0.000417081	AT5G46250
1.59365e-15	0.000148696	0.00282961	0.00352744	AT5G46420
3.35329e-12	4.62553e-05	0.162482	0.00440328	AT5G45800
4.20569e-12	0.0111144	0.0284981	0.0168378	AT5G45830
1.24047e-09	0.0315955	0.0119787	0.000170443	AT5G45670
9.92879e-14	0.000694698	0.000113585	0.000490187	AT5G45750
1.83551e-13	1.15406e-10	0.958112	0.0149657	AT5G45690
3.23692e-12	0.129724	5.66488e-05	0.00011229	AT5G45840
1.83358e-14	0.00611725	0.00186491	0.10063	AT5G45850
6.27493e-13	4.43459e-05	0.996871	0.00121647	AT5G45920
4.62061e-09	1.92488e-05	0.436208	0.00356429	AT5G45930
1.1569e-09	0.000263763	0.0059478	0.0272377	AT5G45880
2.62249e-13	0.000321733	0.132113	0.713293	AT5G45900
6.3144e-12	0.111394	0.00941707	0.0133841	AT5G45970
1.07682e-10	0.351222	0.000203344	0.00467969	AT5G46040
1.33756e-09	0.0794239	2.31536e-08	9.2629e-07	AT5G46050
8.14766e-12	0.00028694	0.000231335	0.0700768	AT5G46080
1.84051e-13	0.000248444	0.154236	0.703463	AT5G45710
1.59506e-10	0.0302624	0.158122	0.0331551	AT5G45780
1.00362e-09	0.117381	0.00264361	0.069892	AT5G45790
6.93414e-09	0.434913	0.943918	0.000951098	AT5G45480
1.60788e-10	0.00138439	0.00115131	0.890409	AT5G45500
6.14576e-11	0.621695	0.565063	0.00211925	AT5G45510
1.21791e-14	0.00218667	0.00150159	0.0277479	AT5G45550
1.04614e-13	0.000470263	0.253606	0.539652	AT5G45410
2.05462e-13	0.0105246	0.0594793	0.00885308	AT5G45420
3.67627e-13	0.299295	9.2308e-05	0.00515972	AT5G45590
2.35468e-10	0.53804	1.55522e-05	7.13904e-06	AT5G45630
1.88306e-12	1.34359e-06	0.000182569	0.334086	AT5G45680
5.38817e-15	0.054047	7.68573e-05	0.0141673	AT5G45360
2.90338e-15	0.318159	0.000144335	0.0143949	AT5G45350
2.66298e-12	3.91728e-05	0.335302	0.0147437	AT5G45280
1.49449e-11	0.00013371	0.000226804	0.000286911	AT5G45310
2.05396e-13	0.000172111	0.0166655	0.00205298	AT5G45010
2.15798e-09	0.0170413	4.35557e-05	0.00882278	AT5G45040
2.41605e-11	0.0680595	2.70277e-05	0.0124411	AT5G45020
1.45722e-15	0.0311106	0.0480388	0.303244	AT5G45130
5.39676e-12	0.244407	7.19928e-06	0.00131762	AT5G45140
9.31676e-14	0.00242262	0.074323	0.00132505	AT5G45160
2.57327e-12	0.00892892	0.089218	0.400051	AT5G45180
1.10414e-10	0.0966304	0.000385541	0.446872	AT5G45250
6.18844e-13	0.6255	0.000266023	0.0144229	AT5G45300
3.61765e-13	1.21627e-05	0.0051619	0.00779854	AT5G45320
2.22195e-12	0.000218267	7.26832e-05	0.437342	AT5G44520
4.11591e-11	0.0613477	0.0936924	0.0179314	AT5G44660
5.97415e-14	8.9794e-10	0.672005	1.92186e-05	AT5G44650
[truncated: 8,688 more rows]

## Sheet: abi3-6
ATMG00640
ATMG00670
ATMG00870
ATMG00510
ATMG00630
ATCG01060
ATCG01090
ATCG01100
ATMG00070
ATMG00110
ATMG00160
ATCG01020
ATCG01040
ATCG00640
ATCG00750
ATCG00760
ATCG00790
ATCG00800
ATCG00810
ATCG00820
ATCG00160
ATCG00170
ATCG00180
ATCG00380
ATCG00440
ATCG00470
ATCG00520
ATCG00530
ATCG00540
ATCG00550
ATCG00140
AT2G26550
AT2G26410
AT2G26500
AT2G26440
AT2G26460
AT2G39730
AT2G39760
AT2G39750
AT2G23240
AT2G23180
AT2G23160
AT2G23340
AT2G23330
AT2G45290
AT2G40950
AT2G40815
AT2G40840
AT2G40940
AT2G40930
AT2G40890
AT2G41590
AT2G41650
AT2G41520
AT2G41550
AT2G41630
AT2G41530
AT2G41620
AT2G41560
AT2G41640
AT2G47610
AT2G47420
AT2G47450
AT2G47600
AT2G45380
AT2G45340
AT2G45230
AT2G45460
AT2G45400
AT2G45200
AT2G45220
AT2G47590
AT2G47550
AT2G33070
AT2G33210
AT2G33180
AT2G33150
AT2G33220
AT2G47560
AT2G47520
AT2G47470
AT2G47440
AT1G67710
AT1G67660
AT1G67810
AT1G67820
AT1G67740
AT1G67750
AT1G67800
AT1G67700
AT1G67730
AT1G67850
AT5G12270
AT5G12290
AT5G12310
AT5G12330
AT5G12350
AT1G44575
AT1G67830
AT4G16143
AT3G29810
AT4G25580
AT4G25520
AT4G25570
AT4G25530
AT1G44414
AT1G44350
AT4G16760
AT4G17490
AT4G17615
AT4G14680
AT4G15090
AT4G14385
AT4G16563
AT4G17070
AT4G14960
AT4G15210
AT4G16780
AT4G15550
AT4G17730
AT4G17270
AT4G15560
AT4G14990
AT4G14880
AT4G16420
AT4G16155
AT4G14340
AT4G16100
AT4G15010
AT4G17530
AT4G17190
AT4G17695
AT4G15630
AT4G17215
AT4G16770
AT4G17486
AT4G13950
AT4G14600
AT4G15420
AT4G16745
AT4G14800
AT4G15610
AT4G16980
AT4G16146
AT4G15545
AT4G16500
AT4G17260
AT4G14130
AT4G14100
AT4G14615
AT4G16160
AT4G16566
AT4G16442
AT4G16120
AT4G14420
AT4G16720
AT4G16640
AT4G17090
AT4G14890
AT4G17770
AT4G16830
AT4G17640
AT4G15490
AT4G17600
AT4G17390
AT4G13940
AT4G17560
AT4G14430
AT4G17790
AT4G15120
AT4G14965
AT4G15510
AT4G15000
AT4G17660
AT4G17750
AT4G17785
AT4G16790
AT4G14010
AT4G17520
AT4G16410
AT4G16520
AT4G16450
AT4G17420
AT4G14870
AT4G14560
AT4G14900
AT4G17040
AT4G17670
AT4G17610
AT4G17160
AT4G17170
AT4G17180
AT4G17200
AT4G17330
AT4G17350
AT4G17370
AT4G17410
AT4G17430
AT4G17470
AT4G17483
AT4G17060
AT4G16620
AT4G16670
AT4G16730
AT4G16750
AT4G16800
AT4G16950
AT4G16060
AT4G16110
AT4G16190
AT4G16210
AT4G16250
AT4G16280
AT4G16390
AT4G16440
AT4G16460
AT4G16480
AT4G15620
AT4G15640
AT4G15770
AT4G15820
AT4G15910
AT4G15930
AT4G15260
AT4G15330
AT4G15380
AT4G15390
AT4G15400
AT4G15410
AT4G14590
AT4G14605
AT4G14660
AT4G14770
AT4G14780
AT4G14850
AT4G14970
AT4G14530
AT4G14540
AT4G14570
AT4G14190
AT4G14200
AT4G14230
AT4G14270
AT4G14290
AT4G14440
AT4G14480
AT4G13990
AT4G14050
AT1G56700
AT1G56600
AT1G56650
AT1G56580
AT1G25270
AT1G25260
AT1G25275
AT1G24764
AT1G24735
AT1G56720
AT1G28240
AT1G28250
AT1G28200
AT1G28230
AT1G56690
AT1G56670
AT1G56610
AT5G22000
AT5G22060
AT1G28290
AT5G04240
AT5G04200
AT5G04160
AT5G04220
AT5G04380
AT5G04390
AT5G04330
AT5G04340
AT5G04370
AT1G73390
AT1G73350
AT1G73500
AT1G73380
AT1G73480
AT1G44100
AT1G51080
AT1G51070
AT1G51100
AT1G51140
AT1G51090
AT1G35190
AT1G35140
AT1G32240
AT1G66890
AT1G33590
AT1G30220
AT1G30260
AT1G73530
AT1G45976
AT1G32150
AT1G32130
AT1G32120
AT1G32200
AT1G32210
AT1G32230
AT1G45230
AT1G47128
AT1G45474
AT1G58470
AT1G58440
AT1G26210
AT1G26100
AT1G26270
AT1G26110
AT1G57820
AT1G57790
AT5G13510
AT5G13500
AT5G13490
AT5G13550
AT5G28300
AT1G58030
AT1G26330
AT1G26220
AT5G09300
AT5G09440
AT5G09510
AT5G09390
AT5G09480
AT5G09270
AT5G09250
AT5G11020
AT5G11030
AT5G11060
AT5G11070
AT5G19690
AT5G28750
AT5G28770
AT5G09240
AT5G09320
AT5G19850
AT5G19750
AT5G19760
AT5G19820
AT5G19490
AT5G19520
AT5G19580
AT5G19540
AT5G19510
AT5G19550
AT5G28500
AT5G19610
AT5G19710
AT5G19730
AT5G13070
AT5G13110
AT5G13140
AT5G13170
AT5G13050
AT5G13090
AT5G13120
AT5G13180
AT5G20620
AT5G20700
AT5G20760
AT5G20810
AT5G20830
AT5G20650
AT5G20790
AT5G20720
AT5G08415
AT5G08320
AT5G08330
AT5G10650
AT5G10730
AT5G10690
AT5G10710
AT5G21110
AT5G21150
AT5G21070
AT5G21060
AT5G21170
AT5G21105
AT5G08280
AT5G08300
AT5G08370
AT5G19370
AT5G19290
AT5G19440
AT5G19380
AT5G19430
AT5G28890
AT5G28840
AT5G08360
AT5G08380
AT5G08400
AT5G08430
AT5G19340
AT5G19350
AT5G19400
AT5G20290
AT5G20220
AT5G20160
AT5G20180
AT5G20130
AT5G20420
AT5G20560
AT5G20600
AT5G20520
AT5G20500
AT5G20270
AT5G20400
AT5G20230
AT5G20340
AT5G20360
AT5G20390
AT5G20060
AT5G20070
AT5G20960
AT5G19900
AT5G19980
AT5G20110
AT5G20050
AT5G19940
AT5G19855
AT5G20935
AT5G20900
AT5G32450
AT5G20860
AT5G20940
AT5G20980
AT5G20910
AT5G21010
AT5G20890
AT5G20920
AT5G20880
AT4G37000
AT4G37090
AT4G36810
AT4G36530
AT4G37240
AT4G36750
AT4G36610
AT4G36970
AT4G36960
AT4G36870
AT4G36730
AT4G36380
AT4G36920
AT4G36760
AT4G37120
AT4G36900
AT4G36910
AT4G37200
AT4G37080
AT4G36550
AT4G37280
AT4G36390
AT4G36790
AT4G37050
AT4G36600
AT4G37170
AT4G36680
AT4G36880
AT4G37260
AT4G36650
AT1G31820
AT1G31810
AT1G31790
AT1G31812
AT1G31800
AT4G36620
AT4G36740
AT4G36660
AT4G36580
AT4G36980
AT1G31910
AT1G31850
AT3G56880
AT3G56820
AT3G56860
AT3G56710
AT3G56910
AT3G51810
AT3G51850
AT3G51860
AT3G51870
AT3G51840
AT3G51890
AT3G51820
AT3G51790
AT1G31930
AT1G31920
AT3G56870
AT3G56680
AT1G16560
AT1G16610
AT1G16540
AT1G16590
AT3G43600
AT3G44820
AT3G44830
AT3G44880
AT3G44890
AT3G56730
AT3G56840
AT1G16650
AT1G51940
AT1G51950
AT1G77360
AT1G77370
AT1G77390
AT1G77380
AT1G77330
AT1G77350
AT1G58160
AT1G58100
AT1G57590
AT1G57600
AT1G77310
AT5G16870
AT5G16880
AT5G17430
AT5G17490
AT5G17520
AT5G17440
AT5G17580
AT5G17650
AT5G17570
AT5G17630
AT5G17640
AT5G16800
AT5G16810
AT5G16840
AT5G16830
AT5G16750
AT5G16860
AT5G16930
AT5G16980
AT5G17010
AT5G17050
AT5G17080
AT5G16770
AT5G16060
AT5G16070
AT5G16000
AT5G16040
AT5G15910
AT5G16200
AT5G16210
AT5G16230
AT5G16260
AT5G16280
AT5G16130
AT5G16250
AT5G16120
AT5G16150
AT5G15410
AT5G15490
AT5G15680
AT5G15740
AT5G15770
AT5G15850
AT5G15860
AT5G15800
AT5G15870
AT5G15880
AT5G15520
AT5G15020
AT5G14910
AT5G15050
AT5G14920
AT5G15540
AT5G15550
AT5G15580
AT5G15581
AT5G15610
AT5G15530
AT5G14940
AT1G31670
AT1G31650
AT1G31760
AT1G31750
AT5G14750
AT5G14880
AT5G14800
AT5G14780
AT5G35370
AT5G35320
AT5G35360
AT5G36290
AT5G36230
AT1G48920
AT1G48880
AT1G50740
AT5G35100
AT5G35160
AT5G35200
AT5G35180
AT5G34800
AT5G30500
AT5G30510
AT5G33290
AT5G33340
AT5G34790
AT5G29070
AT5G30480
AT5G27990
AT5G28020
AT5G28050
AT5G28920
AT5G29000
AT5G28040
AT5G28060
AT5G27630
AT5G27650
AT5G27660
AT5G27670
AT5G27560
AT5G27710
AT5G27740
AT5G27720
AT5G27770
AT5G27700
AT5G27830
AT5G27910
AT5G27930
AT5G27850
AT5G27150
AT5G27330
AT5G27490
AT5G27540
AT5G27470
AT5G27380
AT5G27410
AT5G27600
AT5G27610
AT5G27280
AT5G27210
AT5G26790
AT5G26940
AT5G26980
AT5G27200
AT5G27230
AT5G27240
AT5G26960
AT5G26350
AT5G26570
AT5G26600
AT5G26640
AT5G26680
AT5G26610
AT5G26700
AT5G26731
AT5G26740
AT5G26710
AT5G26850
AT5G26200
AT5G26280
AT5G26210
AT5G25930
AT5G25950
AT5G25900
AT5G26010
AT5G26110
AT5G26230
AT5G25470
AT5G25410
AT5G25490
AT5G25520
AT5G25540
AT5G25560
AT5G25580
AT5G25590
AT5G25630
AT5G25475
AT5G25510
AT5G25830
AT5G25460
AT5G25080
AT5G25100
AT5G25180
AT5G25270
AT5G25220
AT5G25190
AT5G25290
AT5G25350
AT5G25360
AT5G25390
AT5G25450
AT5G04880
AT5G04820
AT5G04850
AT5G24670
AT5G24690
AT5G24710
AT5G24800
AT5G24860
AT5G24870
AT5G24970
AT5G24810
AT5G67530
AT5G67200
AT5G67280
AT5G67360
AT5G67380
AT5G67330
AT5G67320
AT5G67520
AT5G67600
AT5G67510
AT5G67480
AT5G67050
AT5G66985
AT5G67030
AT5G67230
AT5G67260
AT5G67130
AT5G67070
AT5G67150
AT5G67220
AT5G66880
AT5G66930
AT5G66540
AT5G66650
AT5G66560
AT5G66730
AT5G66680
AT5G66760
AT5G66780
AT5G66810
AT5G66940
AT5G66920
AT5G66570
AT5G66590
AT5G66510
AT5G66310
AT5G66380
AT5G66400
AT5G66430
AT5G66530
AT5G66610
AT5G66040
AT5G66160
AT5G65830
AT5G65960
AT5G65990
AT5G66060
AT5G66080
AT5G66100
AT5G66110
AT5G66180
AT5G66190
AT5G66200
AT5G66260
AT5G66170
AT5G66120
AT5G66090
AT5G66250
AT5G65590
AT5G65610
AT5G65670
AT5G65650
AT5G65640
AT5G65620
AT5G65700
AT5G65710
AT5G65760
AT5G65780
AT5G65685
AT5G65720
AT5G65850
AT5G65860
AT5G65540
AT5G65550
AT5G65260
AT5G65280
AT5G65110
AT5G65300
AT5G65205
AT5G65410
AT5G65450
AT5G65460
AT5G65470
AT5G65430
AT5G65390
AT5G65420
AT5G65310
AT5G65360
AT5G65380
AT5G65480
AT5G65510
AT5G65290
AT5G65220
AT5G65270
AT5G65180
AT5G65020
AT5G65040
AT5G64860
AT5G65010
AT5G64840
AT5G65070
AT5G65100
AT5G65170
AT5G64940
AT5G64610
AT5G64640
AT5G64620
AT5G64560
AT5G64780
AT5G64760
AT5G64816
AT5G64460
AT5G64440
AT5G64530
AT5G64570
AT5G64300
AT5G64370
AT5G64390
AT5G64420
AT5G64310
AT5G64260
AT5G64410
AT5G64280
AT5G64230
AT5G64330
AT5G64290
AT5G64510
AT5G64160
AT5G63840
AT5G63890
AT5G63905
AT5G63860
AT5G63970
AT5G63980
AT5G64030
AT5G64050
AT5G64040
AT5G64090
AT5G64190
AT5G63530
AT5G63610
AT5G63640
AT5G63680
AT5G63760
AT5G63810
AT5G63790
AT5G63650
AT5G63670
AT5G63560
AT5G63140
AT5G63200
AT5G63220
AT5G63260
AT5G63320
AT5G63135
AT5G63310
AT5G63180
AT5G63400
AT5G63420
AT5G63570
AT5G63130
AT5G62940
AT5G62960
AT5G62790
AT5G62890
AT5G62900
AT5G62760
AT5G63000
AT5G63010
AT5G63060
AT5G63070
AT5G63040
AT5G63030
AT5G63080
AT5G63100
AT5G62800
AT5G62850
AT5G62580
AT5G62600
AT5G62620
AT5G62610
AT5G62520
AT5G62500
AT5G62575
AT5G62480
AT5G62530
AT5G62490
AT5G62670
AT5G62680
AT5G62710
AT5G62720
AT5G62640
AT5G62730
AT5G62350
AT5G62440
AT5G62170
AT5G62050
AT5G62100
AT5G62080
AT5G62210
AT5G62190
AT5G62090
AT5G62130
AT5G62165
AT5G62220
AT5G62230
AT5G62260
AT5G62390
AT5G62150
AT5G61820
AT5G61790
AT5G61840
AT5G61770
AT5G61510
AT5G61640
AT5G61780
AT5G61430
AT5G61340
AT5G61410
AT5G61380
AT5G61460
AT5G61580
AT5G61590
AT5G61500
AT5G61530
AT5G61370
AT5G60980
AT5G60910
AT5G61010
AT5G61120
AT5G61130
AT5G61170
AT5G61260
AT5G61210
AT5G61030
AT5G61290
AT5G61330
AT5G60760
AT5G60670
AT5G60680
AT5G60620
AT5G60640
AT5G60690
AT5G60790
AT5G60840
AT5G60860
AT5G60870
AT5G61000
AT5G60990
AT5G60630
AT5G60250
AT5G60200
AT5G60300
AT5G60360
AT5G60400
AT5G60570
AT5G60600
AT5G59990
AT5G59960
AT5G59870
AT5G59910
AT5G59950
AT5G59850
AT5G59845
AT5G60140
AT5G60100
AT5G60170
AT5G60220
AT5G60230
AT5G59980
AT5G59420
AT5G59540
AT5G59800
AT5G59750
AT5G59840
AT5G59500
AT5G59560
AT5G59480
AT5G59450
AT5G59550
AT5G59310
AT5G59150
AT5G59220
AT5G59380
AT5G59430
AT5G59590
AT5G59400
AT5G59210
AT5G58960
AT5G59020
AT5G59030
AT5G58970
AT5G58850
AT5G59080
AT5G59170
AT5G58910
AT5G58930
AT5G58660
AT5G58700
AT5G58740
AT5G58750
AT5G58760
AT5G58770
AT5G58810
AT5G58730
AT5G58720
AT5G58710
AT5G58650
AT5G58570
AT5G58560
AT5G58190
AT5G58390
AT5G58330
AT5G58420
AT5G58375
AT5G58370
AT5G58350
AT5G58380
AT5G58440
AT5G58450
AT5G58480
AT5G58500
AT5G58540
AT5G58490
AT5G57910
AT5G57840
AT5G57870
AT5G58030
AT5G58090
AT5G58120
AT5G58060
AT5G58200
AT5G58210
AT5G58300
AT5G58220
AT5G58410
AT5G58160
AT5G58250
AT5G57550
AT5G57630
AT5G57740
AT5G57760
AT5G57770
AT5G57790
AT5G57800
AT5G57920
AT5G57930
AT5G57940
AT5G57950
AT5G57810
AT5G57360
AT5G57345
AT5G57300
AT5G57350
AT5G57400
AT5G57440
AT5G57410
AT5G57590
AT5G57610
AT5G57660
AT5G57560
AT5G57280
AT5G57330
AT5G56980
AT5G56940
AT5G57030
AT5G57110
AT5G57160
AT5G57180
AT5G57090
AT5G57240
AT5G57250
AT5G57260
AT5G57050
AT5G57020
AT5G56580
AT5G56590
AT5G56620
AT5G56780
AT5G56710
AT5G56860
AT5G56640
AT5G56630
AT5G56910
AT5G56350
AT5G56360
AT5G56180
AT5G56220
AT5G56230
AT5G56240
AT5G56250
AT5G56260
AT5G56290
AT5G56300
AT5G56460
AT5G56500
AT5G56510
AT5G55630
AT5G55620
AT5G55700
AT5G55860
AT5G55930
AT5G55970
AT5G55940
AT5G56030
AT5G56040
AT5G56090
AT5G56110
AT5G55500
AT5G55450
AT5G55550
AT5G55580
AT5G55600
AT5G55610
AT5G55660
AT5G55730
AT5G55740
AT5G55750
AT5G55790
AT5G55390
AT5G55470
AT5G55490
AT5G55120
AT5G55210
AT5G55220
AT5G55230
AT5G55240
AT5G55180
AT5G55140
AT5G55250
AT5G55280
AT5G55100
AT5G55370
AT5G54870
AT5G55050
AT5G54730
AT5G54740
AT5G54770
AT5G54840
AT5G54860
AT5G54960
AT5G54970
AT5G54940
AT5G54900
AT5G54930
AT5G54670
AT5G54270
AT5G54260
AT5G54400
AT5G54390
AT5G54470
AT5G54500
AT5G54510
AT5G54490
AT5G54530
AT5G54570
AT5G54610
AT5G54680
AT5G54600
AT5G54640
AT5G54650
AT5G54630
AT5G54380
AT5G54290
AT5G53880
AT5G54070
AT5G54130
AT5G54080
AT5G54160
AT5G54300
AT5G53970
AT5G53990
AT5G54000
AT5G54020
AT5G53660
AT5G53560
AT5G53710
AT5G53530
AT5G53620
AT5G53490
AT5G53760
AT5G53860
AT5G53870
AT5G53900
AT5G53580
AT5G53210
AT5G53120
AT5G53130
AT5G53220
AT5G53410
AT5G53330
AT5G53280
AT5G53340
AT5G53370
AT5G53430
AT5G53450
AT5G53420
AT5G53500
AT5G53510
AT5G53550
AT5G52860
AT5G52890
AT5G52920
AT5G52960
AT5G52870
AT5G52970
AT5G52840
AT5G53050
AT5G53090
AT5G53080
AT5G53000
AT5G53170
AT5G53180
AT5G52570
AT5G52580
AT5G52660
AT5G52780
AT5G52810
AT5G52650
AT5G52450
AT5G52420
AT5G52440
AT5G52520
AT5G52180
AT5G52190
AT5G52200
AT5G52300
AT5G52340
AT5G52400
AT5G52470
AT5G52360
AT5G51850
AT5G51820
AT5G51830
AT5G51890
AT5G51980
AT5G51970
AT5G52010
AT5G52020
AT5G52100
AT5G51500
AT5G51545
AT5G51550
AT5G51560
AT5G51640
AT5G51740
AT5G51750
AT5G51760
AT5G51800
AT5G51210
AT5G51230
AT5G51260
AT5G51170
AT5G51140
AT5G51190
AT5G51110
AT5G51290
AT5G51350
AT5G51380
AT5G51020
AT5G50960
AT5G51130
AT5G51160
AT5G50750
AT5G50920
AT5G51050
AT5G51070
AT5G51040
AT5G50770
AT5G50780
AT5G50790
AT5G50390
AT5G50400
AT5G50410
AT5G50480
AT5G50370
AT5G50420
AT5G50335
AT5G50315
AT5G50375
AT5G50740
AT5G50000
AT5G49945
AT5G49950
AT5G49940
AT5G50110
AT5G50130
AT5G50260
AT5G50300
AT5G50310
AT5G50210
AT5G50200
AT5G50250
AT5G50170
AT5G49980
AT5G49990
AT5G49970
AT5G49690
AT5G49700
AT5G49710
AT5G49760
AT5G49720
AT5G49840
AT5G49810
AT5G49820
AT5G49890
AT5G49900
AT5G49910
AT5G49930
AT5G49540
AT5G49510
AT5G49650
AT5G49280
AT5G49210
AT5G49230
AT5G49160
AT5G49400
AT5G49410
AT5G49460
AT5G49555
AT5G49560
AT5G49570
AT5G49580
AT5G49630
AT5G49320
AT5G49350
AT5G48880
AT5G48940
AT5G48950
AT5G49010
AT5G49030
AT5G49130
AT5G49190
AT5G49220
AT5G49260
AT5G48670
AT5G48590
AT5G48580
AT5G48720
AT5G48730
AT5G48820
AT5G48850
AT5G48900
AT5G48810
AT5G48490
AT5G48485
AT5G48500
AT5G48300
AT5G48230
AT5G48360
AT5G48380
AT5G48410
AT5G48450
AT5G48480
AT5G48290
AT5G47910
AT5G47750
AT5G47780
AT5G47810
AT5G48060
AT5G48100
AT5G48020
AT5G48130
AT5G48250
AT5G47930
AT5G47530
AT5G47540
AT5G47630
AT5G47670
AT5G47560
AT5G47680
AT5G47610
AT5G47570
AT5G47635
AT5G47455
AT5G47550
AT5G47640
AT5G47580
AT5G47730
AT5G47740
AT5G47820
AT5G47830
AT5G47920
AT5G47720
AT5G47760
AT5G47870
AT5G47430
AT5G47200
AT5G47240
AT5G47220
AT5G47180
AT5G47210
AT5G47190
AT5G47370
AT5G47435
AT5G47480
AT5G47490
AT5G47330
AT5G46910
AT5G47040
AT5G47070
AT5G47000
AT5G46940
AT5G47030
AT5G47080
AT5G47110
AT5G47130
AT5G47150
AT5G47260
AT5G46800
AT5G46880
AT5G46580
AT5G46620
AT5G46700
AT5G46760
AT5G46710
AT5G46460
AT5G46180
AT5G46020
AT5G46190
AT5G46030
AT5G46110
AT5G46230
AT5G46280
AT5G46390
AT5G46400
AT5G46290
AT5G46250
AT5G46420
AT5G45800
AT5G45830
AT5G45670
AT5G45750
AT5G45690
AT5G45850
AT5G45920
AT5G45930
AT5G45880
AT5G45900
AT5G46080
AT5G45710
AT5G45780
AT5G45500
AT5G45550
AT5G45410
AT5G45420
AT5G45680
AT5G45280
AT5G45310
AT5G45010
AT5G45040
AT5G45130
AT5G45160
AT5G45180
AT5G45320
AT5G44520
AT5G44650
AT5G44680
AT5G44610
AT5G44670
AT5G44700
AT5G44730
AT5G44750
AT5G44800
AT5G44720
AT5G44880
AT5G44190
AT5G44310
AT5G44330
AT5G44350
AT5G44370
AT5G44380
AT5G44410
AT5G44340
AT5G44290
AT5G44450
AT5G44460
AT5G44470
AT5G44560
AT5G44110
AT5G44260
AT5G43920
AT5G43960
AT5G43980
AT5G44070
AT5G44090
AT5G44150
AT5G44210
AT5G44240
AT5G43860
AT5G43900
AT5G43520
AT5G43560
AT5G43580
AT5G43700
AT5G43770
AT5G43780
AT5G43810
AT5G43720
AT5G43750
AT5G43830
AT5G43740
AT5G43450
AT5G43150
AT5G43180
AT5G43140
AT5G43170
AT5G43190
AT5G43330
AT5G43320
AT5G43460
AT5G42740
AT5G42810
AT5G42840
AT5G42860
AT5G42980
AT5G42850
AT5G43010
AT5G42960
AT5G43020
AT5G43060
AT5G42830
AT5G42780
AT5G42470
AT5G42490
AT5G42560
AT5G42570
AT5G42690
AT5G42800
AT5G42240
AT5G42300
AT5G42400
AT5G42130
AT5G42180
AT5G42190
AT5G42090
AT5G42070
AT5G42030
AT5G42080
AT5G42200
AT5G42050
AT5G42250
AT5G42290
AT5G42310
AT5G42010
AT5G41620
AT5G41660
AT5G41700
AT5G41670
AT5G41600
AT5G41770
AT5G41780
AT5G41880
AT5G41890
AT5G41920
AT5G41760
AT5G41800
AT5G41810
AT5G41040
AT5G41060
AT5G41210
AT5G41260
AT5G41330
AT5G41340
AT5G41460
AT5G41350
AT5G41410
AT5G41520
AT5G41560
AT5G40930
AT5G40810
AT5G40850
AT5G40840
AT5G40890
AT5G40960
AT5G40970
AT5G40950
AT5G41070
AT5G41080
AT5G41170
AT5G40650
AT5G40770
AT5G40740
AT5G40780
AT5G40830
AT5G40440
AT5G40480
AT5G40500
AT5G40470
AT5G40540
AT5G40610
AT5G40640
AT5G40680
AT5G40670
AT5G40580
AT5G40645
AT5G40690
AT5G40370
AT5G39950
AT5G40150
AT5G40190
AT5G40200
AT5G40230
AT5G40270
AT5G40160
AT5G40410
AT5G39660
AT5G39570
AT5G39840
AT5G39980
AT5G40020
AT5G39520
AT5G39720
AT5G39740
AT5G39320
AT5G39350
AT5G39210
AT5G38895
AT5G38970
AT5G39130
AT5G39050
AT5G39220
AT5G39230
AT5G39250
AT5G38870
AT5G38470
AT5G38480
AT5G38530
AT5G38660
AT5G38630
AT5G38520
AT5G38560
AT5G38710
AT5G38720
AT5G38730
AT5G38760
AT5G38120
AT5G38140
AT5G38180
AT5G38300
AT5G38195
AT5G38280
AT5G38400
AT5G38070
AT5G37620
AT5G37670
AT5G37680
AT5G37600
AT5G37770
AT5G37830
AT5G37790
AT5G37850
AT5G37870
AT5G37890
AT5G37930
AT5G37260
AT5G37310
AT5G37360
AT5G37370
AT5G37540
AT5G37510
AT5G37180
AT5G36890
AT5G36880
AT5G36930
AT5G36910
AT5G37070
AT5G35870
AT5G35910
AT5G35940
AT5G35960
AT5G36160
AT5G36210
AT5G36170
AT5G35790
AT5G35530
AT5G35550
AT5G35580
AT5G35670
AT5G35630
AT5G35620
AT5G35760
AT5G35730
AT5G24655
AT5G35450
AT5G24410
AT5G24430
AT5G24400
AT5G24450
AT5G24460
AT5G24500
AT5G24490
AT5G24590
AT5G24600
AT5G24660
AT5G24530
AT5G24580
AT5G24316
AT5G24380
AT5G24010
AT5G24030
AT5G24120
AT5G24130
AT5G24165
AT5G24240
AT5G24260
AT5G24270
AT5G24300
AT5G24290
AT5G23530
AT5G23740
AT5G23750
AT5G23660
AT5G23790
AT5G23850
AT5G23870
AT5G23890
AT5G23920
AT5G23760
AT5G23830
AT5G23940
AT5G23900
AT5G23820
AT5G23650
AT5G23690
AT5G23310
AT5G23440
AT5G23420
AT5G23460
AT5G23520
AT5G23570
AT5G23610
AT5G23220
AT5G23230
AT5G23240
AT5G22860
AT5G22830
AT5G22820
AT5G23050
AT5G23070
AT5G23120
AT5G23060
AT5G23150
AT5G22320
AT5G22540
AT5G22580
AT5G22500
AT5G22640
AT5G22690
AT5G22630
AT5G22790
AT5G22880
AT5G19240
AT5G19120
AT5G19180
AT5G19220
AT5G22340
AT5G22450
AT5G22470
AT5G22300
AT5G22290
AT5G22440
AT5G19210
AT5G18930
AT5G18840
AT5G18800
AT5G18830
AT5G18770
AT5G19010
AT5G19030
AT5G19050
AT5G19070
AT5G19090
AT5G19100
AT5G19110
AT5G18780
AT5G18850
AT5G18520
AT5G18470
AT5G18500
AT5G18310
AT5G18540
AT5G18570
AT5G18590
AT5G18650
AT5G18690
AT5G18750
AT5G18660
AT5G18670
AT5G18630
AT5G18450
AT5G18040
AT5G17990
AT5G18160
AT5G18270
AT5G18250
AT5G18120
AT5G18350
AT5G18410
AT5G18420
AT5G17730
AT5G17800
AT5G17830
AT5G17850
AT5G17870
AT5G17710
AT5G17310
AT5G16680
AT5G17290
AT5G17230
AT5G17190
AT5G16590
AT5G15330
AT5G15150
AT5G15230
AT5G15350
AT5G16290
AT5G16300
AT5G16440
AT5G16460
AT5G16390
AT5G16380
AT5G16540
AT5G16510
AT5G16550
AT5G15390
AT5G14640
AT5G14660
AT5G14530
AT5G14570
AT5G15190
AT5G15200
AT5G15320
AT5G14260
AT5G14430
AT5G14440
AT5G14450
AT5G14460
AT5G14470
AT5G14500
AT5G14370
AT5G14320
AT5G14270
AT5G14520
AT5G14580
AT5G14590
AT5G14180
AT5G14130
AT5G13980
AT5G14040
AT5G13930
AT5G13820
AT5G14080
AT5G14120
AT5G14170
AT5G14220
AT5G14105
AT5G13780
AT5G13460
AT5G13420
AT5G13450
AT5G13560
AT5G13570
AT5G13620
AT5G13630
AT5G13680
AT5G13690
AT5G13700
AT5G13740
AT5G13670
AT5G13710
AT5G13650
AT5G13770
AT5G13790
AT5G13800
AT5G13810
AT5G13400
AT5G12900
AT5G13010
AT5G13020
AT5G12940
AT5G12860
AT5G13200
AT5G13240
AT5G13290
AT5G13300
AT5G13190
AT5G13310
AT5G13280
AT5G12020
AT5G11910
AT5G11890
AT5G11970
AT5G12110
AT5G12150
AT5G12170
AT5G12220
AT5G12230
AT5G12260
AT5G12210
AT5G12140
AT5G12250
AT5G12840
AT5G12080
AT5G11810
AT5G11680
AT5G11720
AT5G11790
AT5G11840
AT5G11850
AT5G11950
AT5G12010
AT5G12030
AT5G11640
AT5G11710
AT5G11740
AT5G11360
AT5G11420
AT5G11450
AT5G11550
AT5G11600
AT5G11480
AT5G11520
AT5G11320
AT5G11000
AT5G10740
AT5G10940
AT5G10920
AT5G10960
AT5G10860
AT5G11240
AT5G11260
AT5G10840
AT5G10510
AT5G10400
AT5G10390
AT5G10430
AT5G10580
AT5G10360
AT5G10490
AT5G10560
AT5G10770
AT5G10830
AT5G10270
AT5G09980
AT5G09900
AT5G09850
AT5G10030
AT5G10040
AT5G10120
AT5G10130
AT5G10160
AT5G10320
AT5G10300
AT5G09990
AT5G09760
AT5G09650
AT5G09660
AT5G09730
AT5G09530
AT5G09970
AT5G09550
AT5G09620
AT5G08260
AT5G08460
AT5G08470
AT5G08490
AT5G08570
AT5G08590
AT5G08610
AT5G08540
AT5G08530
AT5G08480
AT5G08535
AT5G08620
AT5G09520
AT5G08190
AT5G08080
AT5G08180
AT5G08100
AT5G07860
AT5G07870
AT5G07890
AT5G07950
AT5G07920
AT5G07990
AT5G08010
AT5G08020
AT5G08030
AT5G08050
AT5G08000
AT5G08210
AT5G08240
AT5G08250
AT5G07440
AT5G07500
AT5G07660
AT5G07710
AT5G07680
AT5G07820
AT5G07550
[truncated: 7,659 more rows]

## Sheet: ANOVA fus3-3
(Intercept)	G	T	G:T
1.80823e-09	0.229053	0.000230038	0.00215049	ATMG00640
4.48231e-13	0.000490369	3.91953e-07	1.16932e-05	ATMG00650
8.25364e-11	0.068867	0.000731006	0.0031413	ATMG00670
2.47372e-13	0.00488599	2.01854e-05	4.96145e-05	ATMG01000
3.79213e-10	0.183594	0.00985817	0.000536638	ATMG00510
1.35353e-10	0.53107	0.00345271	0.0042271	ATCG01120
5.1295e-11	0.00843089	0.00680133	0.436483	ATMG00320
9.05582e-14	0.106282	0.000208793	0.000834434	ATCG01020
1.83452e-14	0.0883299	2.04202e-06	2.52196e-05	ATCG01040
4.33435e-12	0.0287418	0.000301828	0.112658	ATCG00590
1.65321e-13	0.557593	1.87421e-05	0.000262679	ATCG00640
9.52257e-13	0.158531	6.15143e-05	0.000292488	ATCG00650
4.53395e-13	0.00368983	9.23077e-05	0.0140126	ATCG00680
1.45706e-11	0.273824	0.00101291	0.000234912	ATCG00740
1.1854e-10	0.485352	0.000380488	0.000136134	ATCG00750
3.68512e-11	0.132202	0.000302709	0.000115775	ATCG00760
3.54182e-11	0.327909	8.98623e-05	0.000256348	ATCG00770
1.01754e-10	0.45488	0.0011433	0.000647639	ATCG00780
1.44241e-12	0.3487	6.50111e-07	1.83154e-06	ATCG00790
3.31682e-12	0.235844	1.51936e-05	1.73692e-05	ATCG00800
7.15438e-11	0.484324	0.000253592	0.000457983	ATCG00810
4.94895e-11	0.659948	0.000117832	0.000216112	ATCG00820
1.10922e-10	0.641744	0.000275931	0.000920374	ATCG00160
1.10072e-10	0.619432	0.000943588	0.000436885	ATCG00170
1.67817e-12	0.987711	4.68831e-05	3.73259e-05	ATCG00180
3.7095e-16	0.0142811	1.57494e-07	3.42689e-06	ATCG00380
2.49111e-18	0.0148039	4.82086e-08	3.33044e-07	ATCG00470
5.99957e-16	0.0794269	2.1496e-05	0.000437907	ATCG00480
1.10633e-13	0.00774581	0.00353289	0.215015	ATCG00490
1.22501e-13	0.160094	0.000391368	0.000320438	ATCG00540
1.2891e-10	0.00685758	9.08232e-05	0.261913	AT2G26580
8.28229e-13	0.932683	0.00881556	0.000250245	AT2G26530
2.70683e-13	0.00123555	4.63447e-08	1.12406e-06	AT2G26500
7.28357e-16	0.00107892	0.898021	0.949202	AT2G26590
1.17814e-12	0.0117648	0.000153663	0.0242352	AT2G26510
2.33192e-14	0.703848	6.41756e-05	0.000556575	ATCG00040
1.95337e-10	0.0740374	9.51225e-06	0.000310448	AT2G26440
2.71623e-11	0.0507405	4.74982e-06	0.00028942	AT2G26480
1.8356e-15	0.00454379	0.0206169	6.58265e-05	AT2G39770
7.31577e-10	0.313314	0.000393378	0.00672348	AT2G39730
7.12321e-14	0.000123989	0.333402	0.830334	AT2G39760
5.62306e-12	0.0684385	6.74641e-05	0.00148214	AT2G39725
4.17848e-15	0.00163603	0.0332728	0.00169991	AT2G39750
1.11841e-10	0.000872004	3.03814e-06	0.133406	AT2G23260
9.1083e-09	0.0011446	0.0332202	0.962322	AT2G23240
7.80634e-15	0.00130375	0.316053	0.948938	AT2G23350
2.58081e-10	0.308119	5.81078e-08	3.44557e-05	AT2G45290
8.90513e-12	0.220415	4.78667e-05	0.000342189	AT2G40815
1.70744e-10	0.000828196	0.872594	0.470666	AT2G40840
1.64917e-11	0.0173131	0.0069642	0.29279	AT2G40880
3.24794e-11	0.0239816	8.97173e-05	0.00121605	AT2G40940
4.21707e-13	0.729688	0.00223329	0.000844261	AT2G40930
1.67472e-11	0.0278588	0.0113504	0.0691588	AT2G40890
1.25971e-10	0.0024028	0.00489857	0.195359	AT2G41650
1.18298e-12	0.000153153	0.474939	0.000927395	AT2G41550
3.12965e-11	0.00550207	0.00459642	0.0111571	AT2G41620
1.55175e-09	0.0103496	8.32772e-05	0.00028061	AT2G41560
2.34228e-10	0.11332	0.228058	0.00345466	AT2G41640
8.35586e-13	0.00251441	0.0436864	0.920755	AT2G39810
9.05348e-16	0.000363137	0.00119345	0.0127195	AT2G47610
1.22638e-13	0.000330871	0.00766238	0.00693223	AT2G47420
1.1079e-12	0.190533	4.05037e-08	2.42425e-07	AT2G47450
2.37169e-13	2.83687e-06	8.28175e-06	5.8414e-06	AT2G47600
2.97668e-10	0.0352567	1.91839e-06	1.71299e-05	AT2G45340
1.48085e-09	0.0422851	1.8908e-05	0.00077657	AT2G45210
2.69843e-12	0.00102043	0.0278219	0.636336	AT2G45190
3.58672e-12	0.0110305	0.00530686	0.0867821	AT2G45430
1.58955e-11	0.00158334	3.62678e-05	0.00182258	AT2G45420
1.57771e-12	0.0305992	1.55839e-06	3.45967e-06	AT2G45400
9.07739e-13	0.325821	3.21376e-05	0.000986222	AT2G47590
5.75479e-12	0.00663986	0.745831	0.0563212	AT2G47490
3.54794e-10	0.00901111	1.49204e-06	0.181848	AT5G12460
1.22233e-13	0.00906363	0.00969659	0.0434211	AT5G12470
1.56802e-08	0.0878772	4.89913e-10	8.83235e-08	AT2G33070
3.3426e-13	2.9447e-06	1.89032e-05	0.0612608	AT2G33210
4.83016e-13	0.0554046	2.80763e-07	5.57691e-07	AT2G33180
1.2926e-13	0.148686	0.00128215	0.689743	AT2G33150
3.13596e-15	0.509936	0.00331191	0.00340949	AT2G33220
6.26653e-10	8.05434e-05	0.0344912	0.923933	AT2G47560
5.18009e-13	0.676614	0.000383917	0.0015814	AT2G47440
3.53002e-13	0.00351558	0.00362787	0.678029	AT5G12390
3.17451e-07	0.00184035	0.451505	0.00046596	AT5G12420
2.83528e-10	0.30798	7.36231e-06	0.000123341	AT5G12440
3.74878e-09	0.0240074	0.13097	0.0675952	AT1G67760
4.03857e-11	0.0387824	0.000826159	0.0649245	AT1G67660
5.49203e-12	2.78577e-05	0.00305575	0.000997455	AT1G67810
1.94681e-14	1.4154e-05	1.58313e-07	1.75355e-05	AT1G67740
2.25997e-09	2.03105e-08	0.0744313	0.00011573	AT1G67750
3.9785e-10	0.594617	0.00108095	0.00831549	AT1G67800
4.21754e-12	0.0714222	7.7384e-06	2.40949e-05	AT1G67700
1.20873e-11	0.00238588	0.0446123	0.872216	AT1G67850
1.86432e-10	0.263318	4.81187e-05	0.000623024	AT5G12270
4.05557e-13	0.545641	2.7553e-05	0.0107146	AT5G12310
1.11395e-09	0.731701	0.22114	0.000436347	AT5G12330
9.13727e-15	5.01343e-05	1.2963e-07	9.13397e-06	AT1G44575
1.80788e-11	0.634292	3.24471e-07	4.26883e-06	AT1G67830
5.41823e-09	0.993624	0.0406798	0.00464857	AT3G29970
1.82648e-11	0.35708	0.000998153	0.000888063	AT3G29810
2.39305e-08	0.191633	9.99655e-07	0.000175681	AT4G25580
1.8554e-14	0.0517965	7.61329e-05	0.149207	AT4G25550
5.52855e-13	0.465826	1.10865e-05	3.56216e-05	AT4G25570
7.72302e-10	2.75047e-06	0.251266	0.000739722	AT4G25530
1.26835e-11	0.00120379	0.000271783	0.00303791	AT1G44446
8.7856e-11	0.00235923	0.000356029	0.00144501	AT1G44414
1.56948e-12	0.25224	2.24655e-08	0.000670122	AT1G44350
5.27675e-10	0.106768	0.00189612	0.00608795	AT1G44224
3.37058e-08	0.696638	0.0392991	0.0582341	AT4G17500
2.10041e-10	0.279516	0.390805	8.12002e-05	AT4G15440
1.92406e-11	0.000738919	0.00447429	0.151256	AT4G14680
3.00189e-16	0.0301184	0.0113582	0.108706	AT4G14110
7.91861e-12	0.011217	3.98933e-05	0.664839	AT4G14150
1.63601e-12	5.87039e-05	0.047966	0.87725	AT4G17070
2.4051e-13	0.0166183	5.27961e-07	1.8721e-05	AT4G14960
4.4317e-13	0.00338814	5.23029e-06	0.000375445	AT4G14360
5.21992e-13	0.249427	0.00544303	0.000114947	AT4G17730
9.89871e-12	0.675512	2.19982e-05	0.00136688	AT4G15560
1.29887e-11	0.0882164	0.000240419	0.00584185	AT4G14990
1.81653e-13	0.000352055	1.18299e-06	0.0823586	AT4G16155
8.95246e-09	0.00617718	0.000108946	0.311427	AT4G15093
6.34515e-15	0.00544775	3.90372e-06	0.000196701	AT4G14340
5.76137e-12	0.211609	0.0811704	0.000877407	AT4G16370
4.19051e-14	0.0177648	3.64635e-06	3.94806e-05	AT4G17530
4.98227e-10	0.764036	2.71158e-05	0.00642267	AT4G17190
3.00657e-12	0.000793157	5.35472e-07	0.0017289	AT4G17695
3.00391e-12	5.96103e-06	0.0111233	0.629122	AT4G15630
1.22638e-11	0.0174596	0.000674388	8.11454e-05	AT4G14690
4.91223e-08	0.00276664	0.000187159	0.000920142	AT4G16770
1.42712e-10	0.00663453	2.40326e-07	0.00209691	AT4G15140
7.94555e-14	0.00148192	0.00635242	6.80356e-05	AT4G13950
4.33482e-12	0.000671507	0.00826077	0.00963532	AT4G14600
1.33346e-09	0.0185398	0.00990399	0.00891604	AT4G16745
6.7145e-16	0.0148669	6.88692e-06	0.140849	AT4G14800
5.72032e-10	0.00012227	4.2878e-06	7.4232e-06	AT4G16980
1.57282e-10	0.0312975	6.80177e-07	0.000767341	AT4G16146
4.98653e-14	0.0659066	4.7195e-05	3.48411e-05	AT4G16500
8.84567e-12	0.000446393	0.00789625	0.00756688	AT4G17260
8.1616e-08	0.287646	0.00553282	2.35081e-06	AT4G14130
2.84616e-15	0.00577592	0.00377105	2.48498e-05	AT4G15940
6.7851e-14	0.0241299	0.247588	0.0143274	AT4G14615
2.46589e-12	0.000108174	0.308782	0.196339	AT4G15800
2.7545e-12	0.0621861	9.54774e-05	0.00815714	AT4G16160
1.87132e-10	0.0276448	0.237096	0.0310363	AT4G16566
2.61664e-13	0.0057425	3.48717e-05	0.00268312	AT4G14420
9.38052e-15	0.0242363	0.0329408	0.0276452	AT4G16720
1.0803e-10	0.105267	2.59439e-07	0.000949476	AT4G15830
2.03851e-10	0.153116	5.37576e-06	1.77512e-05	AT4G14890
1.38249e-11	0.27468	1.44526e-05	0.000736487	AT4G17770
1.17326e-10	0.00154734	0.124872	0.109593	AT4G16690
1.74546e-14	0.0426935	0.000753326	0.011088	AT4G16830
3.55836e-13	0.0629849	3.09164e-07	8.21513e-07	AT4G17600
1.73308e-15	0.000102549	3.7461e-05	0.000548532	AT4G17390
3.35591e-15	0.00015823	0.000112642	7.9258e-05	AT4G13940
1.10511e-14	0.66245	2.80141e-10	7.46994e-10	AT4G17560
3.24495e-13	0.000169296	0.501643	0.0227416	AT4G14430
1.66792e-12	0.00165639	0.127928	0.603938	AT4G16330
6.34594e-14	1.08073e-06	0.00659144	0.0494559	AT4G17790
5.15455e-10	0.885726	0.00170878	0.000208065	AT4G15120
1.58709e-12	0.711145	1.37325e-06	0.00136524	AT4G15790
4.06151e-14	5.25486e-05	1.23734e-06	0.0036758	AT4G17720
5.63604e-13	0.0220649	0.0970107	0.0271362	AT4G14965
1.91528e-10	0.00109517	0.00115893	0.0131914	AT4G16265
2.151e-10	0.00349724	8.25382e-05	0.00397614	AT4G15510
2.13262e-09	0.0743914	5.69806e-06	0.876029	AT4G15750
1.99227e-14	0.0749896	0.0011408	0.00922106	AT4G15000
2.96797e-09	0.082112	0.000967887	0.788414	AT4G17660
1.96415e-11	0.17191	0.00160611	0.00289258	AT4G17750
1.12747e-10	5.29365e-05	0.864533	0.00235842	AT4G17810
2.61874e-09	0.00283344	0.0364303	0.150351	AT4G16790
3.97421e-14	3.02021e-05	3.2244e-05	0.000413696	AT4G17520
2.66631e-14	1.84939e-05	8.96258e-09	2.40228e-08	AT4G16410
7.09475e-11	0.986356	7.28558e-05	0.428944	AT4G17480
2.20499e-13	0.493335	0.000170008	0.000109313	AT4G17420
6.78524e-12	0.0742518	3.45351e-05	9.4948e-05	AT4G14870
2.00947e-11	5.61964e-06	0.221671	2.9382e-06	AT4G14560
7.2605e-09	0.00233047	0.00191308	0.155813	AT4G17340
6.35767e-10	0.000403285	0.0131846	0.144875	AT4G17670
5.11015e-09	0.00133568	0.0322869	0.0189971	AT4G17610
1.09021e-13	0.0156625	5.62697e-05	0.000286444	AT4G17170
1.20446e-09	0.0112915	0.000112967	0.0113584	AT4G17240
1.63277e-09	0.0264686	0.113528	0.00170639	AT4G17280
3.90813e-14	0.0272998	1.18244e-07	4.03781e-08	AT4G17350
2.74429e-13	0.832607	0.000919935	0.000157846	AT4G17410
2.85816e-06	0.862731	0.0476064	0.0146074	AT4G17470
4.46062e-11	0.0109102	0.763838	0.0292436	AT4G17540
3.30479e-12	0.158754	0.0017613	0.0532967	AT4G17060
1.30822e-11	0.303395	0.000482831	0.000487306	AT4G16620
4.9554e-13	0.0235858	0.729661	0.0217214	AT4G16650
1.35215e-07	0.241046	6.24424e-05	0.00339362	AT4G16750
1.16657e-12	0.000674517	0.00714688	0.0803561	AT4G16800
2.55813e-12	0.229882	8.31294e-06	0.00301995	AT4G16970
1.53559e-12	0.0178214	0.0148184	0.00663819	AT4G17000
8.36223e-12	0.122768	0.0300656	0.115113	AT4G16610
1.39331e-10	0.0968849	0.00359753	0.0705855	AT4G16040
2.29823e-11	0.816932	2.90773e-05	0.259617	AT4G16190
3.69724e-12	0.0540491	1.03554e-05	0.0258472	AT4G16210
4.95205e-09	0.226614	0.000169834	0.0251473	AT4G16250
4.58531e-14	0.0589789	3.81315e-08	2.02928e-07	AT4G16390
3.54139e-14	0.225663	9.22133e-06	0.00119742	AT4G16440
2.16175e-10	0.0267617	2.68207e-05	0.00990352	AT4G16480
9.47742e-12	8.91242e-06	0.0265929	0.0416737	AT4G15620
6.06848e-12	0.000479116	0.653991	0.730375	AT4G15640
1.7074e-12	2.57029e-05	0.383976	0.0974577	AT4G15770
5.82773e-13	0.0493526	0.0101149	0.0302668	AT4G15840
3.39752e-11	0.000767032	0.0259374	0.290485	AT4G15890
1.55711e-12	1.8445e-06	0.00242968	7.22446e-05	AT4G15910
7.38642e-14	0.0219505	0.200015	0.110606	AT4G15930
2.53281e-10	0.359584	2.48442e-06	0.125864	AT4G15530
5.65555e-12	0.149728	0.00062236	0.384541	AT4G15110
2.13129e-12	0.655263	0.000252751	0.00854996	AT4G15130
6.03523e-10	0.000890316	0.000853508	0.758826	AT4G15380
8.67971e-09	0.309556	0.00391322	0.00235735	AT4G15400
8.28368e-11	0.00634063	0.00107443	0.935103	AT4G15500
2.78961e-12	0.00471112	1.90533e-06	6.04612e-06	AT4G14605
1.15237e-11	0.31063	0.000457799	0.00151427	AT4G14660
1.4241e-10	0.0115778	0.535979	2.82644e-05	AT4G14695
6.41284e-10	0.332303	0.399369	0.000174763	AT4G14750
2.0763e-13	4.51419e-05	8.65777e-08	3.25902e-05	AT4G14770
8.43834e-13	4.36038e-07	0.88035	4.58269e-05	AT4G14780
3.84034e-06	0.0110523	0.0015134	0.0788544	AT4G14980
8.2527e-11	0.00238327	0.122256	0.00308349	AT4G15020
1.42287e-10	0.932841	8.74234e-05	0.00348779	AT4G14530
5.91664e-10	0.0013529	7.18584e-06	0.00446997	AT4G14540
1.1404e-10	0.157965	0.000357479	0.000267079	AT4G14270
1.72878e-11	0.613159	2.16851e-06	1.86467e-06	AT4G14290
1.62652e-12	0.757311	5.50539e-06	0.00593161	AT4G14330
1.32327e-09	0.00143923	0.0578806	0.898459	AT4G14440
1.30545e-09	0.0515665	0.00053751	0.690026	AT4G14490
4.16304e-09	0.0445134	0.00576643	0.0105403	AT4G13990
2.38842e-08	0.0052806	0.841446	0.000186705	AT4G14090
5.62228e-13	0.0126179	0.805731	0.158018	AT4G14160
2.96105e-13	0.192346	6.48278e-06	0.00325933	AT1G56700
3.53876e-07	0.149111	0.0489584	0.146392	AT1G56650
2.46449e-15	0.196508	0.00861705	0.17488	AT1G56580
1.26907e-14	0.000120494	0.0444707	0.0233004	AT1G25350
9.68857e-10	0.147509	1.74699e-06	7.66565e-05	AT1G25270
1.02798e-13	0.000280949	0.00549133	0.0256949	AT1G25260
2.00491e-08	0.140769	0.0075998	0.00241615	AT1G25275
4.06431e-12	0.146781	0.00028192	0.00396778	AT1G24706
2.92831e-11	0.010825	7.44582e-09	3.96622e-07	AT1G24735
9.0445e-11	0.00176577	9.82632e-06	0.341706	AT1G28170
1.1117e-10	0.00726795	0.582933	0.224048	AT1G28250
6.45461e-14	0.0192136	0.0176472	0.00503763	AT1G28200
7.06096e-10	0.603086	0.024337	0.00112961	AT1G28330
7.17308e-09	0.0111024	0.00119419	0.222821	AT1G28300
1.6604e-11	0.993572	0.00828326	0.00181278	AT1G28210
5.75393e-10	0.251123	0.692482	0.00141694	AT1G28230
1.39092e-12	0.0398784	0.00536151	0.811607	AT1G56590
2.46265e-13	0.00032438	4.09969e-05	0.0186592	AT5G08750
3.92404e-13	0.509026	1.10122e-05	0.00951155	AT5G22000
1.19255e-12	4.14023e-05	6.28269e-10	1.81312e-08	AT1G28290
7.73607e-15	0.020409	0.355775	0.0510296	AT5G04170
6.858e-10	0.279767	1.25436e-06	0.0102467	AT5G04200
2.70567e-10	0.0578024	3.89008e-05	0.0998638	AT5G04160
6.88061e-08	0.00322682	4.91754e-08	7.92542e-07	AT5G04380
6.77246e-10	0.761272	1.00199e-06	0.00142465	AT5G04390
2.59124e-11	0.000970467	0.138473	0.8469	AT5G04310
2.56558e-09	0.0278789	0.000134177	0.00194713	AT5G04320
1.61953e-10	0.480708	0.247264	0.000739951	AT5G04340
1.61069e-10	0.0195869	1.40858e-10	3.94848e-09	AT5G04370
2.45644e-14	0.000100575	0.378429	0.355759	AT5G04280
5.89759e-13	0.0620933	0.00637505	0.00342687	AT5G04110
2.65559e-10	0.00117875	0.0400237	0.0340093	AT1G73430
5.60542e-12	0.0067111	0.000224245	0.00279385	AT1G73470
1.37873e-10	0.162002	2.16157e-06	0.563998	AT1G73500
1.15108e-13	0.308851	0.000303517	0.081404	AT1G73380
2.57143e-11	0.236302	4.68849e-08	6.28704e-05	AT1G44110
3.48563e-10	0.600442	0.000269544	0.126307	AT1G44100
3.13174e-14	0.0372517	0.00489164	0.000259732	AT1G44170
7.53938e-12	0.0347419	2.17668e-05	0.000160198	AT1G51070
1.12196e-11	4.31929e-06	1.55845e-05	0.00633307	AT1G51140
9.06052e-09	0.538706	1.8026e-06	7.91504e-05	AT1G51090
5.46363e-14	0.000427094	1.51713e-06	0.00929728	AT1G51060
5.98456e-13	6.48552e-09	6.43518e-08	4.48069e-06	AT1G35190
2.81871e-13	0.0362987	0.0627823	0.0266254	AT1G32240
3.97606e-12	0.0174739	2.88988e-07	1.25289e-05	AT1G66890
3.57163e-11	0.00521227	0.0343764	0.023033	AT1G27880
4.68598e-08	0.117388	0.687026	0.0186101	AT1G33600
1.91793e-07	0.0360656	0.110023	0.00618023	AT1G33590
1.43593e-10	8.29108e-05	0.156089	0.0581373	AT1G30220
2.41255e-11	9.19829e-05	0.00661901	0.0439439	AT1G30240
7.71152e-12	0.0886012	0.0013195	0.0510029	AT1G30210
2.32062e-09	0.0001184	6.37688e-06	0.00142357	AT1G30260
3.83665e-12	0.111105	3.15917e-07	1.82947e-06	AT1G73530
2.29744e-15	0.0167645	5.28968e-05	0.000142278	AT1G45688
5.56166e-14	0.338454	1.4178e-05	0.000532127	AT1G45976
1.11852e-12	0.152761	0.00272715	0.00548026	AT1G32190
5.54539e-12	0.825202	0.000169165	0.000698857	AT1G32150
4.8199e-13	0.284463	0.000449644	0.00306659	AT1G32130
2.55695e-13	0.00659262	2.75844e-05	0.000321147	AT1G32090
1.9133e-10	0.0245204	0.429952	0.0673765	AT1G32200
3.29504e-14	0.153276	6.73808e-06	1.61359e-05	AT1G32210
8.36602e-09	0.836543	0.000237506	0.154512	AT1G32100
6.51642e-14	0.0118386	0.0257168	0.236181	AT1G32220
4.92133e-15	0.000220269	2.49427e-05	7.60579e-08	AT1G32170
1.22566e-13	0.540974	3.16704e-07	1.90364e-05	AT1G32230
8.70215e-12	0.701839	0.00409433	0.00111917	AT1G45230
8.05229e-12	0.0305587	0.0457265	0.0246766	AT1G46264
1.00023e-10	0.00461738	1.44856e-06	0.00207865	AT1G47128
7.56868e-09	0.342066	0.00021907	0.00144043	AT1G46768
1.97069e-11	0.104452	0.000687956	0.0297064	AT1G58470
3.6134e-12	0.016078	0.0329792	0.000180491	AT1G58440
2.17762e-10	0.293226	1.87778e-05	0.134803	AT1G49910
9.48498e-14	0.0201302	0.00358362	0.264191	AT1G26160
6.70754e-12	0.92779	2.12828e-06	0.000421371	AT1G26100
6.37825e-12	8.00887e-06	0.00346403	0.014235	AT1G26270
6.25077e-14	0.00844966	5.99019e-10	7.55187e-07	AT1G57820
2.50998e-12	0.00622036	0.210933	0.0316348	AT1G57790
1.62787e-09	0.0527221	0.000801344	0.0261147	AT1G48840
4.0204e-09	0.408811	0.000380132	0.0138936	AT5G13520
4.95059e-13	0.34617	4.57447e-06	2.73812e-05	AT5G13510
2.38253e-12	0.030579	0.00130429	0.0980977	AT5G13500
1.66032e-11	0.00159194	0.00215799	0.00273242	AT5G13490
6.99549e-10	0.00687857	0.00801637	0.158566	AT5G28300
2.39489e-12	0.000145399	0.0181205	0.000897029	AT1G58030
1.37498e-11	0.000102671	1.98559e-05	0.920077	AT1G26330
5.77575e-08	0.00804964	0.736314	0.046274	AT1G26230
5.77607e-13	7.80118e-05	1.10479e-07	9.85175e-05	AT1G26220
9.03415e-12	4.33367e-05	0.200918	0.029706	AT5G09300
3.08572e-14	0.00207737	0.00188352	0.00962145	AT5G09510
3.72566e-12	0.18943	0.000243523	0.00753129	AT5G09390
1.46091e-09	0.00335663	0.0121023	0.000288996	AT5G09480
8.75949e-09	0.0149786	0.00201614	0.411969	AT5G09370
1.51283e-11	0.000846868	0.0661473	0.907366	AT5G09270
4.54183e-12	0.0039472	1.25591e-05	4.81039e-05	AT5G09250
7.96259e-12	0.00539345	0.0810839	0.00584122	AT5G11020
9.84142e-13	1.8164e-08	4.47484e-05	0.000378589	AT5G11100
4.16611e-10	0.000111112	0.0913184	0.512694	AT5G11110
3.65226e-12	0.00409122	8.1429e-05	0.00876333	AT5G11090
1.25446e-13	0.0919844	0.00442936	0.574293	AT5G09360
4.08544e-13	0.000868763	0.00582434	0.103621	AT5G19690
8.23821e-14	0.625182	7.74306e-06	1.82755e-05	AT5G28750
3.11455e-09	0.0608652	0.000247608	0.0404543	AT5G28770
2.27682e-10	0.00561963	0.00014895	0.00127058	AT5G24740
1.50395e-09	0.000787902	0.0236787	0.0172744	AT5G09240
1.44368e-11	0.000304768	1.33461e-05	0.000363989	AT5G19850
4.67999e-12	0.000453226	6.30491e-06	4.02613e-05	AT5G19750
2.06785e-15	0.000279641	6.37346e-07	8.75994e-06	AT5G19760
1.44696e-13	0.000185258	0.0117468	0.0141636	AT5G19820
3.76854e-11	0.000762748	0.144105	0.440001	AT5G19500
5.67371e-09	0.00559803	0.00185616	0.000443706	AT5G19520
1.56807e-07	0.855405	4.78969e-06	0.00942396	AT5G19580
1.43365e-14	0.00060138	0.000144993	0.0286918	AT5G19540
7.23563e-15	0.0751452	0.000146735	4.19087e-05	AT5G19510
5.15149e-12	0.00286135	0.0171044	0.750548	AT5G19550
3.68397e-10	0.226152	4.88931e-05	6.46567e-05	AT5G28500
5.43662e-14	0.000341682	0.0135407	0.0056371	AT5G19590
7.30294e-11	0.236208	0.003387	0.0130927	AT5G19610
4.54925e-11	0.0632891	0.00307219	0.00181594	AT5G19730
3.11933e-08	0.855892	0.0661055	0.0117736	AT5G13080
4.87796e-15	0.0335464	0.000102604	1.50532e-06	AT5G13110
5.31827e-12	0.0222689	2.44286e-08	5.92727e-07	AT5G13100
5.05288e-14	0.862441	0.00205741	0.000232395	AT5G13170
3.45457e-12	0.348569	7.88226e-06	2.88317e-05	AT5G13090
5.43924e-15	0.00484824	2.07605e-06	0.000118538	AT5G13120
4.06696e-12	0.701247	0.000158689	0.0111995	AT5G13160
5.96297e-12	0.881927	2.5147e-05	0.00255411	AT5G13180
3.46079e-10	0.111641	0.000224062	0.00710635	AT5G20760
3.01135e-12	0.00117724	0.234358	5.19721e-05	AT5G20810
6.61222e-14	3.15286e-08	1.35006e-06	0.0137093	AT5G20790
1.89791e-08	4.62719e-05	0.922126	0.00468399	AT5G20740
2.95335e-14	0.00700884	2.88971e-05	7.57382e-05	AT5G20720
0.000408218	0.00204086	0.72067	0.172089	AT5G20630
1.30674e-13	0.000171242	3.62287e-05	0.00126733	AT5G08415
1.15329e-15	0.972025	2.9965e-05	0.190571	AT5G08290
1.47e-10	0.260148	3.71984e-06	8.64804e-05	AT5G10650
1.19675e-14	0.000527726	1.8518e-06	0.000123142	AT5G10700
6.88726e-08	0.00198801	0.792305	0.00456083	AT5G10720
1.87977e-12	0.000403305	4.15249e-06	6.99995e-05	AT5G10730
1.84041e-07	0.0549929	0.0399598	0.0207717	AT5G10690
1.17602e-09	0.208025	0.00272675	0.00969215	AT5G21100
2.13945e-10	0.542881	0.401906	0.00124605	AT5G21150
1.31786e-12	0.0342112	6.55536e-07	0.000102563	AT5G21060
4.16802e-12	0.00382383	0.000148121	0.023495	AT5G21170
2.618e-15	0.0176681	1.6156e-10	1.13157e-09	AT5G08280
1.67137e-09	0.000336858	0.00146433	0.615035	AT5G08350
8.13978e-16	9.42335e-06	3.58065e-06	0.00276794	AT5G08300
6.31378e-13	0.219063	7.27594e-05	0.000384837	AT5G19420
6.99511e-15	0.131197	8.6195e-06	4.48359e-05	AT5G19370
1.67305e-12	0.812835	3.74032e-06	0.000634157	AT5G19290
3.84747e-12	0.489409	0.000301006	0.000228081	AT5G19380
2.46339e-10	0.0551524	0.0094079	0.0248243	AT5G19430
7.44574e-11	2.47495e-06	3.30944e-07	4.41539e-06	AT5G08360
1.05282e-10	0.00590216	0.000259681	2.96613e-06	AT5G08380
8.81648e-12	0.976551	0.00463861	0.000275196	AT5G08400
8.52141e-12	0.0191889	5.83889e-05	0.000317226	AT5G08430
8.85448e-13	0.895916	0.546441	0.00269669	AT5G08450
6.73084e-12	0.00412611	0.0823171	0.999922	AT5G19320
3.67987e-09	0.0391189	0.403122	0.00238025	AT5G19410
2.43121e-16	0.00268808	3.81167e-05	0.000908461	AT5G20290
1.27296e-14	6.12667e-05	0.360625	0.522133	AT5G20160
4.04898e-10	0.117209	2.27971e-05	0.0642794	AT5G20150
1.88558e-12	0.00373523	0.00947685	0.0381809	AT5G20180
9.7503e-13	9.35863e-05	0.279432	9.40726e-05	AT5G20130
4.21074e-12	0.013927	1.2275e-05	0.755418	AT5G20410
4.12017e-10	1.26898e-05	0.123327	0.0468657	AT5G20420
5.04849e-10	0.0165525	0.109822	0.085474	AT5G20450
8.40099e-10	0.00323042	0.0264131	0.965115	AT5G20580
1.22274e-14	3.48324e-05	5.9478e-05	0.000556463	AT5G20600
2.4522e-13	0.588051	0.0276601	0.00347703	AT5G20520
9.61831e-15	0.405313	4.63743e-05	0.0334493	AT5G20500
6.10439e-10	0.219524	0.880451	9.19407e-05	AT5G20550
2.52007e-11	0.00348415	8.00785e-05	0.0237382	AT5G19310
2.27953e-12	0.0829206	3.42496e-06	0.000451591	AT5G20270
1.61616e-09	0.364193	0.324163	1.10179e-06	AT5G20400
2.64997e-08	0.767614	6.77079e-05	0.205124	AT5G20230
1.18049e-13	5.3059e-05	0.887709	0.0617015	AT5G28640
1.007e-11	0.00458277	0.0538773	0.0320836	AT5G20140
9.33325e-14	0.00294616	0.101499	0.00819051	AT5G20200
5.64254e-12	0.0750895	2.06609e-05	0.00180717	AT5G20360
6.72686e-12	0.302052	0.000505487	0.218409	AT5G20060
1.55625e-14	0.133044	0.64713	0.00322361	AT5G20990
3.11048e-10	0.00277595	0.00511642	0.94322	AT5G20850
1.57268e-09	0.0015147	3.77376e-08	1.38743e-06	AT5G20960
1.21995e-11	0.252953	0.000336087	0.000427823	AT5G19980
1.14481e-09	0.00855363	0.172779	0.000143405	AT5G20110
4.73845e-10	0.00374858	0.0139505	0.564117	AT5G20050
8.47884e-12	0.0159499	2.17813e-05	0.0134313	AT5G19930
8.45544e-13	0.0268273	0.467363	0.0343819	AT5G20040
5.67984e-12	0.0328552	7.34938e-08	2.06713e-06	AT5G19940
1.39868e-10	0.00114035	0.0856637	0.594466	AT5G19855
1.62358e-12	6.72833e-05	0.000196584	2.42827e-05	AT4G36400
6.09539e-12	0.103531	0.0011907	0.00429276	AT5G32470
1.35808e-12	0.788586	0.000139429	0.00243999	AT5G32450
2.49994e-13	0.839345	0.00283387	0.681763	AT5G32440
6.15801e-10	0.00604368	1.02451e-05	0.221898	AT5G20940
6.11988e-14	2.90595e-05	0.000676414	0.645639	AT5G20950
1.58268e-11	0.586168	0.000140324	0.00329951	AT5G20910
1.89e-13	0.000805793	0.00102331	0.0024719	AT5G21010
6.01652e-15	0.000522107	8.88045e-05	0.00144669	AT5G20890
3.65103e-13	0.530281	1.49535e-05	3.70925e-05	AT5G20880
9.14034e-14	6.57685e-06	0.476044	0.119572	AT4G37000
1.78334e-13	4.50536e-06	0.000268347	0.000147731	AT4G37090
1.20824e-14	0.000108818	4.64364e-09	4.97223e-07	AT4G36810
6.03563e-14	3.44059e-06	7.34455e-07	4.56009e-05	AT4G36530
3.00899e-12	0.101507	3.16692e-05	0.523213	AT4G37240
5.41502e-10	0.0402657	0.00204396	0.00381481	AT4G36610
1.72684e-12	0.899132	0.0274399	0.0503164	AT4G36970
4.27091e-12	0.01026	0.00747271	0.00582211	AT4G36870
1.61251e-12	5.22826e-06	0.469325	0.0459346	AT4G36930
2.46614e-10	0.0292133	1.22378e-05	2.61679e-05	AT4G36380
4.28168e-15	0.00915259	0.000153198	0.0638923	AT4G37210
1.89274e-13	0.733828	2.43889e-05	0.032371	AT4G36890
5.17586e-13	0.000131742	0.0170701	0.320626	AT4G36910
5.60464e-14	3.40973e-05	0.392393	0.00160612	AT4G37200
5.76878e-11	0.309312	1.8819e-05	0.00233387	AT4G37080
3.49723e-14	0.019544	0.000555063	0.352132	AT4G36630
5.81852e-12	0.0068638	8.10961e-06	0.0376431	AT4G36830
4.28909e-11	0.0213763	0.00322964	0.817614	AT4G36470
1.12537e-12	0.0228343	0.0403224	0.000747046	AT4G36390
1.84827e-07	0.817513	0.0677271	0.00137149	AT4G36670
1.24362e-10	0.22561	0.0485696	0.0858224	AT4G37050
3.40683e-05	3.70986e-06	8.20001e-05	0.00624888	AT4G36600
2.37937e-13	0.0259301	0.00217956	0.82153	AT4G36440
2.62447e-07	3.77981e-05	0.677463	0.000201825	AT4G36880
1.18571e-12	0.0491857	5.79169e-06	2.07991e-05	AT4G37260
2.39988e-13	0.0025584	0.00472679	0.0014622	AT1G31830
5.04817e-12	0.926017	7.62083e-05	5.54455e-05	AT1G31814
1.6656e-12	0.00599953	0.0363094	0.0837907	AT1G31860
3.93852e-14	0.14367	1.37414e-05	0.460996	AT1G31812
2.6103e-09	0.00564565	0.00109305	0.195213	AT4G37110
1.94844e-09	0.0329928	0.0228762	0.147849	AT4G36500
1.53079e-13	0.000475445	0.644787	0.000414442	AT4G36700
5.43679e-11	0.000341884	0.319566	0.354084	AT4G37190
1.87208e-12	0.0423181	0.0340446	0.000633978	AT1G31850
1.03053e-14	0.0685792	0.000202181	0.000228213	AT3G56800
1.03758e-13	0.523074	2.25092e-07	1.09637e-06	AT3G56910
2.68933e-14	0.00534695	0.00616911	0.0942566	AT3G56750
2.81048e-07	1.32395e-09	5.11365e-10	8.43202e-09	AT3G51810
1.149e-13	0.0340797	3.18019e-05	0.00238629	AT3G51850
2.61449e-13	0.000833101	8.51958e-05	2.07014e-06	AT3G51860
2.6819e-13	0.0616307	6.49553e-05	0.00588168	AT3G51840
5.70242e-12	1.61595e-05	0.390089	0.232823	AT3G51890
7.35629e-17	5.86135e-05	0.00357689	0.429783	AT3G51800
1.05377e-12	0.0916248	1.28733e-07	3.12876e-06	AT3G51820
4.95159e-11	0.742604	0.000120241	0.000912486	AT3G51895
1.90003e-14	0.0371542	5.77544e-07	4.94341e-06	AT3G51880
3.19857e-16	1.06048e-05	7.64375e-08	1.09289e-06	AT1G31930
2.32758e-13	1.89363e-05	0.474398	0.0386193	AT3G56850
2.01267e-11	0.00168151	1.00408e-07	6.34245e-07	AT3G56870
1.72678e-12	0.166289	0.721559	0.0132957	AT3G56740
6.3479e-14	0.0751006	0.000706875	9.19078e-06	AT3G56680
2.97643e-14	0.7482	0.00452102	0.00313243	AT1G16610
1.24748e-11	4.7521e-06	4.95828e-05	0.000433052	AT1G16590
1.62149e-12	0.0968407	7.77922e-05	0.00750229	AT1G16670
2.67439e-10	0.00241499	0.000228721	0.00036748	AT3G43600
2.43389e-12	0.00647262	0.00488981	9.02733e-05	AT3G44820
1.7073e-11	0.721518	9.29244e-06	1.07146e-06	AT3G44830
2.4221e-12	0.00224685	0.00287642	0.0727997	AT3G44850
6.34326e-13	0.00512447	1.09525e-05	1.38027e-05	AT3G44880
1.92682e-12	0.321671	1.59794e-05	3.17754e-05	AT3G44890
1.38296e-13	0.00397113	0.0294761	0.3642	AT3G56720
3.12033e-12	0.00855156	0.0044101	0.000847832	AT3G56760
1.267e-10	0.114009	0.00816989	0.0114612	AT1G40230
3.20692e-11	0.0764225	0.0192026	0.000681751	AT1G51950
3.11725e-13	0.642518	3.58179e-05	0.00139404	AT1G57620
3.27321e-10	0.827083	7.56788e-05	0.00219043	AT1G77360
4.93681e-14	0.22302	7.52689e-05	0.00337359	AT1G77370
1.72393e-07	0.845175	3.10693e-07	0.00432157	AT1G77380
2.21418e-08	1.41573e-06	0.286137	0.000159661	AT1G77330
2.38446e-15	0.00615871	3.57135e-07	3.47311e-06	AT1G58100
8.23737e-13	0.00778077	0.0002179	0.000349947	AT5G17530
5.56372e-11	0.00686119	2.76628e-07	0.00206316	AT5G17160
7.60083e-11	0.550992	0.000292229	0.000953659	AT5G16920
5.25278e-09	0.134174	0.00171711	0.152259	AT5G16870
3.44556e-13	0.00673949	0.0015641	0.645411	AT5G17020
1.75245e-11	0.0349913	0.00657869	8.13959e-06	AT5G17430
1.04367e-10	0.00700545	1.64811e-05	3.56924e-06	AT5G17490
3.55918e-12	8.53044e-05	0.0860508	0.580833	AT5G17440
7.20859e-11	0.333077	0.000305224	0.00254038	AT5G17540
4.82011e-09	0.00727798	0.968089	0.0532348	AT5G17600
1.36086e-10	0.0417178	0.00300167	0.003211	AT5G17620
9.91106e-12	0.038146	1.44653e-07	4.91561e-05	AT5G17570
4.21078e-12	0.0438825	9.67191e-07	0.00034219	AT5G17630
3.0918e-10	0.123902	0.0364845	0.0492535	AT5G17640
1.11864e-12	0.603434	5.55754e-05	0.001278	AT5G16800
1.97287e-11	0.000465414	0.127812	0.151282	AT5G16810
4.66571e-11	0.291441	9.26251e-05	0.000768607	AT5G16820
6.74593e-15	0.291147	2.09493e-05	0.000211452	AT5G16840
6.57262e-11	0.278813	0.00172565	0.0117412	AT5G16830
4.04676e-15	0.000950432	0.000183374	0.000331879	AT5G16710
2.5065e-11	2.19286e-05	0.704642	0.106835	AT5G16750
1.04956e-11	7.46191e-05	0.000112054	0.0709594	AT5G16970
1.66984e-09	0.00132771	0.321868	0.809883	AT5G16980
5.31826e-13	0.370686	0.000394345	0.392337	AT5G17070
9.37495e-12	0.339257	0.000165249	0.0111298	AT5G16730
8.02391e-10	0.00121779	0.797969	0.833106	AT5G15980
6.86502e-13	0.000285575	4.44057e-05	0.00046965	AT5G16070
4.43512e-13	0.33706	8.08151e-05	0.00141887	AT5G15910
1.5256e-09	0.206838	6.4929e-05	0.000236541	AT5G16030
2.91739e-11	0.035964	3.57887e-05	0.00955374	AT5G16010
1.69391e-15	0.863548	0.00881916	0.155087	AT5G16050
3.04781e-12	0.98373	2.37464e-05	2.85198e-05	AT5G16200
6.17753e-12	0.663067	4.92752e-05	0.0166153	AT5G16230
3.69371e-14	0.0736295	8.37742e-05	0.000154043	AT5G16280
9.07343e-12	0.000228584	0.0567175	0.00018272	AT5G16240
8.008e-14	0.0030114	0.00203953	0.00403752	AT5G16130
2.99726e-10	0.899064	0.000339613	0.00364183	AT5G16160
1.00923e-11	0.437904	2.65572e-08	2.59585e-05	AT5G16250
2.59711e-14	1.25898e-05	1.21585e-07	1.63027e-05	AT5G16150
8.05554e-11	0.0915188	0.123367	0.00516197	AT5G16715
8.1784e-11	0.00051758	0.209257	0.00583407	AT5G15410
2.16008e-12	0.00276217	0.0618435	0.410369	AT5G15490
2.61367e-13	0.0430176	0.101971	0.000545764	AT5G15740
1.69576e-11	0.115309	0.751244	0.0228219	AT5G15760
2.73194e-07	0.242698	0.00146629	0.506864	AT5G15780
5.25486e-12	0.000203125	0.000196212	0.00713552	AT5G15840
9.33814e-11	0.0054828	0.148749	3.53801e-05	AT5G15720
3.63631e-13	0.00175816	0.000118132	9.75623e-05	AT5G15750
1.09334e-11	0.0988673	0.0628594	0.000324112	AT5G15800
1.01178e-12	0.00742282	0.248513	0.275453	AT5G15460
1.22704e-11	0.0134611	0.000156965	0.00305206	AT5G15020
1.92094e-16	0.000620775	0.000533463	0.00139586	AT5G15090
2.82395e-13	0.887924	1.0985e-07	2.43735e-07	AT5G14910
1.87084e-12	0.00143814	0.000467224	0.0171482	AT5G15050
3.63264e-08	1.6775e-06	0.00766186	0.00011502	AT5G14920
2.45757e-11	0.0459438	0.000824148	0.252707	AT5G15470
5.5647e-10	0.309853	3.30403e-06	0.130162	AT5G15510
4.86382e-13	0.0528537	7.04076e-05	0.000368618	AT5G15540
6.24752e-10	0.000699634	0.452142	0.892304	AT5G15550
5.90535e-11	0.0188016	2.03039e-07	1.4987e-06	AT5G15580
1.55148e-13	0.000573953	0.531407	0.757412	AT5G15610
1.84345e-10	0.0126821	0.0170451	0.000507925	AT5G15530
5.95316e-12	0.784004	0.126526	0.0100131	AT5G14940
9.57895e-12	2.80797e-06	0.000171168	0.573152	AT5G14960
1.72435e-09	0.223509	0.000463014	0.619965	AT5G14980
4.07715e-12	0.000100564	0.792338	0.348527	AT1G31660
1.29509e-12	0.0335627	0.0447226	0.00100499	AT1G31650
1.10861e-10	0.00131182	0.985626	0.816471	AT1G31760
7.19298e-10	0.000413425	1.44032e-08	7.18589e-07	AT1G31750
1.14882e-08	0.00141504	0.00319093	0.0060837	AT5G14750
6.36367e-13	2.18554e-05	0.0033319	0.0948561	AT5G14880
1.55174e-12	8.59969e-07	0.210262	0.0705617	AT5G14800
3.79762e-14	0.000489777	0.135124	0.889384	AT5G14780
5.93058e-06	0.854051	0.652861	0.00835568	AT5G14740
5.88113e-09	7.48259e-05	0.367065	0.0147317	AT5G14930
1.86694e-09	0.326957	0.167362	0.000190518	AT1G31710
5.91119e-08	0.0618828	0.030129	0.138406	AT5G35370
2.20871e-14	0.00101575	0.000319878	0.0332773	AT5G35360
1.00236e-15	0.000245225	1.0541e-05	1.40462e-05	AT5G36230
9.67022e-15	0.00780963	0.265805	9.59177e-05	AT5G36250
4.07342e-14	2.48731e-05	0.0375973	0.605237	AT1G48920
1.91281e-11	9.358e-07	0.508535	0.433095	AT1G48910
4.19559e-10	0.125162	0.0040252	0.0234538	AT1G48880
1.65184e-12	0.0519961	0.00514861	0.215701	AT1G50740
8.78391e-11	0.240021	0.000335087	0.004203	AT5G35090
1.95669e-12	0.330293	0.00331255	0.00367416	AT5G35150
1.84937e-13	0.820791	3.24455e-05	0.000116739	AT5G35200
6.23866e-13	0.928197	1.08772e-05	3.54455e-05	AT5G30510
4.08879e-12	0.746781	0.0160167	0.000244689	AT5G33290
9.38804e-11	0.000160475	0.000374435	0.655474	AT5G33300
2.55422e-09	0.0024519	0.261705	0.3703	AT5G33340
6.89859e-07	0.498913	0.740075	0.000471314	AT5G33370
1.04518e-11	0.116551	0.00269998	0.00990179	AT5G29070
1.97629e-12	0.000825651	0.634082	0.0159851	AT5G27990
2.33722e-14	0.000145503	0.0310711	0.0526842	AT5G28050
2.1155e-13	0.00263044	9.54839e-05	0.000851366	AT5G28060
2.56898e-10	0.00631949	0.0716948	0.0308688	AT5G27630
3.35126e-16	4.46838e-05	3.2458e-06	0.643826	AT5G27670
9.52387e-13	0.0342167	0.0378694	0.0308121	AT5G27560
3.70133e-13	0.00216032	8.21766e-07	4.19727e-05	AT5G27740
4.60059e-14	0.00174482	0.00189733	0.000263708	AT5G27760
1.22545e-14	0.00135119	0.000193993	0.00725952	AT5G27770
1.84707e-11	0.00548686	0.000775979	0.0551023	AT5G27820
4.43891e-14	0.0295365	0.00301306	0.00576836	AT5G27700
1.1329e-09	0.000621604	0.0263954	0.0157184	AT5G27930
1.41593e-15	0.000141845	0.0244117	0.0194717	AT5G27850
1.89968e-11	0.738692	2.8556e-05	0.00102936	AT5G27150
7.21312e-10	7.07716e-05	0.000188178	0.692761	AT5G27330
8.66726e-12	0.0843516	0.00387784	0.0921833	AT5G27510
1.35222e-10	0.0231548	0.000238354	0.617803	AT5G27550
3.34012e-11	0.0155111	3.20745e-05	0.0406083	AT5G27520
8.16795e-14	0.00191771	0.000120709	0.0133097	AT5G27470
3.32253e-13	2.30704e-07	4.42794e-07	8.84525e-08	AT5G27360
1.30924e-13	0.000810344	0.0480393	0.459728	AT5G27430
3.66125e-12	0.087207	0.00389752	0.0563454	AT5G27380
2.00504e-09	0.00300718	0.447371	0.10934	AT5G27410
9.06721e-13	0.000223033	7.6717e-07	0.1601	AT5G27600
1.28135e-10	0.109287	0.000145795	0.0180606	AT5G27290
1.25855e-11	4.05562e-05	0.0461853	0.167814	AT5G26770
4.58163e-11	0.147946	3.93181e-05	0.00929138	AT5G26790
1.37491e-14	0.0263504	0.000371955	0.493504	AT5G26830
2.00877e-09	9.94011e-05	0.000101131	0.713819	AT5G27200
2.89327e-11	0.0003838	0.00817191	0.146493	AT5G27240
2.49327e-13	0.186089	8.28147e-05	0.00192135	AT5G26910
7.47875e-11	0.421323	0.389781	0.0229621	AT5G26920
2.26618e-12	0.372732	0.00053594	0.0029997	AT5G26960
3.09842e-07	1.47485e-06	0.952101	5.37011e-05	AT5G26260
5.78539e-15	0.00155306	0.000128805	0.0188937	AT5G26360
8.73989e-13	0.0290323	0.000432296	0.0198837	AT5G26600
5.29614e-11	0.000554335	1.66748e-05	0.000559201	AT5G26731
4.71132e-14	0.011802	0.000184069	0.0345736	AT5G26710
2.93542e-12	0.131462	8.13337e-09	1.87957e-07	AT5G26850
3.04719e-09	6.56453e-08	0.206895	1.09692e-05	AT5G26280
1.0097e-13	0.0135366	9.14905e-05	0.00301483	AT5G25940
4.87377e-14	0.0120023	0.000471106	0.233433	AT5G25900
9.61951e-10	0.164102	0.000418501	0.0130741	AT5G26010
1.25746e-09	0.477164	6.56441e-05	0.000820919	AT5G26040
9.53614e-10	0.203869	0.708317	1.71629e-05	AT5G26270
5.47387e-12	2.19573e-06	4.16405e-07	0.000181986	AT5G25470
1.59746e-11	0.0153633	2.95342e-05	0.157694	AT5G25580
5.35618e-10	0.00299804	8.39931e-05	0.014205	AT5G25570
9.02154e-10	3.00122e-05	3.51592e-05	0.000104492	AT5G25475
2.57569e-08	0.953503	0.000348107	0.0034688	AT5G25610
3.60265e-11	0.0137377	0.00190394	0.00697449	AT5G25770
2.94136e-12	0.000116722	0.00367051	0.0737338	AT5G25820
2.45151e-10	0.00950244	8.04222e-06	3.73179e-06	AT5G25830
5.14674e-10	1.69248e-05	0.615827	0.000235077	AT5G25460
8.93875e-11	0.695166	9.47184e-07	0.0693718	AT5G25090
7.0325e-12	0.0018415	0.237593	0.884623	AT5G25080
2.25006e-11	1.85813e-06	1.11348e-05	0.00135352	AT5G25110
1.74152e-06	0.850059	1.00269e-06	3.19004e-05	AT5G25180
8.80049e-13	0.00290198	0.000268272	0.147906	AT5G25240
3.27913e-12	0.021152	0.00041983	0.0781949	AT5G25170
1.74715e-10	0.0158735	0.712499	3.64884e-07	AT5G25190
4.39152e-10	0.0226385	0.00162047	0.502331	AT5G25350
8.59697e-14	0.000816924	0.2625	0.0082484	AT5G25360
2.51803e-11	0.367507	4.84238e-07	2.49e-06	AT5G04820
4.88385e-13	0.20332	7.06178e-05	0.000397629	AT5G04850
3.92747e-12	0.18328	0.000542725	0.00240524	AT5G04830
1.45029e-11	0.289377	0.338956	0.00823813	AT5G04870
4.95421e-11	0.61558	0.359976	0.000457363	AT5G04890
1.68473e-13	0.639893	7.15216e-05	0.000195621	AT5G24690
1.4053e-11	0.00286976	0.02441	0.0235471	AT5G24800
1.86085e-12	0.00601058	0.0346482	0.0868297	AT5G24840
1.01796e-10	0.00718474	6.08948e-05	0.111682	AT5G24850
1.47166e-06	0.806096	0.000240675	0.0214755	AT5G24860
4.06573e-11	0.0149403	2.5852e-07	6.99266e-05	AT5G24870
3.22746e-10	0.321197	7.96556e-06	0.233004	AT5G24900
4.23449e-10	0.242925	1.47264e-05	0.000265788	AT5G24970
3.07616e-14	0.0148444	0.00488727	0.000338236	AT5G24930
5.45572e-14	0.0221788	0.000604773	0.000510526	AT5G24910
5.44411e-12	0.346081	1.16276e-05	0.000203861	AT5G67200
1.38543e-13	0.293326	6.70866e-05	0.323116	AT5G67360
1.74097e-10	0.643857	0.226256	7.00731e-05	AT5G67450
2.28282e-12	0.000215493	0.0250491	0.278322	AT5G67460
2.82322e-12	0.00985902	7.24217e-05	0.0021571	AT5G67470
4.31947e-10	0.0636326	0.0037798	0.0208952	AT5G67390
9.76964e-12	0.111181	0.0124349	0.00140927	AT5G67370
3.04398e-11	3.89412e-05	0.906436	6.96364e-05	AT5G67440
1.78978e-13	0.00316329	0.556619	0.0657354	AT5G67380
2.72191e-10	0.158535	6.6172e-05	0.186572	AT5G67520
2.94383e-13	0.291528	0.000933617	0.0501375	AT5G67490
7.64139e-11	0.0331316	2.63816e-05	0.00354282	AT5G67600
6.57198e-15	1.52265e-06	4.98535e-05	0.00573066	AT5G67510
4.59903e-12	0.563059	3.07113e-07	0.000329946	AT5G67480
1.1199e-08	0.000808672	0.106588	1.53889e-06	AT5G67060
1.71234e-05	7.42931e-05	0.000234618	0.0704187	AT5G66985
6.48479e-12	0.781228	2.96576e-05	0.0112558	AT5G67030
6.81988e-10	0.278541	0.0546754	4.57754e-06	AT5G67080
1.12595e-09	0.00268009	6.32471e-05	0.011435	AT5G67100
1.72369e-13	0.255933	1.53358e-05	0.00595146	AT5G67250
2.82588e-13	0.690578	9.0938e-07	9.90647e-06	AT5G67260
8.99254e-09	0.0113267	0.160647	0.157002	AT5G67110
8.83565e-13	0.216548	0.00025938	0.000424387	AT5G67070
3.5103e-10	0.92857	3.43374e-06	0.0757075	AT5G67270
4.08468e-10	0.00429942	0.00150776	3.26643e-05	AT5G67150
2.64673e-14	6.49961e-06	0.000624087	0.000486588	AT5G67220
3.41763e-11	0.264231	0.0017788	6.68488e-05	AT5G66880
2.61002e-12	0.0781922	0.00172964	0.000118112	AT5G66850
1.75549e-10	0.208738	0.00102329	0.0148774	AT5G66930
1.08046e-12	7.55544e-05	7.90548e-06	0.000145457	AT5G66540
8.72166e-12	0.000107375	0.000281499	0.000364184	AT5G66560
4.12301e-11	0.0265301	2.82791e-05	0.361329	AT5G66660
3.36125e-12	0.640582	9.82176e-06	0.0360449	AT5G66710
2.0778e-13	0.490533	5.85341e-06	3.03372e-05	AT5G66730
4.69293e-13	9.07724e-06	2.68685e-09	8.36746e-07	AT5G66750
2.38791e-08	0.0418303	0.020236	0.184817	AT5G66690
6.66768e-11	1.01694e-07	3.1608e-08	5.97133e-07	AT5G66780
6.12472e-11	0.25027	0.000388308	0.00617759	AT5G66810
1.21055e-09	0.469921	0.000454557	0.468239	AT5G66940
5.12459e-11	0.000745195	0.147334	0.0366957	AT5G66800
1.54523e-11	0.00187766	0.0316897	2.2502e-05	AT5G66920
8.11567e-14	0.00171905	9.19385e-08	4.56323e-06	AT5G66570
2.65277e-13	0.0136205	0.22624	0.143903	AT5G66410
4.54265e-14	0.000438551	2.59813e-06	2.03793e-05	AT5G66510
1.39427e-12	0.0074028	2.38687e-06	0.000469927	AT5G66420
8.05864e-11	0.00285254	0.49135	0.247663	AT5G66310
7.6736e-12	0.0250627	1.99378e-05	0.00415804	AT5G66320
1.38799e-09	0.0740704	5.79303e-05	0.0039416	AT5G66330
1.67446e-08	0.000247406	0.72803	0.00284696	AT5G66280
5.59497e-10	0.000236106	1.37999e-06	0.00122984	AT5G66400
5.48037e-05	0.447024	0.000144665	0.05341	AT5G66430
3.58833e-12	0.0506439	3.89188e-05	0.0751258	AT5G66460
5.77541e-11	5.3969e-05	0.000185899	0.000165823	AT5G66470
1.13874e-11	6.88979e-06	1.25994e-05	5.01571e-05	AT5G66520
9.82665e-12	0.431813	4.51041e-06	0.000149014	AT5G66530
9.57451e-11	0.353468	0.000161089	0.00512894	AT5G66550
4.85382e-14	0.483188	0.000448621	0.00342623	AT5G66240
2.3625e-14	1.09678e-06	2.85249e-05	0.854442	AT5G66040
1.08523e-11	0.220566	0.0414888	0.00411124	AT5G66160
2.78271e-11	0.112552	0.000159661	0.00178551	AT5G65870
7.0195e-12	0.00210887	0.428253	0.137348	AT5G65830
7.7054e-13	0.0384468	0.112003	0.0032711	AT5G65960
1.32619e-11	0.0140242	0.0010223	0.794402	AT5G65970
2.57418e-10	0.00585521	0.0115599	0.010651	AT5G65890
9.02041e-12	3.64661e-06	0.000183748	0.000376416	AT5G65990
3.99621e-11	0.00166179	0.0854576	0.700821	AT5G66010
2.27181e-08	0.498025	0.00643615	0.0348138	AT5G66080
9.96841e-12	1.053e-05	0.00711835	0.00335791	AT5G66100
8.61199e-10	0.00127528	2.06042e-07	0.000201771	AT5G66110
2.96124e-11	0.00111058	2.00586e-05	0.304077	AT5G66150
4.57819e-14	0.0493579	6.48219e-05	0.0660271	AT5G66180
2.16973e-12	9.36005e-05	5.26205e-05	0.00306371	AT5G66190
3.21873e-10	0.115393	8.13454e-06	0.0361306	AT5G66230
2.71789e-14	0.00608721	0.000637411	0.699704	AT5G66210
2.91584e-15	0.0174128	1.43194e-05	6.81709e-05	AT5G66120
1.2879e-12	0.00313495	2.12792e-06	2.10522e-05	AT5G66090
4.03604e-12	0.000957384	6.5852e-06	0.237912	AT5G65590
4.66252e-11	0.105933	0.00247483	0.00539252	AT5G65660
2.24039e-13	2.51464e-06	2.13476e-06	0.0223514	AT5G65640
1.90344e-11	0.966988	1.4196e-05	0.00567106	AT5G65700
2.74116e-12	0.454856	4.14799e-05	0.00121992	AT5G65710
4.84177e-12	0.0489853	1.54359e-05	0.0030301	AT5G65750
4.54835e-14	1.14339e-06	5.15626e-09	2.68185e-07	AT5G65760
5.98295e-11	0.866451	0.000478239	0.00445776	AT5G65810
2.2755e-12	2.2693e-06	0.599148	0.256364	AT5G65860
5.31408e-09	0.00508252	1.55595e-05	4.03943e-05	AT5G65530
9.12381e-14	0.796806	1.49653e-05	0.000247189	AT5G65540
1.29439e-09	0.769126	5.19217e-10	3.16793e-08	AT5G65550
7.20067e-12	0.652459	0.00556058	0.0399321	AT5G65110
3.16301e-12	0.326107	8.24286e-05	0.000708935	AT5G65410
4.54187e-11	0.00498991	6.15906e-05	0.0026655	AT5G65470
2.31592e-17	7.17308e-07	0.00287167	0.0450848	AT5G65430
9.83455e-10	0.322882	0.0112159	0.000410473	AT5G65390
1.02003e-08	0.294149	0.0287965	0.00761874	AT5G65420
9.64622e-09	1.03225e-05	8.43375e-05	0.12656	AT5G65310
8.5124e-15	0.00180612	1.96109e-09	1.58498e-06	AT5G65360
1.41973e-11	0.000814763	1.4909e-06	0.174752	AT5G65380
7.41537e-11	0.481902	0.000850473	0.00181208	AT5G65290
2.42758e-09	0.741603	1.72145e-07	3.8696e-05	AT5G65210
1.36639e-12	0.408351	2.57631e-06	1.10948e-05	AT5G65220
7.35241e-15	1.11479e-07	2.75752e-08	1.25815e-08	AT5G65020
9.72251e-14	0.00789216	0.0502232	0.241651	AT5G64880
2.90905e-12	4.63853e-05	5.49225e-07	0.738551	AT5G64900
8.45739e-09	0.0890908	0.00183722	0.00216635	AT5G64860
1.92276e-10	0.405217	0.000489736	0.155439	AT5G65010
1.11936e-09	0.0120755	3.52251e-07	6.77265e-06	AT5G65070
3.33144e-09	0.00717096	0.000291672	0.0280482	AT5G65080
8.50658e-10	0.602854	0.000148935	0.0079367	AT5G65140
6.14679e-10	0.590458	0.000660548	0.080125	AT5G65160
2.65616e-13	0.316648	0.000989319	0.121082	AT5G64610
2.59618e-09	0.640018	2.02754e-05	0.203179	AT5G64660
8.87067e-14	8.92447e-05	3.34249e-05	0.0090148	AT5G64680
2.1851e-11	1.53472e-05	0.00808538	0.000788634	AT5G64620
1.55269e-15	2.57866e-06	7.28324e-05	2.65674e-06	AT5G64560
3.91678e-14	0.000333285	0.36927	0.0475448	AT5G64670
1.32624e-13	0.216708	0.000420996	0.0606131	AT5G64740
4.12272e-12	0.000228455	0.810899	0.0023929	AT5G64780
2.89206e-15	1.10555e-05	0.924485	0.0377082	AT5G64760
5.09281e-13	0.0601704	2.23147e-05	9.98394e-05	AT5G64816
3.84772e-15	0.044334	1.78996e-05	0.000361315	AT5G64500
2.64262e-10	0.186919	0.000428124	0.00951684	AT5G64460
1.12728e-09	0.00138708	8.18073e-06	0.00473077	AT5G64530
2.10961e-11	0.000731067	1.66961e-07	7.25851e-06	AT5G64570
6.72309e-15	0.00168848	0.000158517	0.00891887	AT5G64140
6.14918e-13	4.14592e-06	0.00147973	0.0337641	AT5G64080
5.37169e-08	0.00331138	0.0155533	0.581525	AT5G64210
1.67515e-13	0.00154233	0.00048245	0.000193752	AT5G64300
8.76617e-14	0.00180417	0.212918	0.00183041	AT5G64370
3.11169e-13	0.802078	1.02248e-06	0.000595244	AT5G64310
5.57435e-13	0.000339968	2.87988e-06	0.00484128	AT5G64260
5.88082e-15	0.00889893	0.672687	0.182044	AT5G64350
1.1308e-10	0.0954914	0.000244003	0.0240441	AT5G64240
1.58783e-11	0.477301	0.000120294	0.00523835	AT5G64250
1.89218e-18	3.39675e-05	1.97608e-05	0.000103918	AT5G64400
1.86659e-10	0.857734	0.00684776	0.000214517	AT5G64230
2.42063e-08	2.88966e-07	0.0632569	0.00067667	AT5G64330
1.64143e-12	0.232865	0.000215485	0.101098	AT5G64290
4.14734e-10	9.31525e-05	0.0225366	0.199971	AT5G64510
3.06243e-06	0.698344	0.887515	7.9513e-05	AT5G64100
9.32009e-14	0.0174879	0.0129232	0.292009	AT5G63840
7.70137e-12	0.00397267	0.660668	0.00374898	AT5G63930
2.67288e-12	6.10305e-05	3.97363e-06	0.138527	AT5G63950
1.91596e-10	0.320767	1.29527e-05	0.0158943	AT5G63970
3.25431e-12	0.00152362	0.0244243	0.00465722	AT5G63980
2.24717e-14	0.000484458	0.833576	0.132102	AT5G64030
7.27126e-10	2.85936e-06	6.66506e-05	0.103157	AT5G63990
3.59071e-11	0.159327	0.00127249	0.0103607	AT5G64050
1.17444e-11	0.00446417	4.6643e-07	2.90736e-05	AT5G64040
4.76969e-12	0.0745332	1.18663e-05	0.00199851	AT5G64090
3.26043e-11	0.719935	0.000481883	0.00401495	AT5G64190
1.24014e-11	0.0696783	0.000125866	0.00119401	AT5G64110
6.55506e-12	0.00175084	0.444281	0.181537	AT5G64150
3.87607e-16	0.00191734	8.50347e-08	2.4596e-08	AT5G63530
2.11277e-13	0.894846	0.000149754	0.0188733	AT5G63610
3.18642e-07	5.70794e-07	0.648084	0.814023	AT5G63660
3.88877e-14	0.00306521	3.06446e-06	0.000458494	AT5G63680
1.49114e-11	0.000141112	0.175475	0.429736	AT5G63700
4.50136e-10	0.701885	0.0070723	0.216283	AT5G63750
1.60715e-12	0.00408584	0.000412547	0.00500397	AT5G63760
1.27326e-09	7.82215e-06	0.000641878	6.02452e-05	AT5G63810
2.50768e-11	0.000627527	0.000562148	0.0363053	AT5G63790
1.88578e-14	4.02431e-05	0.648551	0.135544	AT5G63620
3.01311e-14	0.773553	0.000805518	0.00768225	AT5G63670
4.41325e-11	0.0557456	4.85798e-06	0.0450638	AT5G63800
6.47662e-08	0.113587	1.24869e-09	0.000478389	AT5G63560
6.33647e-10	0.130405	0.00125842	0.000379163	AT5G63140
9.55771e-13	0.324089	4.38641e-05	0.00133796	AT5G63200
7.49298e-13	0.000527787	0.495664	0.0303428	AT5G63260
4.06166e-10	0.060177	0.219454	0.0271363	AT5G63290
4.88644e-13	0.377948	0.00025362	0.104738	AT5G63190
1.26422e-11	0.00191319	3.19902e-06	1.97866e-05	AT5G63310
4.34011e-13	0.300755	1.14221e-06	3.10931e-05	AT5G63180
2.27756e-13	0.000899387	2.71037e-05	1.71381e-05	AT5G63120
3.72294e-15	0.080489	7.08599e-06	5.59377e-05	AT5G63400
1.11279e-12	0.000460178	0.00566543	0.870711	AT5G63370
6.98668e-14	4.04085e-05	0.64062	0.00832475	AT5G63520
8.73622e-14	0.061235	1.06325e-05	5.79315e-06	AT5G63570
2.39326e-10	0.00254135	1.19674e-06	0.00019552	AT5G63130
5.94382e-12	0.0024747	8.08908e-07	0.078858	AT5G62960
2.12469e-13	0.13843	0.059767	0.0835226	AT5G62790
2.90265e-15	0.0147352	0.992936	0.00107583	AT5G62740
8.00881e-13	0.985814	0.00042943	0.00169227	AT5G62890
3.23368e-11	0.00548458	5.27284e-05	0.00186358	AT5G62900
6.47306e-12	0.00439532	0.00101322	0.116823	AT5G62980
2.01985e-11	0.110527	0.432058	0.00848876	AT5G63000
1.32551e-10	0.314871	0.00209282	0.00448372	AT5G63060
6.74421e-11	0.00162985	1.60637e-06	0.41993	AT5G63070
3.02891e-10	0.574265	0.000381758	0.0125139	AT5G63040
1.62217e-12	0.15989	2.01565e-08	6.80794e-05	AT5G63030
3.72894e-12	0.000182566	0.164785	3.21806e-05	AT5G62800
3.38768e-13	1.78392e-06	1.79327e-06	6.01255e-06	AT5G62850
4.70497e-11	0.0859516	1.0226e-07	0.000417522	AT5G62550
1.69071e-11	0.0109154	0.105227	0.0220589	AT5G62580
8.78871e-14	0.595576	9.15663e-07	1.82269e-06	AT5G62620
1.62736e-10	0.00127267	0.659795	0.0197659	AT5G62500
2.55629e-13	0.02318	0.343669	0.0259486	AT5G62540
3.30312e-14	0.00574311	0.000386208	0.357313	AT5G62575
1.74596e-08	0.833323	4.9876e-05	0.0098672	AT5G62480
1.20391e-10	7.48304e-08	6.1345e-09	2.01154e-07	AT5G62490
3.01163e-10	0.561864	2.63042e-06	0.0904597	AT5G62680
9.66831e-11	0.5347	1.30691e-06	0.000309825	AT5G62710
5.06442e-10	0.662596	4.26326e-05	7.42714e-05	AT5G62730
2.94181e-10	0.00156387	0.000269959	0.000129625	AT5G62350
1.01093e-10	0.000288424	0.329324	0.381711	AT5G62440
1.66509e-12	0.558416	3.04533e-07	5.48855e-07	AT5G62170
9.02382e-11	0.155487	0.0652588	0.00163443	AT5G62180
4.53171e-13	0.342863	0.00187167	0.0143991	AT5G62200
3.06413e-13	0.00163969	3.823e-05	0.00532568	AT5G62050
1.12626e-10	0.00039055	2.05622e-08	4.86461e-07	AT5G62100
2.30402e-13	3.54153e-06	0.488716	0.0375934	AT5G62190
1.11821e-13	0.000136403	7.60341e-05	5.40626e-05	AT5G62090
9.53406e-13	2.75286e-06	0.00156007	8.38357e-05	AT5G62130
7.43618e-12	0.80397	0.00202827	0.514114	AT5G62220
7.74366e-13	0.211621	0.000319322	0.0857074	AT5G62230
5.71572e-11	0.00850547	0.112695	0.13682	AT5G62260
1.66179e-07	1.66773e-05	0.148415	0.00011637	AT5G62280
5.94926e-09	5.31726e-08	0.0632964	0.302715	AT5G62340
2.36983e-13	0.000959931	0.00071809	0.000913984	AT5G62390
5.33899e-08	0.0944199	0.00658453	0.0209661	AT5G62400
7.24106e-12	0.971516	0.000165731	0.0124411	AT5G62410
1.92606e-10	0.589399	0.000124162	0.000558788	AT5G62140
4.02545e-11	0.0142044	0.000254395	0.853591	AT5G62150
5.72674e-11	0.016209	8.58178e-05	0.531764	AT5G61820
1.2281e-14	0.281621	8.82932e-05	0.299621	AT5G61840
3.8661e-13	2.62861e-05	0.000613153	0.0043746	AT5G61770
5.42567e-11	0.000300297	0.00410265	0.0549112	AT5G61810
9.17324e-10	0.346331	0.00253587	0.00570797	AT5G61865
2.42202e-11	0.00231167	0.000200653	0.00328644	AT5G61980
1.1142e-16	6.48747e-05	0.000195517	0.0212293	AT5G61970
4.79339e-15	0.000117928	1.15117e-05	0.272981	AT5G61510
6.47544e-11	0.233472	1.98079e-06	4.79861e-05	AT5G61640
4.47146e-12	0.494431	0.0013597	0.310936	AT5G61740
8.31831e-11	0.360891	0.000815741	0.000190096	AT5G61430
7.70451e-13	0.00644023	0.0212865	0.65689	AT5G61310
9.79701e-10	0.109012	0.677133	0.0228487	AT5G61340
5.38722e-14	0.000296298	4.98685e-05	0.0736623	AT5G61410
4.09811e-10	0.000176378	1.0445e-05	0.000680469	AT5G61440
4.29686e-08	0.0349256	0.502328	0.000445571	AT5G61520
7.30045e-10	0.186868	4.24169e-05	0.0123408	AT5G61370
5.82898e-12	0.00832964	0.00565771	0.0419149	AT5G60980
6.00572e-13	0.0233229	3.52532e-07	0.00020769	AT5G60920
4.16982e-14	0.000811521	0.270191	0.166244	AT5G61020
1.14437e-11	0.493225	1.97862e-06	3.28603e-05	AT5G61130
4.73858e-14	0.000827037	4.02588e-05	0.000849405	AT5G61170
2.71701e-13	0.0817604	0.000219091	0.000955986	AT5G61240
8.6144e-14	0.431816	0.00505452	0.0694052	AT5G61210
3.15403e-12	1.77173e-06	1.39305e-05	0.00497232	AT5G61030
1.58396e-11	0.120559	0.000265021	9.22113e-05	AT5G61300
1.48886e-11	0.041843	1.49973e-05	0.0004686	AT5G61330
3.56061e-11	0.366448	2.83766e-06	0.000253472	AT5G60760
6.61193e-14	0.00179248	3.09862e-05	0.000247897	AT5G60670
9.42673e-14	0.0826643	0.00015621	0.0642439	AT5G60640
8.54029e-14	0.000787423	0.440472	0.0266118	AT5G60790
8.92255e-11	0.00162489	8.10354e-05	0.015733	AT5G60800
1.22477e-10	0.0512681	0.000926827	0.76119	AT5G60860
5.59254e-11	0.000470549	0.904742	0.135775	AT5G60880
8.32304e-07	0.000167664	0.182621	0.345686	AT5G60890
5.21364e-10	0.0853324	7.04313e-05	0.517813	AT5G60930
7.9808e-09	0.347057	0.129011	0.0468096	AT5G60950
1.76922e-13	3.15006e-05	4.74955e-10	7.8512e-08	AT5G61000
4.41557e-12	0.000112517	0.568335	0.661046	AT5G60960
4.14606e-14	0.000689669	0.471158	0.892282	AT5G60990
6.44216e-11	0.00911747	4.13371e-08	0.0163325	AT5G60630
9.18907e-10	0.11991	0.000534738	0.105892	AT5G60200
4.77305e-11	0.208962	0.00030428	0.0587246	AT5G60300
1.68652e-14	3.56892e-07	0.000417094	0.00729584	AT5G60460
6.66011e-09	0.000998628	0.0702636	0.0155789	AT5G60520
1.37416e-16	0.476993	6.49236e-05	0.662822	AT5G60570
1.9405e-14	0.000268309	0.0094489	0.203487	AT5G60600
1.45099e-11	0.000896002	0.632577	0.00321413	AT5G60540
1.394e-09	0.00319808	0.0789214	0.691665	AT5G60030
2.59443e-12	0.00116154	0.068054	0.0106355	AT5G59960
6.95134e-15	0.00409048	2.69737e-10	6.49996e-08	AT5G59870
2.39214e-15	0.000146127	5.02213e-05	0.00931245	AT5G59850
8.38789e-11	0.104971	0.000171076	0.698251	AT5G59820
4.02761e-16	0.142294	0.0385672	0.0251725	AT5G59890
7.75253e-15	0.00627238	3.8413e-06	4.1432e-05	AT5G59845
8.35399e-12	0.197646	0.000123052	0.000571134	AT5G60140
2.42733e-10	0.00210947	0.000149525	0.409738	AT5G60150
1.47649e-07	0.571716	0.000357366	0.0238522	AT5G60100
2.63247e-11	0.028798	0.000174083	0.00921683	AT5G60170
8.4001e-09	0.000150165	9.24247e-05	0.0076408	AT5G60220
1.06987e-10	0.14942	0.00311566	0.00248273	AT5G60230
5.18632e-11	0.000679854	0.000198989	0.00204617	AT5G59980
3.11828e-16	0.427544	2.00449e-05	0.000592232	AT5G59420
6.70485e-10	0.000466278	0.160071	0.000945659	AT5G59520
9.41822e-10	0.635895	0.000708617	0.00418415	AT5G59700
1.18887e-12	0.000259133	0.000119957	5.32018e-05	AT5G59800
4.64767e-10	0.0121741	0.000135377	0.46599	AT5G59810
1.68541e-12	0.0787373	0.500091	0.00589593	AT5G59840
6.04197e-13	0.00324223	0.000145736	0.00105789	AT5G59500
9.95739e-13	0.369832	0.000318903	0.66593	AT5G59560
1.35042e-09	0.000302666	0.175685	0.0143741	AT5G59510
1.24548e-13	0.506855	0.000264897	0.000494996	AT5G59300
1.34981e-09	0.00185644	0.0139641	0.0272206	AT5G59340
1.76567e-11	0.988825	1.51952e-05	0.000220671	AT5G59350
1.9961e-12	0.780963	0.000990692	0.00333158	AT5G59320
2.66484e-12	0.0147878	1.36906e-05	0.0151524	AT5G59310
9.74299e-14	0.350408	0.000266938	0.00214622	AT5G59290
2.18061e-12	0.00670897	4.50598e-06	0.00080058	AT5G59150
4.49593e-15	7.08716e-06	1.01612e-05	0.00038147	AT5G59220
7.6131e-12	9.65262e-05	0.000697428	0.00285514	AT5G59380
2.12435e-11	0.100108	0.515583	0.000140589	AT5G59590
8.92485e-15	0.124593	0.0302552	0.000210203	AT5G59440
1.31632e-13	0.117967	0.000622605	0.000435417	AT5G59210
4.75685e-10	6.595e-06	0.203212	0.0114034	AT5G59240
8.39221e-10	0.00609427	0.00091575	0.00223902	AT5G58960
4.59071e-13	2.74322e-05	0.221849	0.0754118	AT5G59030
1.01722e-08	0.0267519	0.822136	0.0941843	AT5G59000
3.02394e-12	0.000742209	0.115753	0.764426	AT5G58920
8.36118e-15	0.0604655	0.00185515	0.00952895	AT5G58950
1.34707e-09	0.014044	0.00204475	0.482369	AT5G59100
3.86756e-09	0.114441	1.94559e-05	0.77546	AT5G59120
1.96869e-06	0.121179	0.919402	0.000908554	AT5G59130
3.34653e-15	0.172967	0.000201148	0.00251086	AT5G59160
3.64828e-14	4.37159e-07	2.65786e-05	0.124743	AT5G59170
2.38023e-06	0.000367935	0.000260816	0.00020476	AT5G58860
3.70172e-14	7.42527e-05	0.00166703	0.0101576	AT5G58870
1.3466e-07	0.0022419	0.474889	0.00285678	AT5G58900
8.3916e-15	0.0281274	3.85795e-06	0.583984	AT5G58930
7.22742e-14	0.00011575	0.00052075	0.00461522	AT5G58590
1.39861e-10	0.0017623	0.220668	0.00432588	AT5G58660
1.38936e-09	0.00028378	0.148356	0.324728	AT5G58700
5.02297e-14	0.0993695	0.000107513	0.00732958	AT5G58740
5.15755e-07	0.16668	0.000920022	0.00133908	AT5G58770
4.39023e-11	0.00168338	0.000952313	0.262326	AT5G58800
3.83097e-11	0.00851459	9.57925e-06	0.000590041	AT5G58600
7.27287e-14	2.37501e-07	0.0729016	0.729964	AT5G58730
3.1594e-12	3.48358e-05	0.00549297	0.0194152	AT5G58787
1.2266e-10	0.00970657	0.603463	0.000901301	AT5G58570
1.68607e-12	0.217741	5.6425e-05	0.0271901	AT5G58560
7.31769e-13	0.00760089	0.00389359	0.42385	AT5G58190
4.77551e-14	0.474163	0.00687096	0.0017379	AT5G58430
3.15343e-12	0.173562	0.00204983	0.0111379	AT5G58330
4.03569e-13	0.00127649	0.00061663	0.00590491	AT5G58420
1.51592e-08	0.00224134	0.926303	0.208279	AT5G58260
6.15771e-15	0.00026804	2.25667e-05	0.000715529	AT5G58375
2.60379e-11	0.000222979	0.74779	0.983938	AT5G58370
1.10558e-14	0.00041439	0.638638	0.000482937	AT5G58440
4.11999e-11	0.0262921	3.05605e-06	0.381116	AT5G58500
3.74317e-12	0.00165223	0.00469651	2.25574e-05	AT5G58540
1.18845e-11	0.00549149	0.00738202	0.0085169	AT5G57910
3.02088e-14	0.000799683	0.00740284	0.302561	AT5G57990
2.45894e-14	3.2448e-05	0.000313464	0.0033016	AT5G57870
5.16056e-15	0.00168526	0.0325698	0.0209524	AT5G58020
3.8684e-11	0.00838652	0.00500061	0.51655	AT5G58040
5.45159e-13	0.00361836	0.836085	0.118644	AT5G58110
7.37935e-11	0.0201085	0.000338597	0.348125	AT5G58150
1.91413e-14	0.0199134	2.58329e-05	4.05413e-05	AT5G58070
1.54942e-13	0.0422413	0.887732	0.0319373	AT5G58060
3.00376e-09	0.000363497	0.834797	0.0178181	AT5G58140
7.40828e-11	0.871128	7.01788e-07	2.94704e-05	AT5G58210
6.66911e-13	0.0365273	5.3106e-06	2.72676e-06	AT5G58300
1.06196e-13	0.709887	0.00421946	0.000359536	AT5G58220
1.53645e-12	0.0516558	0.000792487	0.39561	AT5G58240
5.73179e-10	0.891925	3.47446e-06	0.00109127	AT5G58160
5.55136e-13	0.0307169	1.1624e-06	4.57625e-06	AT5G58250
7.16065e-14	0.00617834	5.51706e-07	0.0131125	AT5G57900
2.69519e-09	3.75034e-05	3.07089e-08	7.58997e-06	AT5G57550
8.44261e-08	0.914961	0.186739	0.00515416	AT5G57520
9.56031e-09	0.0010922	0.919847	6.34069e-07	AT5G57760
1.54668e-11	0.00639723	0.0836322	0.153323	AT5G57785
2.21368e-10	0.126454	8.02628e-07	8.10735e-05	AT5G57790
1.04605e-11	0.429144	1.20787e-05	0.00437405	AT5G57800
1.1397e-12	1.74686e-05	1.70001e-08	9.59671e-05	AT5G57920
2.28901e-13	0.00308081	0.00292163	2.40892e-05	AT5G57930
9.16925e-11	0.0199388	2.55904e-06	1.11726e-06	AT5G57810
2.47763e-10	0.182683	8.21635e-06	0.00143648	AT5G57345
6.22654e-13	0.134416	0.000169216	0.0189779	AT5G57300
1.9863e-12	0.430096	2.54097e-05	0.00600539	AT5G57390
2.61777e-09	0.245739	0.00077371	0.00852695	AT5G57440
1.36594e-15	1.36553e-05	0.0314879	0.000234133	AT5G57370
4.87468e-12	0.095335	0.204826	0.0485526	AT5G57450
5.78872e-12	0.189502	3.65477e-05	0.000590883	AT5G57610
2.20293e-15	9.73245e-05	0.015549	0.318503	AT5G57490
2.72705e-11	0.00564201	0.00380759	0.883841	AT5G57655
4.35153e-12	0.0205101	7.08812e-06	1.04871e-05	AT5G57560
1.64913e-12	4.33149e-07	0.000997409	0.0028933	AT5G57320
4.40072e-14	0.00609604	9.29058e-07	6.86978e-05	AT5G57330
5.01039e-12	0.22962	1.92563e-05	0.00102175	AT5G57060
4.771e-12	0.347324	1.9906e-06	0.00728458	AT5G57040
6.23331e-11	0.064659	0.000601606	0.0559071	AT5G56980
1.65118e-11	0.0280263	0.0113267	0.0163174	AT5G57000
1.51175e-14	0.000626115	0.00814297	0.551646	AT5G56940
1.45993e-12	0.0262702	1.50042e-07	2.73019e-06	AT5G57030
1.16242e-12	3.96523e-05	0.904339	0.0137126	AT5G57120
7.39473e-09	0.0256611	0.0265658	0.158652	AT5G57150
1.42284e-09	0.000310515	2.1636e-05	7.92319e-06	AT5G57180
1.09984e-09	4.38845e-06	0.00642349	0.606511	AT5G57090
2.92435e-13	0.000319703	0.690745	0.376618	AT5G57230
4.323e-09	0.000108191	3.66371e-07	0.00126673	AT5G57240
4.42358e-12	6.24737e-05	0.167545	0.393641	AT5G56950
3.18486e-10	6.62997e-06	1.97523e-07	7.24417e-05	AT5G57050
3.84674e-12	0.344914	9.51961e-05	0.000659486	AT5G57020
2.24574e-12	0.56204	2.02907e-08	0.00322315	AT5G56580
5.18852e-14	4.14623e-05	1.74866e-05	0.0108505	AT5G56590
1.61885e-13	0.221536	4.61758e-06	0.0710185	AT5G56540
7.23244e-14	0.002649	0.00237682	0.130235	AT5G56670
3.66132e-08	0.384135	0.0010397	0.915746	AT5G56750
5.46263e-09	0.589516	0.204752	0.00163623	AT5G56860
1.01865e-10	0.0989531	0.939768	2.88437e-05	AT5G56640
4.9651e-15	0.277154	7.06376e-05	0.00201642	AT5G56760
1.17213e-12	1.35416e-05	0.0164235	0.01111	AT5G56630
1.71585e-15	0.000186345	0.000359194	0.00013345	AT5G56360
7.0508e-11	0.211634	0.000194754	0.0149322	AT5G56140
6.9552e-14	0.0533102	0.000176045	0.0398686	AT5G56170
4.4729e-12	0.529102	0.00122063	0.0135218	AT5G56180
4.2838e-14	0.00933031	0.0582182	0.000127375	AT5G56150
8.44338e-11	0.157977	0.0340445	0.00638431	AT5G56220
1.78934e-15	0.0496689	7.84391e-07	4.07394e-05	AT5G56240
1.97238e-12	0.630679	5.64673e-06	0.00772468	AT5G56260
2.25896e-14	0.26229	0.000540825	0.203542	AT5G56290
5.69989e-11	0.0698105	0.170768	0.00583726	AT5G56300
1.18032e-11	0.429351	9.19383e-06	0.0153765	AT5G56500
1.20249e-09	0.195497	0.0340271	0.0337744	AT5G56510
4.68409e-13	0.0430931	0.000218121	0.0145357	AT5G55850
1.15929e-12	0.00147405	0.128434	0.122385	AT5G55630
3.78598e-12	9.37641e-08	8.58069e-06	0.000523844	AT5G55620
7.20674e-15	0.00737556	0.243192	0.000813112	AT5G55640
4.48716e-13	0.194699	3.81169e-05	0.00116458	AT5G55860
2.18902e-13	3.13914e-06	0.00471566	0.0218362	AT5G55920
6.41423e-11	0.0253742	0.257096	0.0282808	AT5G55930
1.45224e-10	0.0274991	1.408e-05	0.43489	AT5G55950
1.54249e-15	0.0402457	0.000336669	0.000688258	AT5G55940
1.51676e-09	0.406205	0.00021989	0.0150097	AT5G55960
2.0494e-13	0.0115795	0.000602748	0.00222259	AT5G56020
3.35712e-12	0.00645634	0.00261301	0.0424078	AT5G56030
1.43655e-10	0.000273681	0.00566586	0.250229	AT5G56040
1.11525e-09	0.000716528	0.0186216	0.217626	AT5G56090
3.3411e-09	0.0211835	0.00401491	0.573983	AT5G55820
1.77759e-11	0.00160864	7.8008e-08	0.0372734	AT5G55830
2.68483e-09	0.119902	6.85702e-06	0.168855	AT5G55520
1.00418e-16	3.01126e-05	3.81426e-08	5.0964e-06	AT5G55530
8.81003e-12	0.508852	0.000247651	0.00327194	AT5G55540
9.63899e-08	0.000146971	0.732597	0.80784	AT5G55340
7.73452e-08	0.000176326	0.597456	0.00691701	AT5G55450
3.98856e-12	0.226563	1.26166e-05	0.00113207	AT5G55550
7.06047e-12	0.00507658	6.41605e-06	0.00144914	AT5G55730
1.36916e-08	0.399387	3.86903e-08	1.42153e-05	AT5G55750
2.1808e-11	0.0058877	0.00186943	0.000837285	AT5G55790
3.42774e-12	0.0700582	2.25938e-05	0.000286451	AT5G55390
2.19163e-10	0.00710976	0.000247373	0.144947	AT5G55400
1.66952e-11	0.166701	0.000102803	0.0061478	AT5G55470
1.12791e-12	0.00213702	0.176552	0.0115134	AT5G55480
5.20846e-05	0.654638	0.000513582	0.00984526	AT5G55490
2.19687e-12	0.051091	0.000201802	0.00260796	AT5G55070
1.33573e-11	0.565275	0.000889239	0.716757	AT5G55120
2.6185e-09	0.00192607	0.00053369	0.000281858	AT5G55220
2.01307e-10	0.00012612	4.07011e-06	0.00047443	AT5G55240
9.33326e-12	0.0820542	0.000269277	0.116521	AT5G55180
7.82224e-13	0.00425075	0.510761	0.518306	AT5G55140
6.3909e-15	0.379467	1.39994e-05	0.0891921	AT5G55160
7.21288e-10	9.09748e-05	0.000110091	0.0141024	AT5G55250
2.26601e-13	0.0135227	0.000775196	0.00937907	AT5G55280
9.37381e-16	0.00128438	0.00551157	0.279153	AT5G55190
3.9504e-11	0.000518617	7.36e-06	0.228824	AT5G55360
5.82954e-12	4.83991e-05	0.0176224	0.387582	AT5G55370
5.11404e-13	0.0666122	0.000155542	0.000560036	AT5G54870
2.37512e-06	0.686019	7.64905e-07	0.00871021	AT5G55050
8.75517e-15	0.00104984	0.691869	0.000630999	AT5G54540
3.53737e-11	0.543215	4.85417e-05	0.00382642	AT5G54730
1.42088e-09	0.000798065	0.116445	0.892226	AT5G54740
1.03215e-15	0.773513	0.97799	0.00475726	AT5G54760
9.46327e-15	0.110843	0.0332881	0.0653881	AT5G54770
7.78015e-12	0.0688459	6.27044e-06	6.48302e-06	AT5G54840
1.48812e-11	0.0201672	0.000336773	0.0231128	AT5G54860
1.2227e-09	0.214914	0.000349946	0.00464854	AT5G54960
5.35193e-11	0.000984488	6.56516e-08	2.44103e-06	AT5G54970
2.304e-11	0.137621	0.0735278	0.00770321	AT5G54800
1.90243e-11	0.980729	1.95659e-05	0.0310501	AT5G54940
7.78213e-16	0.00189525	0.00745814	0.434168	AT5G54900
5.53604e-15	1.06077e-06	0.0362495	0.000762493	AT5G54930
7.34065e-14	0.186199	0.0728631	5.05147e-06	AT5G54670
1.33139e-12	0.0122882	5.17749e-07	6.59956e-06	AT5G54270
1.29215e-12	8.12316e-05	1.85017e-05	0.000544445	AT5G54260
4.87273e-11	1.39461e-05	0.00292693	3.89633e-05	AT5G54250
6.12217e-12	0.0100261	1.543e-07	0.649173	AT5G54400
7.50881e-12	0.102955	4.35726e-06	0.0112392	AT5G54390
4.04631e-13	0.0386693	0.00216734	0.0124005	AT5G54500
7.00249e-12	9.17814e-05	3.70709e-07	1.44913e-07	AT5G54510
4.69509e-08	0.000265664	0.257384	1.56881e-05	AT5G54490
4.33884e-11	0.0152294	4.78739e-06	0.650315	AT5G54530
5.58998e-15	0.388671	0.000244839	0.000843381	AT5G54680
9.43939e-14	0.485863	5.11279e-06	3.44541e-05	AT5G54600
6.4822e-14	0.00876789	2.02872e-05	0.000678701	AT5G54640
1.57221e-10	0.598131	0.004471	0.00125113	AT5G54630
4.91639e-12	0.0301795	0.00522225	0.158848	AT5G54290
2.54655e-11	0.329153	0.00438341	1.92275e-06	AT5G54060
4.94337e-10	0.202108	5.59847e-05	2.87574e-05	AT5G53880
1.92225e-13	0.169239	0.00802417	0.267273	AT5G53940
1.2743e-11	0.00207514	0.10372	0.00485417	AT5G54140
1.44759e-11	0.113092	0.000194541	0.00167663	AT5G54080
8.84861e-07	0.452666	0.244643	6.50315e-05	AT5G54190
1.6556e-13	0.348334	4.07386e-08	1.4096e-07	AT5G54200
7.04331e-11	0.415447	9.59704e-05	0.0679709	AT5G54170
4.34493e-13	0.0560758	0.00110261	0.00220982	AT5G54160
9.13469e-13	0.000186363	0.755255	0.0271671	AT5G54280
1.34299e-11	5.53906e-05	2.26373e-05	0.000111354	AT5G53970
1.41242e-09	0.0375654	0.916097	7.86431e-05	AT5G53980
1.23707e-07	0.833073	1.4076e-07	1.52196e-06	AT5G54000
2.52434e-09	0.000567728	0.000443824	0.000125217	AT5G53660
2.00412e-16	0.920471	5.80914e-06	0.00713386	AT5G53560
1.12698e-13	0.556828	0.000126781	0.0360861	AT5G53540
4.75704e-13	0.0792684	0.0448689	0.00270078	AT5G53530
1.47389e-14	0.0099629	0.00475975	0.0760333	AT5G53620
2.41574e-10	0.115506	4.19854e-05	9.33268e-05	AT5G53490
2.47957e-13	0.976708	0.000639323	0.00315759	AT5G53860
3.23207e-11	0.663875	0.000859721	0.970086	AT5G53900
4.65414e-10	0.0185375	0.000283595	0.00376259	AT5G53210
9.94403e-13	0.442766	0.0520684	0.0021483	AT5G53120
1.07544e-13	0.000134158	0.000967841	0.0217674	AT5G53140
2.5656e-11	0.355545	4.12444e-06	0.000160536	AT5G53220
2.77741e-09	0.0453142	9.73602e-05	0.0756273	AT5G53250
2.52928e-09	2.2389e-05	0.172535	0.186436	AT5G53290
3.0779e-14	0.621575	1.35254e-05	0.00159314	AT5G53350
2.30148e-10	0.00213769	0.171495	0.105928	AT5G53410
1.12914e-13	0.00134699	0.976911	0.277064	AT5G53400
3.57415e-13	0.617731	4.69172e-05	4.98182e-05	AT5G53330
7.80134e-12	0.0229066	2.54761e-05	0.00651633	AT5G53280
1.05311e-10	0.0407888	0.000848285	0.734388	AT5G53370
3.06755e-14	0.00074201	0.000595908	0.0406137	AT5G53310
1.48874e-12	0.327981	0.00128148	0.00857577	AT5G53470
7.2654e-10	0.414509	3.09748e-06	0.000708754	AT5G53450
1.07078e-11	0.00412171	6.40044e-06	0.00650014	AT5G53420
4.02786e-10	0.001759	0.782849	0.00115293	AT5G53550
1.46443e-10	0.000471838	0.504712	0.946527	AT5G52860
5.86031e-11	0.0272732	0.00186822	0.112826	AT5G52950
4.3105e-13	0.010806	0.00332172	0.00977238	AT5G52920
8.76842e-12	0.0405398	3.6308e-05	3.31608e-05	AT5G52960
5.3577e-10	0.0279541	1.3664e-05	8.07976e-05	AT5G52970
5.9255e-15	0.254937	0.00146347	0.00873322	AT5G52840
9.26142e-10	0.590569	0.000378383	0.104351	AT5G53020
3.30122e-10	0.00585752	0.000155261	0.0728974	AT5G53030
8.98028e-13	0.0425438	4.72715e-05	0.000391676	AT5G53050
7.3707e-11	0.0640322	0.000149421	0.106553	AT5G53090
2.07116e-08	0.0133189	0.00113588	0.161047	AT5G53100
2.02663e-10	0.0448178	0.00201121	0.809329	AT5G53080
1.22729e-13	0.133955	0.128259	0.000772202	AT5G53160
3.26144e-13	0.0265473	2.48618e-06	5.63666e-05	AT5G53170
1.25963e-10	0.826674	0.000165867	0.228048	AT5G52830
2.32445e-10	0.00584558	0.95176	0.237218	AT5G52850
2.24573e-10	0.070248	0.00489509	0.0148114	AT5G52580
7.39443e-13	3.97572e-05	0.0129821	0.945905	AT5G52820
2.36278e-11	0.302939	0.000419835	0.00756649	AT5G52660
1.38778e-09	0.551581	0.0855134	0.00168495	AT5G52780
1.26185e-15	0.000696635	0.00162855	0.0247826	AT5G52650
1.92576e-09	0.00152405	0.188716	0.0198052	AT5G52640
5.97737e-09	0.687369	0.0128567	5.49649e-05	AT5G52450
1.38792e-11	0.0650382	2.51835e-05	0.000975143	AT5G52420
6.16544e-09	4.74003e-08	0.000454617	0.173701	AT5G52310
2.90171e-13	0.0905594	3.07549e-07	5.27899e-07	AT5G52440
7.39941e-13	0.00233426	0.000367818	0.00059017	AT5G52520
2.71169e-13	0.207533	0.000537848	0.00573462	AT5G52180
1.8774e-11	0.57779	0.000508663	0.00552614	AT5G52220
3.35991e-12	5.91581e-07	0.00178379	0.0129126	AT5G52230
2.04801e-10	0.00582764	0.0329552	0.57163	AT5G52260
8.50554e-08	0.365235	6.77995e-05	0.00453509	AT5G52190
8.37127e-10	6.23363e-06	2.93924e-06	0.000406766	AT5G52300
3.37524e-11	0.792599	0.00545044	0.000151106	AT5G52330
2.99992e-11	0.000143344	0.00533142	0.22365	AT5G52380
5.4702e-16	1.78071e-05	0.370219	0.140606	AT5G52470
4.49675e-08	0.0218742	8.12712e-05	0.109964	AT5G52500
5.55003e-12	0.0481787	2.48477e-09	0.368329	AT5G51950
1.32618e-10	0.130747	7.80578e-05	1.1974e-05	AT5G51810
7.10544e-11	1.30458e-05	2.45283e-05	0.247783	AT5G51850
2.55989e-10	0.864035	0.000346112	0.205416	AT5G51720
7.10575e-12	0.0432149	0.00372211	0.12587	AT5G51840
2.08813e-11	0.00370662	0.0107907	0.00207943	AT5G51830
3.13691e-14	0.0218663	0.000106839	0.00771685	AT5G51940
1.14852e-12	0.00239003	0.00889815	0.392941	AT5G52060
5.78857e-09	0.0167594	8.47419e-05	0.0150801	AT5G52070
4.61571e-14	0.113528	0.11861	0.00594937	AT5G51970
5.82243e-10	0.983339	0.000131031	0.0145195	AT5G51460
3.68315e-10	0.631392	3.87196e-06	0.558996	AT5G51480
2.01618e-08	0.366789	6.29692e-07	0.0388379	AT5G51500
2.75476e-12	0.880888	0.000132905	0.000120185	AT5G51545
4.51355e-14	0.487186	1.17869e-05	0.00036152	AT5G51570
1.36499e-11	0.0257589	8.32508e-05	0.0242692	AT5G51590
3.39876e-12	0.114455	2.15048e-08	0.000722067	AT5G51600
6.7573e-13	0.39055	0.000855505	0.00289405	AT5G51630
8.07818e-12	0.597071	6.20211e-07	5.48274e-05	AT5G51560
6.89345e-11	0.623246	0.000343875	0.0455305	AT5G51640
6.31061e-13	0.791127	1.01368e-05	2.85657e-05	AT5G51740
4.88864e-11	0.00629695	5.19989e-07	5.00179e-06	AT5G51750
1.70696e-08	0.00402704	6.54668e-07	1.55866e-05	AT5G51760
1.5138e-12	0.016821	0.0098916	0.015828	AT5G51210
5.71082e-15	0.046041	0.000189814	0.000503195	AT5G51230
1.57981e-11	0.33152	5.32293e-06	7.36237e-05	AT5G51260
4.71997e-11	0.0079999	0.371652	0.109722	AT5G51310
1.79785e-12	0.00448302	0.012541	0.0699327	AT5G51120
9.54541e-15	0.00181651	4.18054e-08	6.98588e-08	AT5G51110
4.22463e-13	0.0471827	0.0268725	0.00712434	AT5G51340
8.10654e-12	0.0158455	4.47348e-06	1.15583e-05	AT5G51350
1.06472e-13	0.071679	4.74546e-06	0.000355255	AT5G51020
1.24156e-14	0.023803	8.01156e-05	0.00158737	AT5G50960
6.5922e-12	6.40282e-06	0.00335853	0.13482	AT5G51160
4.57861e-12	0.00361724	0.0177294	0.0887436	AT5G51200
2.20243e-10	0.143071	0.00202805	0.00736232	AT5G50750
3.88757e-13	0.000405473	0.68949	0.0882122	AT5G50810
1.70733e-15	0.000574589	0.57571	0.989583	AT5G50850
2.52079e-10	0.708558	4.38013e-05	0.733176	AT5G50890
1.07432e-10	0.123781	1.1299e-05	0.000491514	AT5G50930
1.46474e-09	0.813232	0.985851	0.00144269	AT5G51060
3.80193e-12	0.243091	4.99504e-05	0.000582832	AT5G51070
5.4582e-13	5.14056e-05	5.75341e-07	9.83719e-06	AT5G51010
4.15494e-13	0.00912953	5.32141e-07	5.0353e-05	AT5G51040
3.21737e-11	0.0297429	0.0623722	0.00818469	AT5G51100
3.21916e-11	0.000103441	7.56909e-05	6.26016e-06	AT5G50770
2.03741e-12	0.0205971	0.0078591	0.0052075	AT5G50790
1.15402e-11	0.31348	0.412513	0.000552114	AT5G50390
8.20056e-13	0.0547251	9.14231e-08	6.07916e-05	AT5G50450
4.73446e-11	0.0046313	4.50326e-06	0.000274802	AT5G50360
4.54457e-13	0.316321	1.00268e-05	8.75543e-05	AT5G50420
7.53944e-11	6.11631e-05	0.00217931	2.1045e-07	AT5G50335
1.38628e-09	0.0814566	1.7787e-07	4.77606e-06	AT5G50315
5.9573e-10	0.966839	7.77433e-05	0.00494622	AT5G50375
1.49282e-15	0.000525475	0.00256009	0.262814	AT5G50460
3.33288e-10	0.00309443	2.8059e-06	7.83548e-05	AT5G50740
2.72369e-11	4.68323e-05	2.07619e-05	0.000143362	AT5G50000
4.83735e-14	0.0106017	0.000204449	0.0016047	AT5G49945
2.7334e-14	0.0150288	0.000165834	0.0154873	AT5G49940
1.10914e-10	0.00532158	0.000112233	0.000405425	AT5G50100
6.35608e-12	0.86398	0.00277342	0.601948	AT5G50110
1.67294e-13	0.0154338	0.00190627	0.676181	AT5G50180
4.80578e-10	0.360447	0.000153186	0.384497	AT5G50300
2.40691e-13	2.51651e-05	0.569163	0.00791031	AT5G50310
2.88572e-14	0.431838	0.000411495	0.00162846	AT5G50250
1.93416e-10	0.166353	8.36458e-08	8.30642e-06	AT5G50170
1.79685e-10	0.0261249	0.00368775	0.18896	AT5G50340
6.0967e-11	0.0197815	0.000405237	0.000719463	AT5G49980
1.66295e-12	0.104636	1.42735e-05	0.000101375	AT5G49990
1.82971e-13	0.000559395	0.244931	0.807567	AT5G49970
5.22355e-11	0.0405557	0.000760089	0.194823	AT5G49700
1.08464e-11	0.807351	0.000127757	0.0111209	AT5G49710
5.74034e-08	3.88092e-05	0.242634	0.00613561	AT5G49760
5.46667e-10	6.6587e-05	0.90943	0.000623952	AT5G49800
6.39351e-13	0.000322426	0.000389182	5.80924e-05	AT5G49810
1.0276e-13	4.22074e-05	0.423482	6.77457e-06	AT5G49820
7.96639e-14	0.00755435	0.0239817	0.722929	AT5G49880
4.39686e-09	0.230349	3.90135e-06	0.00124885	AT5G49900
2.55969e-12	0.0528929	0.00018318	0.00535993	AT5G49930
4.97741e-08	0.0384503	0.973332	0.0615648	AT5G49960
4.77521e-12	0.0249124	0.0214055	0.0371193	AT5G49640
9.83695e-16	0.0069604	5.02485e-06	0.000353174	AT5G49540
4.45594e-10	0.00804121	0.0101062	0.355143	AT5G49660
1.75144e-13	0.000234822	6.9598e-07	2.90739e-06	AT5G49280
2.37355e-10	0.0104363	3.74778e-06	0.0129526	AT5G49180
2.88053e-12	0.000712977	0.00506522	0.014701	AT5G49210
2.22354e-13	0.633771	0.0004795	0.00270244	AT5G49230
4.18947e-11	0.000533883	2.34657e-06	0.000356842	AT5G49160
4.14938e-12	0.00173295	0.688635	0.843265	AT5G49430
6.70514e-10	0.00863336	0.572358	0.119054	AT5G49410
2.67402e-10	0.593504	0.0126361	0.0961603	AT5G49480
2.89759e-13	0.127088	7.65773e-07	0.0109265	AT5G49460
1.66789e-10	0.677364	0.000277289	0.0132182	AT5G49555
1.23134e-08	1.06448e-06	0.982225	0.200582	AT5G49560
2.21742e-11	0.000167741	7.27655e-06	4.79395e-05	AT5G49570
2.06885e-12	0.0806569	6.22e-05	0.000552893	AT5G49580
2.23438e-09	0.000100658	0.000299778	0.039244	AT5G49630
7.29087e-10	0.0109199	0.186407	0.144646	AT5G49320
2.81993e-09	0.190383	0.000873605	0.535521	AT5G49360
2.20959e-09	0.0355762	0.300883	8.9335e-05	AT5G49170
1.13254e-15	3.23455e-06	1.51297e-07	0.859211	AT5G48880
2.38838e-11	5.4248e-05	1.85381e-05	0.0193059	AT5G48940
7.36174e-13	0.000120332	0.883502	1.12606e-06	AT5G48950
1.91681e-12	0.0704595	0.000235671	0.00831927	AT5G48970
3.40279e-12	0.0172413	5.68251e-06	0.000507882	AT5G49010
3.74992e-12	9.4992e-05	0.0210554	0.00884313	AT5G49030
7.02129e-11	0.0221873	0.0187011	0.129358	AT5G49050
5.54669e-12	0.0352063	0.0419529	0.00763629	AT5G48930
3.55111e-11	1.03884e-06	0.1953	0.00150672	AT5G49190
4.27334e-14	0.000995906	0.00087189	0.280637	AT5G48760
1.48889e-11	0.0319411	1.60284e-06	0.99536	AT5G48460
4.83779e-10	0.251903	0.000150087	0.108947	AT5G48570
1.40995e-11	0.0109203	1.08725e-06	0.00238448	AT5G48600
2.91984e-11	0.804325	0.000391106	0.464538	AT5G48650
4.01688e-13	0.00431055	0.00139123	0.000237073	AT5G48590
1.52183e-14	0.0272858	1.14455e-06	3.32655e-05	AT5G48580
3.44556e-13	0.465648	0.0040495	0.00116477	AT5G48655
7.38616e-11	0.296346	0.0093773	0.0440328	AT5G48720
3.08812e-11	0.851222	0.00529217	0.00160331	AT5G48730
3.58418e-10	0.353763	0.0017784	0.0142385	AT5G48770
6.41172e-11	0.00279633	0.0266499	0.0812245	AT5G48820
2.08045e-10	0.214858	0.000576089	0.0489123	AT5G48850
1.77892e-11	0.0203023	0.00051983	0.000216894	AT5G48900
2.06522e-09	0.00199182	8.49093e-07	1.09522e-05	AT5G48490
4.43592e-11	7.94835e-05	9.45059e-07	0.000114816	AT5G48485
2.59778e-14	0.0399362	0.0470494	0.0127133	AT5G48500
4.38387e-11	0.788285	0.00143945	0.081828	AT5G48540
3.54587e-13	0.177941	0.000574465	0.00369191	AT5G48300
7.15651e-13	0.0317091	1.7908e-06	0.000200713	AT5G48150
1.55159e-13	0.557627	0.00192542	0.000587656	AT5G48230
1.84896e-10	0.966442	5.97399e-05	0.625627	AT5G48310
3.62365e-11	0.0528873	9.77446e-07	0.000138306	AT5G48360
2.1736e-10	0.00573253	0.0386389	0.00790781	AT5G48450
3.18642e-11	0.000173311	0.813565	0.324785	AT5G48470
8.40925e-14	0.00185198	7.47015e-07	0.00339747	AT5G48480
4.61181e-15	0.00261222	0.732274	0.0179164	AT5G48180
2.62317e-12	0.00244883	2.8019e-07	0.657637	AT5G48290
5.54396e-10	8.67123e-06	0.000970873	0.0194367	AT5G47770
1.44847e-15	0.000519402	0.113068	0.661194	AT5G47780
1.48318e-11	0.498313	1.88336e-06	0.000855315	AT5G47810
3.84055e-09	0.704339	0.245024	0.000165181	AT5G47960
6.0226e-14	0.0727973	0.336932	0.000114675	AT5G48100
1.72347e-13	6.38849e-05	0.434568	0.16144	AT5G48030
1.52726e-11	0.225191	0.00293083	0.0100264	AT5G48170
3.13237e-10	0.000792104	0.000587874	0.00492516	AT5G48250
4.74554e-16	0.000218693	0.000761548	0.0148117	AT5G47930
8.27928e-15	0.00113724	4.3453e-09	8.22661e-07	AT5G47880
3.9055e-10	0.274255	0.00413541	0.191309	AT5G47530
5.09898e-10	0.738443	0.000318076	0.00894241	AT5G47540
3.91867e-10	0.0301662	8.34402e-05	0.0015992	AT5G47630
1.46088e-10	7.38397e-06	4.44793e-05	0.229805	AT5G47670
2.29689e-14	3.03573e-06	0.0658572	0.59153	AT5G47680
6.20971e-13	0.178528	5.3291e-05	0.0559514	AT5G47620
9.40454e-08	0.00338103	5.28901e-06	0.000107285	AT5G47635
3.95635e-12	0.000406757	0.303884	0.644703	AT5G47455
3.79091e-16	0.0147623	0.000219069	0.765443	AT5G47550
3.36368e-11	0.386838	0.00120408	0.00132246	AT5G47580
7.30625e-14	0.00302256	0.00143779	0.253153	AT5G47710
2.61645e-11	0.204697	0.416398	0.00876152	AT5G47730
1.44779e-09	0.294165	2.01104e-06	0.0016252	AT5G47740
7.43455e-13	0.29869	0.00109378	0.00710062	AT5G47790
7.12733e-11	0.264149	9.63841e-06	0.0113058	AT5G47800
4.35361e-13	1.1162e-05	2.18085e-06	0.00767804	AT5G47820
3.85119e-10	0.347992	0.00867568	0.00731261	AT5G47920
3.61071e-10	0.00442378	0.0007359	0.09005	AT5G47760
1.17939e-13	0.00192202	0.440013	0.121968	AT5G47870
8.77405e-09	0.565972	0.644046	0.000331083	AT5G47440
2.30404e-13	0.935125	0.0022184	0.000988247	AT5G47200
8.58238e-11	0.000202968	0.126217	5.10233e-08	AT5G47220
1.35478e-15	7.32059e-06	0.000128006	0.00030535	AT5G47210
7.76432e-12	0.725234	1.39481e-06	6.28797e-06	AT5G47190
3.55708e-15	0.143967	0.00373844	0.0185337	AT5G47320
1.18561e-10	0.353095	0.00397979	0.00212242	AT5G47370
9.03799e-12	0.0753817	0.000111552	7.52458e-05	AT5G47435
4.34185e-12	0.0102671	0.0659959	0.000367347	AT5G47470
1.44406e-14	0.656008	2.75828e-07	5.03709e-06	AT5G47480
4.86799e-12	0.0485596	0.43179	0.00764852	AT5G47330
2.33769e-15	0.204386	0.000168377	0.000504796	AT5G46860
5.80225e-12	0.00221107	0.717116	0.0345994	AT5G46910
6.4953e-13	0.980617	0.0340365	0.00162528	AT5G47020
6.4185e-16	1.24281e-05	1.32617e-05	5.897e-05	AT5G47030
6.66623e-13	5.42884e-05	0.0226865	0.072629	AT5G47100
6.88711e-12	0.266614	1.20878e-05	2.1351e-05	AT5G47110
5.48642e-11	0.709385	0.551288	0.000304112	AT5G47150
2.37006e-13	0.0715091	0.0772194	0.0258611	AT5G47120
8.23066e-12	0.000301112	0.000914586	0.0138131	AT5G47250
1.74264e-13	0.000854809	3.56188e-06	1.11182e-05	AT5G46800
2.06443e-09	0.00170914	0.409719	0.749885	AT5G46690
1.76102e-11	8.89774e-05	0.000730103	0.638329	AT5G46740
6.30804e-13	0.000140085	3.10616e-05	0.142206	AT5G46880
7.83745e-10	0.145426	0.000432176	0.713896	AT5G46540
9.4945e-12	0.105334	4.33909e-05	0.00624745	AT5G46570
5.18079e-11	0.00812714	0.000326162	0.000202699	AT5G46580
4.23428e-09	0.00612177	0.646367	0.142373	AT5G46590
3.55499e-14	0.00220914	0.00123537	0.00876025	AT5G46620
1.68315e-14	0.173031	0.000846592	0.0741635	AT5G46630
4.67448e-12	0.806028	3.31577e-08	1.16355e-06	AT5G46700
2.4742e-08	0.00442228	0.080835	0.13335	AT5G46790
9.15317e-12	0.000114358	0.419839	0.00290685	AT5G46840
3.79329e-11	0.0555581	0.0337669	0.0233613	AT5G46710
1.52527e-11	0.950304	0.312935	0.0111485	AT5G46180
8.54028e-15	2.57667e-05	0.954007	0.00285186	AT5G46020
2.06474e-14	0.00117862	5.51669e-09	3.76728e-07	AT5G46110
1.26499e-10	0.618687	6.81467e-05	0.000342727	AT5G46230
1.51743e-12	4.714e-05	4.70743e-09	5.54851e-07	AT5G46280
4.51581e-09	0.96622	0.170343	0.000176086	AT5G46330
2.11841e-09	0.333641	5.76556e-05	0.000528741	AT5G46400
4.29592e-14	0.00230286	3.24614e-05	0.0602443	AT5G46290
3.68899e-14	0.0059114	0.000388167	0.201789	AT5G46250
3.12128e-13	0.147775	0.0481189	0.00267561	AT5G46420
1.11482e-13	0.00434431	0.24925	0.209304	AT5G45800
4.83439e-09	3.31919e-05	1.01253e-05	0.000198827	AT5G45830
3.80378e-11	7.29784e-05	1.76184e-06	9.10094e-06	AT5G45670
9.22827e-14	0.000405163	2.08302e-07	2.8576e-05	AT5G45750
1.71676e-08	0.132989	1.6658e-07	5.73105e-05	AT5G45690
4.80581e-11	0.00013695	1.51466e-06	0.000407328	AT5G45920
7.18456e-12	0.00705448	5.75721e-08	5.59056e-07	AT5G45930
7.85681e-10	2.59864e-09	0.991849	0.396353	AT5G45950
3.84166e-10	0.000592873	0.00077084	0.0175086	AT5G45980
2.4265e-10	0.022355	0.0190658	0.0276636	AT5G45940
9.82049e-13	0.124023	9.6929e-05	0.00227401	AT5G45900
1.30491e-08	0.910459	0.245494	0.00106487	AT5G46050
1.92831e-10	0.476329	2.65029e-06	0.000743173	AT5G46080
7.76109e-10	0.0101031	4.0491e-07	0.114407	AT5G45770
3.64093e-10	0.00298902	0.181778	0.0124287	AT5G45780
4.28146e-09	7.91356e-05	0.342682	0.0441628	AT5G45480
9.86776e-12	0.00146863	0.00102308	3.14696e-05	AT5G45500
2.89896e-11	0.000557523	0.424442	0.00179951	AT5G45510
6.62682e-15	0.958056	0.000103511	0.00025145	AT5G45390
8.26155e-15	0.0313165	0.000196671	0.00266612	AT5G45410
1.99609e-12	0.00680423	0.924953	0.207167	AT5G45420
4.86269e-08	0.640171	4.7678e-05	0.000856865	AT5G45630
2.40882e-10	0.0110232	7.57156e-06	0.0114806	AT5G45650
1.5574e-10	6.07076e-05	0.00042122	0.000178772	AT5G45680
2.33592e-11	0.000750686	5.70817e-08	0.087987	AT5G45700
1.84969e-09	2.20914e-05	0.0499933	0.000482022	AT5G45340
9.04895e-09	3.80851e-05	7.87465e-05	0.000812902	AT5G45280
2.43315e-09	3.38648e-05	6.94887e-05	0.184599	AT5G45310
1.44903e-10	0.0171999	0.0202352	0.0982052	AT5G44930
5.81972e-09	0.000649818	0.00516818	0.0459269	AT5G45140
1.38822e-10	0.000547976	0.000642935	0.0147485	AT5G45160
7.84887e-12	0.71989	0.000358461	0.00479727	AT5G45210
1.07975e-09	0.00581018	0.00040501	0.0116343	AT5G45320
1.54756e-13	0.00106527	0.000319136	0.27201	AT5G44500
9.84469e-10	0.000149798	0.00025358	0.00308836	AT5G44630
1.01623e-14	0.0106445	1.09313e-09	9.38172e-09	AT5G44650
1.28755e-08	0.00696901	0.280304	0.00183447	AT5G44680
3.7409e-06	0.533367	0.509378	0.00162343	AT5G44580
8.49224e-13	0.000479798	0.00393488	0.0292684	AT5G44700
9.51206e-13	0.00285389	0.000721831	0.363445	AT5G44710
4.52714e-10	0.00809031	0.0430764	0.205695	AT5G44730
1.03078e-10	0.149216	0.000661338	0.912203	AT5G44820
1.32509e-13	9.16659e-06	8.98464e-05	0.00186495	AT5G44720
2.39086e-11	0.00335584	0.50699	0.125466	AT5G44785
2.30729e-11	0.0134764	0.0032676	0.448854	AT5G44870
1.73414e-13	0.00252781	0.0811429	0.823391	AT5G44200
1.54282e-10	0.000876185	0.00360065	0.00688036	AT5G44280
7.5006e-11	0.00906656	5.83565e-05	0.00176354	AT5G44310
1.4009e-13	0.0151527	0.00183894	0.0324661	AT5G44320
3.65112e-12	0.00205348	0.88396	0.000300246	AT5G44360
1.33842e-08	0.371458	4.38976e-07	0.0831506	AT5G44380
3.08734e-10	0.806484	7.10516e-10	4.65853e-08	AT5G44410
4.64035e-14	0.095657	5.71915e-06	5.01359e-05	AT5G44340
9.80007e-07	0.901833	0.714683	0.000106259	AT5G44440
5.1932e-10	0.433745	0.04796	0.00285899	AT5G44460
1.84779e-10	0.508062	0.000570744	0.00429911	AT5G44470
5.52404e-11	5.61793e-05	2.10056e-07	0.000634313	AT5G44480
2.85907e-06	0.000345847	0.00862286	0.000131785	AT5G44550
1.72287e-12	0.487248	2.07989e-06	1.65402e-05	AT5G44110
3.60079e-12	0.663786	6.44923e-06	0.87314	AT5G44250
1.53187e-09	0.000726995	6.0085e-07	0.000215744	AT5G44260
1.52533e-12	0.00200116	0.0168101	0.0360645	AT5G43960
9.20288e-13	0.791526	1.3574e-06	9.09548e-06	AT5G43980
1.68533e-12	0.0025422	2.14063e-05	0.348573	AT5G44060
1.41361e-13	0.039234	0.000384307	0.0453885	AT5G44000
1.94947e-10	0.00142961	0.000463309	0.00114594	AT5G44070
1.77459e-10	0.193312	4.12921e-05	0.00358843	AT5G44090
2.05395e-14	0.00068367	0.993333	0.0155844	AT5G44120
1.09447e-11	0.000465061	0.0193792	0.0392961	AT5G44170
7.72712e-12	0.0451165	0.00136695	0.457915	AT5G44210
6.34151e-13	0.219181	5.58814e-07	1.21856e-05	AT5G44240
3.46113e-10	0.550363	0.121897	0.029237	AT5G43745
6.71241e-12	1.07287e-07	0.000545392	0.00690302	AT5G43860
1.79685e-12	0.30993	0.00014075	0.0047695	AT5G43880
4.68363e-10	0.67907	7.40685e-05	0.00279443	AT5G43900
3.15753e-14	0.821246	3.88113e-06	0.000312949	AT5G43560
4.92951e-07	0.232404	2.54836e-07	0.000745132	AT5G43580
5.02085e-15	0.295226	0.0068941	0.000372966	AT5G43600
1.12744e-09	7.11288e-07	0.0571509	0.00865707	AT5G43700
3.91155e-09	0.00882411	3.46738e-05	0.000202446	AT5G43770
9.39881e-13	0.00415218	0.000255401	0.173519	AT5G43810
7.14239e-15	0.000931094	0.00656564	0.000577837	AT5G43720
6.56763e-12	0.645093	8.12789e-08	4.74806e-06	AT5G43750
1.10468e-13	0.1093	9.13527e-08	8.45069e-06	AT5G43830
7.03001e-15	0.00737031	0.00014254	0.00532968	AT5G43850
9.57007e-12	4.44078e-07	0.00113257	0.0202306	AT5G43760
3.07465e-12	0.000124835	7.28583e-06	0.00346421	AT5G43740
9.94558e-09	0.0274625	0.00337315	0.256325	AT5G43080
1.81015e-10	0.0371258	0.05044	0.0205883	AT5G43180
1.47551e-12	0.400975	7.42429e-07	0.0153062	AT5G43070
6.02421e-12	0.0460119	0.131603	0.0142635	AT5G43310
5.61725e-13	0.834677	4.42402e-05	3.999e-05	AT5G43330
2.66339e-11	0.354895	9.47876e-05	0.0074131	AT5G43260
1.25532e-15	0.278051	0.246775	0.0423535	AT5G43320
2.48581e-15	0.102457	6.06455e-06	5.57054e-05	AT5G43460
1.10284e-13	0.00864758	0.00014498	0.00158507	AT5G42740
1.72001e-14	0.0218574	0.0673569	0.00308312	AT5G42820
1.07967e-12	7.17429e-05	9.67263e-05	0.0130731	AT5G42810
7.54999e-09	1.45649e-05	0.286678	0.161688	AT5G42860
3.67414e-11	4.71117e-05	0.000156887	0.00195323	AT5G43000
8.66906e-13	0.114338	0.0117517	0.183103	AT5G42850
1.1671e-13	0.0116817	0.000717548	0.511965	AT5G42890
6.96582e-13	0.00746545	0.568463	0.234525	AT5G42920
1.95106e-15	1.38309e-05	3.19674e-06	3.78285e-06	AT5G42990
1.4789e-10	0.194885	4.42459e-05	0.00147707	AT5G43020
7.58246e-09	0.62823	0.384531	0.000817816	AT5G43030
5.28567e-11	4.26876e-05	0.289702	0.801312	AT5G42830
1.18824e-11	7.02086e-05	0.00808977	0.00668399	AT5G42780
5.7738e-13	0.47587	0.000871111	0.0052712	AT5G42470
3.52216e-13	0.277647	0.0465774	0.00706698	AT5G42480
5.38755e-11	0.0599917	0.00214806	0.000159832	AT5G42650
2.15028e-11	0.0389855	0.175249	4.42339e-05	AT5G42690
4.87163e-11	0.523947	2.90772e-06	0.0247457	AT5G42720
1.78359e-10	0.704568	7.73064e-06	0.0260027	AT5G42800
7.8023e-10	0.902058	0.000180425	0.00252943	AT5G42240
5.22989e-16	0.0447743	9.5313e-05	0.00455436	AT5G42300
5.90255e-12	0.00247066	0.0048014	0.0146092	AT5G42420
1.04754e-15	0.195889	0.00152349	0.000741639	AT5G42190
7.19184e-12	0.0020586	0.000372741	9.76421e-05	AT5G42070
1.10793e-10	0.000304982	0.000234142	0.0236382	AT5G42030
1.56938e-11	0.000305664	0.0320888	0.071473	AT5G42150
6.54857e-14	0.000562629	0.2207	0.382282	AT5G41970
8.78415e-10	0.113263	0.330403	0.00605515	AT5G42250
4.20684e-14	0.000948362	0.0168833	0.941184	AT5G42270
3.80269e-08	0.000598067	0.872087	0.848731	AT5G42280
2.29874e-08	1.00678e-06	1.10155e-07	9.50783e-07	AT5G42290
2.09973e-09	0.0503676	1.73782e-05	0.00182629	AT5G42060
2.9543e-11	2.15356e-05	0.4062	0.0318592	AT5G41610
7.8673e-11	0.136713	0.000893035	0.0109065	AT5G41660
3.57081e-10	0.000686592	0.0461653	0.695376	AT5G41710
2.23986e-12	0.606339	1.4868e-05	0.00779602	AT5G41670
2.56886e-12	0.0215091	6.31476e-06	0.000708432	AT5G41600
2.1745e-09	0.0240569	0.0282751	0.0615376	AT5G41790
2.15623e-12	0.00177113	0.718427	0.176784	AT5G41860
6.12466e-10	0.128565	1.17627e-05	0.000460216	AT5G41880
4.65824e-13	0.00183693	0.000495147	0.0174605	AT5G41580
2.03797e-11	0.0750475	0.883467	0.000119025	AT5G41040
1.01829e-13	0.761905	7.88685e-06	0.0624598	AT5G41210
2.43101e-15	7.65249e-08	5.46892e-05	0.000434609	AT5G41340
5.25449e-12	0.000230087	0.0279183	0.0281158	AT5G41460
3.00271e-08	0.00796817	0.315954	0.0639504	AT5G41400
3.7087e-12	0.240145	5.33047e-05	0.000340164	AT5G41350
2.85426e-11	0.0829603	0.000514843	0.0623311	AT5G41410
3.57728e-15	0.000245807	2.87994e-05	0.00011603	AT5G41520
8.63707e-14	0.0262314	0.000651755	0.000868986	AT5G41560
5.9601e-13	0.0133242	0.320637	0.0954955	AT5G41190
2.61571e-10	0.00534268	0.00571702	0.0316475	AT5G41240
3.05102e-13	0.13377	0.114762	0.0085855	AT5G40930
7.82822e-15	0.00925486	0.00221747	0.000898465	AT5G40810
2.45188e-12	0.0263878	0.000220627	0.00409177	AT5G40850
4.52231e-10	0.991088	0.00216677	0.255248	AT5G40890
4.77375e-13	0.00145181	8.45913e-06	0.0113778	AT5G40960
1.51603e-10	0.00145189	0.049682	0.728018	AT5G40970
8.01883e-15	0.000320814	3.02005e-07	2.16759e-06	AT5G40950
4.83735e-11	0.133973	0.0456205	0.169886	AT5G41000
1.26324e-13	5.75418e-05	0.0157892	0.583685	AT5G41010
1.04484e-11	0.0202247	2.65882e-05	0.00315717	AT5G41070
1.43517e-14	0.000867885	0.0273309	0.0283491	AT5G41100
2.9083e-13	0.00230922	0.596811	0.934299	AT5G40660
1.24694e-13	0.00268972	4.74827e-05	0.0017874	AT5G40650
2.41221e-14	4.47562e-05	0.290239	0.186516	AT5G40770
5.99547e-15	0.000778753	0.9038	0.317775	AT5G40420
1.80194e-09	0.00812744	0.0131226	0.157573	AT5G40480
2.02036e-08	0.487343	0.719495	0.0039895	AT5G40510
1.95728e-10	0.75233	2.48395e-05	0.000830039	AT5G40470
4.17486e-11	0.0167152	7.68651e-05	0.994648	AT5G40540
2.30139e-12	0.000244186	0.0177968	0.304414	AT5G40600
1.18462e-13	4.9138e-05	0.242563	5.88888e-06	AT5G40610
1.90383e-11	0.169853	0.00330934	0.0293567	AT5G40640
3.78535e-07	0.316538	0.000632537	0.214184	AT5G40680
3.3123e-13	0.0235673	0.0379049	0.00207062	AT5G40760
1.77236e-13	0.638448	0.000125109	0.0379599	AT5G40580
2.50974e-09	0.705634	2.7937e-06	0.061351	AT5G40690
3.6012e-13	2.61654e-09	4.44198e-09	4.66869e-08	AT5G39860
7.05782e-09	0.78677	0.056414	0.0297765	AT5G40100
1.28298e-09	0.021081	6.19948e-05	0.00188233	AT5G40150
9.99056e-08	0.190777	0.342462	0.00630546	AT5G40170
9.14129e-14	0.000327605	0.0471522	0.126739	AT5G40200
2.28896e-11	0.354252	0.0547253	0.000673663	AT5G40230
6.36982e-12	1.31324e-05	5.64521e-07	0.000472952	AT5G40155
2.0216e-10	0.000817563	0.0656335	0.321388	AT5G40390
4.74835e-10	0.0675537	0.000117361	0.0120825	AT5G39660
9.01561e-16	8.02348e-05	7.86573e-06	8.43569e-05	AT5G39570
5.00634e-09	0.000590296	0.188544	0.953599	AT5G39840
1.2535e-11	0.146766	0.00467213	0.00915165	AT5G39850
5.48589e-13	0.000807142	0.000385063	0.00475665	AT5G39960
1.26272e-11	0.0014668	7.79857e-07	0.181256	AT5G40030
8.30285e-13	0.651302	9.38559e-05	0.0041904	AT5G39590
1.03651e-13	0.000620237	0.000113389	0.00222575	AT5G39600
4.07685e-14	0.406616	8.18968e-05	0.000769764	AT5G39510
1.52249e-08	0.640298	0.00215225	0.00132022	AT5G39520
7.05578e-13	0.462347	0.000941263	0.00166571	AT5G39410
1.90805e-08	0.44219	1.58307e-09	3.21035e-08	AT5G39720
1.22125e-15	0.00615388	0.0010501	0.00218965	AT5G39740
6.55145e-12	0.019811	3.34773e-08	1.60214e-07	AT5G39320
1.2522e-12	0.000128957	0.476711	0.0473455	AT5G39360
6.51509e-11	0.000261999	0.000839249	1.94147e-06	AT5G39210
2.5918e-13	3.36547e-05	0.000113896	0.00150896	AT5G38890
2.2231e-08	3.35813e-05	0.516929	0.98982	AT5G38980
5.76746e-10	0.0770804	0.00151485	0.409866	AT5G39090
6.08093e-12	0.119113	2.87597e-08	0.0072179	AT5G39130
3.61294e-08	0.0287775	0.000400352	0.120688	AT5G39100
1.10755e-13	0.0124667	0.000757734	1.07853e-05	AT5G39220
4.84444e-15	0.412916	0.0010397	0.000150043	AT5G38470
1.33416e-12	0.00195776	1.18647e-05	0.00057038	AT5G38480
9.83419e-11	0.00196232	2.03957e-07	3.97507e-05	AT5G38530
1.85639e-08	0.807686	0.188707	0.000234973	AT5G38700
2.51505e-10	0.00282476	1.51603e-06	7.70341e-05	AT5G38520
5.71307e-14	0.910473	1.24877e-06	8.10084e-05	AT5G38560
5.80352e-11	0.000726473	0.00909641	0.0725491	AT5G38710
1.47699e-10	0.00125293	0.0135536	0.574708	AT5G38730
2.67754e-10	0.326819	0.000704638	0.201777	AT5G38780
1.25242e-13	0.00401692	0.167621	0.0329099	AT5G38830
7.17001e-11	0.00733428	0.0029587	0.0706267	AT5G38110
1.19169e-13	0.370879	2.67673e-05	0.131581	AT5G38170
5.94586e-10	0.000633987	0.000166747	0.224661	AT5G38180
3.12488e-13	0.000174796	0.168846	9.21587e-06	AT5G38195
2.34077e-11	0.726235	6.1628e-05	0.000355408	AT5G38400
4.15763e-08	0.00125512	0.323625	0.00389511	AT5G38020
4.55675e-13	0.00354879	3.1801e-05	0.784547	AT5G37630
6.74726e-08	0.784759	1.50291e-06	0.003562	AT5G37670
9.97137e-07	0.000905771	0.00114728	0.000300962	AT5G37690
2.30272e-12	0.47147	1.20374e-06	0.000248094	AT5G37680
1.11755e-12	0.0250804	2.83466e-06	0.375489	AT5G37740
8.35171e-12	0.222856	9.27103e-05	0.153889	AT5G37600
8.84512e-14	0.00031458	0.00919027	0.321202	AT5G37780
1.03081e-09	0.0328615	0.00416972	0.016401	AT5G37770
5.49747e-13	0.0826813	0.000316213	0.00196491	AT5G37830
1.3289e-12	0.0101533	1.67358e-07	0.000176208	AT5G37790
6.6572e-13	0.338026	0.000225666	0.0324287	AT5G37890
3.20142e-09	0.029162	0.000131231	0.0111414	AT5G37260
3.18828e-12	0.0434865	0.000559066	0.506093	AT5G37310
1.79082e-10	0.000424772	0.030642	0.328897	AT5G37540
1.2388e-08	0.194705	0.000187809	0.00964489	AT5G37180
1.26252e-10	0.00014108	0.000247959	0.00501778	AT5G36890
4.34342e-14	0.000143635	0.00472784	0.0895197	AT5G36880
1.32988e-11	0.00054157	2.83409e-06	0.081493	AT5G36910
6.02368e-12	0.451058	1.29422e-05	0.000490791	AT5G37070
2.95344e-12	0.493217	0.000306374	0.00876819	AT5G35830
1.21327e-12	0.0103088	0.166751	0.00245869	AT5G35840
3.81187e-11	1.08462e-06	2.68243e-05	1.94329e-05	AT5G35940
2.43286e-10	0.259098	2.19156e-09	3.70539e-08	AT5G35960
3.96754e-13	0.000204322	0.423791	4.78471e-05	AT5G36160
9.53726e-12	0.0286942	3.3298e-05	7.3913e-05	AT5G35750
1.39794e-14	0.00975006	0.00471292	0.0242236	AT5G35530
3.6983e-11	0.999394	9.64826e-05	0.0659092	AT5G35460
5.54229e-10	0.00556307	0.000371071	0.159279	AT5G35550
9.26716e-10	0.113204	0.000782147	0.00222908	AT5G35580
9.5323e-11	0.019924	0.0688644	9.0187e-05	AT5G35670
1.50544e-12	0.000963811	2.28759e-08	6.73513e-07	AT5G35630
4.11846e-15	5.78295e-05	0.0961829	0.575072	AT5G35620
9.91181e-09	0.320162	0.0199643	0.00119428	AT5G35735
6.32291e-13	0.000463578	0.00112289	0.0224646	AT5G35700
8.51509e-10	0.730765	0.0131352	0.157447	AT5G24655
4.02665e-08	0.000430235	0.0228905	0.244624	AT5G35490
8.23606e-11	0.196103	0.000419035	0.00330307	AT5G24410
7.78559e-14	0.00932191	0.0356324	0.0516022	AT5G24400
2.4204e-12	0.15394	0.0001523	0.0999192	AT5G24460
1.12582e-09	0.0817784	0.0484958	0.0133694	AT5G24470
4.76604e-10	0.02843	2.6337e-05	6.70297e-05	AT5G24490
1.72664e-13	0.00224263	3.94258e-07	9.88969e-06	AT5G24590
3.56457e-09	0.0025597	8.07842e-05	0.00060102	AT5G24600
7.34584e-12	0.00161178	0.160217	0.000383241	AT5G24580
6.10736e-09	0.785849	0.000132252	3.34789e-05	AT5G24316
2.12434e-11	0.33642	0.00200726	0.00118984	AT5G24350
6.15379e-14	0.00122977	5.2463e-06	3.14089e-06	AT5G24380
1.79241e-11	0.174007	0.000680779	0.00959108	AT5G24010
3.93361e-10	0.0923765	0.000148179	4.23014e-05	AT5G24120
7.45067e-12	0.130469	0.000821906	0.0454528	AT5G24130
2.96882e-13	0.999351	1.26401e-07	1.64123e-07	AT5G24165
3.68009e-08	0.0416955	3.14962e-06	0.00121411	AT5G24270
6.36819e-10	0.00147881	0.00387632	0.369362	AT5G24280
1.27352e-11	0.223277	0.00227805	0.0146424	AT5G24300
3.97087e-15	1.431e-06	7.26403e-06	0.789188	AT5G24320
6.56337e-09	0.041183	0.00289686	0.615938	AT5G24330
2.84617e-07	0.0115316	0.306968	0.00231007	AT5G24290
1.04176e-12	0.421832	6.25381e-05	0.307099	AT5G23720
5.43296e-14	0.00483181	0.000448691	0.00305115	AT5G23740
2.59897e-11	0.0182357	5.4748e-08	0.00186223	AT5G23750
7.32199e-12	0.0408452	2.07113e-06	0.00062421	AT5G23730
4.93941e-13	0.00473958	0.283622	0.0825898	AT5G23670
1.68444e-11	0.581486	0.000194979	0.0289423	AT5G23660
4.56807e-12	0.0710452	2.62033e-06	0.00162104	AT5G23580
9.05566e-12	0.0101084	3.04261e-07	0.000346026	AT5G23850
1.87736e-10	0.293413	6.37016e-07	0.00517127	AT5G23910
2.54222e-12	0.00831012	1.32815e-05	0.00122983	AT5G23920
2.58435e-06	0.000160387	0.805086	0.000298606	AT5G23830
1.86346e-11	0.00203868	1.81884e-06	0.000189969	AT5G23940
1.61271e-14	0.00380474	0.0309603	0.00561936	AT5G23900
7.66916e-13	6.53343e-14	3.16693e-05	2.72058e-06	AT5G23820
2.34454e-11	0.763627	4.09718e-06	0.00428975	AT5G23860
4.61148e-07	0.12724	0.613222	0.00155106	AT5G23380
9.21879e-11	0.0649842	0.000220027	0.000261729	AT5G23310
2.41314e-14	6.89481e-05	0.00142095	0.118192	AT5G23250
1.50331e-13	0.0163959	3.88944e-05	0.00113137	AT5G23290
3.76625e-12	6.73088e-05	0.00176567	0.0017256	AT5G23300
7.40225e-10	0.0545359	1.42908e-05	0.0276844	AT5G23400
3.54144e-13	0.000349055	0.0155186	0.165992	AT5G23440
1.30706e-09	0.00876027	2.55872e-06	0.000766359	AT5G23420
3.99379e-13	0.36057	0.000958015	0.00486679	AT5G23630
1.37628e-09	0.0452143	0.000126593	0.0984897	AT5G23210
1.04024e-05	0.0286219	0.532283	0.00303705	AT5G23220
2.32544e-07	0.721081	0.000602466	0.0057453	AT5G23230
2.20951e-10	0.0488789	0.00165816	0.00685861	AT5G22970
5.73155e-11	0.000600865	0.907576	0.466567	AT5G22840
1.78091e-11	0.00262902	0.000464216	0.999989	AT5G22830
2.57597e-10	0.817289	0.000603695	0.00256094	AT5G22820
1.14539e-12	0.000761678	4.79709e-05	0.00434628	AT5G23070
6.60438e-13	0.199557	1.07273e-07	6.63335e-07	AT5G23120
2.60666e-13	0.000610254	8.32831e-10	9.47031e-09	AT5G23060
7.01886e-08	0.0249781	0.000146229	0.00138216	AT5G23190
2.71344e-11	0.139552	3.69941e-07	1.13836e-05	AT5G22940
1.58912e-10	0.000703648	0.676737	0.283084	AT5G22320
6.05446e-10	0.721224	0.813237	0.000161603	AT5G22310
5.4004e-11	0.0984379	5.92662e-06	0.000238015	AT5G22540
7.3709e-10	9.81128e-07	3.15226e-08	3.2023e-06	AT5G22500
1.36395e-11	0.00203	0.0365122	0.00894686	AT5G22550
7.65804e-11	0.332802	1.55493e-05	3.38283e-05	AT5G22640
7.74665e-15	1.09518e-05	0.407645	0.0585942	AT5G22650
4.15084e-09	0.0760088	0.000231973	0.00609982	AT5G22690
1.43863e-09	0.412784	0.000229177	0.0222327	AT5G22630
1.19562e-14	0.0458031	0.00153703	0.0842452	AT5G22740
4.56328e-12	0.0448235	0.00129198	0.140686	AT5G22790
6.15363e-12	1.30871e-07	0.0555838	0.000409153	AT5G22810
1.59776e-10	0.0467849	3.30367e-06	0.000677295	AT5G22880
1.86785e-09	0.000150974	0.877484	0.172282	AT5G19250
1.25914e-13	0.000974418	0.00140694	0.41531	AT5G19140
3.31165e-09	0.033451	0.000140113	0.001288	AT5G19120
5.59599e-11	0.810367	0.000129905	0.0150319	AT5G19150
6.2424e-10	5.88635e-05	0.0195015	0.0386528	AT5G19220
7.52879e-10	0.113036	0.026417	0.00306624	AT5G22340
1.11388e-10	6.74609e-05	6.22632e-05	0.000287222	AT5G22390
5.01039e-13	0.457558	3.20497e-05	0.0038421	AT5G22400
3.02752e-10	0.00425961	2.47209e-05	0.000346013	AT5G22470
1.93814e-13	0.00135606	0.149173	0.711864	AT5G22330
6.05828e-09	0.00338807	0.859904	0.411003	AT5G22300
1.70493e-12	0.001543	0.211008	0.62923	AT5G22290
1.39372e-14	6.23759e-06	0.000216726	0.226933	AT5G22440
1.04094e-09	0.0113993	0.011143	0.000733605	AT5G19210
1.07331e-14	0.374346	4.23337e-05	8.31808e-05	AT5G18900
3.37294e-10	0.956365	0.786684	8.49921e-05	AT5G18970
1.37039e-13	0.228321	8.245e-05	0.000721878	AT5G18800
5.31167e-12	0.013629	4.8486e-05	0.000676044	AT5G18770
1.19339e-12	0.42171	0.000452558	0.00633234	AT5G19050
5.92388e-14	0.00853041	0.493709	0.0347258	AT5G19070
4.62347e-06	0.00036682	0.768102	0.189108	AT5G19100
2.05307e-08	0.107082	0.00106427	0.856703	AT5G19110
6.86157e-11	0.0309231	0.00308333	0.260212	AT5G18850
1.67403e-06	0.000530096	0.000359025	0.63665	AT5G18470
2.17186e-12	0.0488105	0.00108695	0.00326065	AT5G18400
1.88719e-14	0.00127026	0.527369	0.0560683	AT5G18500
5.25696e-10	0.102894	0.000588231	0.0428136	AT5G18490
7.47877e-11	0.149707	0.00170056	0.58892	AT5G18550
5.68904e-10	0.39643	0.00253126	0.000760269	AT5G18590
1.89806e-11	0.327032	1.49147e-05	0.000542181	AT5G18620
7.14619e-16	0.269341	9.56656e-05	0.225828	AT5G18580
4.05414e-11	0.5861	5.17043e-05	0.00128797	AT5G18640
5.92789e-11	3.72056e-05	0.106114	0.00184594	AT5G18650
5.65006e-15	0.315287	1.28608e-05	0.0291617	AT5G18680
2.49508e-10	0.148799	1.68986e-05	0.000570695	AT5G18690
3.28819e-13	0.000457973	0.018072	0.187689	AT5G18750
2.10184e-11	0.0234043	0.00888876	0.106012	AT5G18760
2.22683e-11	0.371711	3.09329e-06	1.5073e-05	AT5G18660
6.2082e-11	0.000631924	0.000786981	0.484199	AT5G18670
5.19741e-10	0.0767573	0.00344035	0.0329212	AT5G18630
2.94203e-07	0.0897848	3.56535e-08	2.66012e-06	AT5G18450
1.29688e-11	0.00285026	0.0571408	0.272831	AT5G18060
3.9415e-12	0.00650381	0.00105704	0.000412607	AT5G17990
3.45622e-12	0.150875	0.00112223	0.0315345	AT5G18070
6.08417e-14	0.284228	5.87829e-05	8.80899e-05	AT5G18190
4.25371e-13	0.000571389	3.60786e-06	0.0845495	AT5G18290
9.70659e-10	0.120356	0.0170965	0.120875	AT5G18090
2.00599e-12	0.730273	2.79495e-06	2.62857e-05	AT5G18250
2.65131e-10	0.0924526	0.0153901	0.0252201	AT5G18130
1.02779e-13	0.0147673	1.76243e-05	7.87496e-05	AT5G18120
1.08538e-09	0.264653	0.013616	0.00541434	AT5G18350
1.44197e-11	0.00185178	0.292726	0.598564	AT5G18360
2.50009e-16	0.00123752	0.00572878	0.0592957	AT5G18420
3.71411e-12	1.47641e-06	0.00041276	0.000239977	AT5G17700
2.39053e-11	0.0378099	6.58586e-05	0.823808	AT5G17800
7.4272e-12	0.0463439	1.76222e-06	0.00035344	AT5G17850
3.6342e-14	0.261133	4.47524e-05	0.955861	AT5G17770
5.71793e-14	0.00254404	0.00220054	0.0471082	AT5G17840
3.83844e-12	0.737566	8.36907e-05	0.000886827	AT5G17870
1.579e-08	0.542351	0.720706	0.00581176	AT5G17820
4.39802e-13	0.0141661	4.25265e-05	6.87336e-05	AT5G17710
8.27353e-12	0.000206846	6.51739e-05	0.00200342	AT5G17760
2.14987e-10	0.0554711	0.0319706	0.00225892	AT5G17880
1.08587e-09	6.47697e-05	0.000102221	0.00440713	AT5G17960
4.25188e-10	0.00715176	0.283968	0.358679	AT5G17980
1.14127e-12	0.0233792	0.000390278	0.000114717	AT5G17210
1.96441e-13	3.92765e-07	0.000136829	0.0360754	AT5G17170
1.57676e-12	0.000131572	4.76821e-07	2.92087e-05	AT5G17310
1.1661e-13	0.397376	5.50375e-05	0.000358118	AT5G16680
2.34841e-10	0.0220418	0.000151037	0.0535798	AT5G16690
7.36977e-12	0.00112043	0.341823	0.651274	AT5G16650
7.66819e-14	0.0220721	0.00453307	0.000211942	AT5G16620
1.91877e-09	0.230009	2.4964e-06	0.000616318	AT5G17220
1.57771e-13	0.516953	0.000915417	0.0730004	AT5G17290
3.5146e-09	5.91845e-05	0.857823	6.78881e-05	AT5G17330
1.13003e-11	0.460611	0.000397303	0.0314402	AT5G17370
8.37994e-12	0.452404	0.00217523	0.00875002	AT5G17380
7.0114e-14	0.639516	0.000884359	0.0118013	AT5G17190
1.41335e-08	0.00101971	0.0148972	0.138633	AT5G17300
1.40781e-12	0.0521122	2.84054e-08	4.24313e-06	AT5G16590
4.98054e-08	0.00136199	0.373198	0.00777443	AT5G15150
1.88368e-10	3.96083e-07	9.49479e-07	4.22783e-07	AT5G15230
4.1376e-12	0.122921	2.21797e-06	0.000106904	AT5G15350
9.27975e-13	0.00177209	0.00052908	0.0111805	AT5G16290
5.18855e-13	0.127932	5.34241e-05	0.000123916	AT5G16320
3.10187e-10	0.000306348	5.80813e-07	8.07068e-05	AT5G16460
7.91428e-15	0.0102992	0.918268	0.156551	AT5G16470
2.21659e-09	0.00552757	0.0771661	0.224773	AT5G16480
3.78075e-11	0.0666369	2.30768e-05	0.00917677	AT5G16390
1.09742e-12	0.413248	0.000384823	0.0353431	AT5G16310
1.08719e-11	0.24364	8.81861e-06	0.000271349	AT5G16380
1.42722e-10	0.00641225	0.00468419	0.6967	AT5G16450
1.46444e-13	0.675226	0.000623306	0.0719072	AT5G16510
1.12687e-11	0.116149	5.18867e-05	0.00287424	AT5G16550
2.9932e-12	6.9609e-05	0.0246989	0.742225	AT5G16400
2.14553e-06	7.18282e-05	0.147039	0.0620141	AT5G15360
1.41162e-13	0.195431	1.93792e-05	9.4203e-06	AT5G15390
6.61719e-13	1.5383e-05	0.00123344	0.118269	AT5G14610
9.67114e-13	4.38187e-05	0.127384	0.0641544	AT5G14620
2.07513e-14	0.00236488	5.99586e-05	0.0105958	AT5G14680
3.46452e-09	0.188068	0.00130269	0.851466	AT5G14690
9.02288e-13	0.309923	0.000666432	0.000192936	AT5G14660
9.26313e-12	5.16723e-05	0.098469	0.950517	AT5G14600
1.43351e-10	0.855669	2.98245e-06	0.0285042	AT5G14700
1.36626e-11	0.317609	0.000277866	0.147978	AT5G15120
3.8e-11	0.00496704	2.66065e-08	0.155048	AT5G15180
2.18629e-10	0.0409721	0.000113655	0.0298378	AT5G15190
1.38743e-16	0.00791373	7.46661e-05	0.000570546	AT5G15200
1.7329e-12	1.26221e-05	0.000286007	5.9739e-06	AT5G15240
4.95617e-12	0.0665822	0.000822755	0.16009	AT5G15280
1.81324e-08	0.00616397	0.164105	0.20509	AT5G15310
4.58588e-11	0.0899234	4.53656e-05	0.418737	AT5G14390
9.51623e-12	0.0380975	0.337362	0.0369285	AT5G14420
2.27594e-10	0.019023	0.689048	0.121469	AT5G14440
2.7146e-12	0.00146314	6.13139e-06	1.37333e-06	AT5G14450
2.87264e-11	0.0128135	0.611435	0.00380185	AT5G14500
2.16886e-13	2.97282e-05	3.73839e-06	0.038657	AT5G14370
1.05498e-13	0.883854	2.90365e-08	2.6888e-07	AT5G14320
1.37857e-10	0.0227505	0.041361	0.0913992	AT5G14270
6.70808e-15	3.33088e-06	0.0423885	0.00210258	AT5G14520
8.76053e-10	7.3413e-05	0.137563	0.355459	AT5G14580
9.8182e-12	0.066872	0.00149983	0.0237894	AT5G14100
3.13123e-11	0.221527	3.00833e-06	0.00108873	AT5G14230
2.17663e-12	0.43357	6.11511e-06	0.00060284	AT5G13980
1.3382e-13	0.0158909	1.04072e-05	0.000351125	AT5G14040
5.82757e-11	0.000719168	0.00165253	0.0188811	AT5G14000
9.25743e-16	4.77642e-05	0.278077	0.943984	AT5G14030
3.83401e-09	0.24645	0.000135422	0.152451	AT5G13960
1.30457e-07	1.13076e-07	0.703054	0.00732906	AT5G13870
1.40683e-14	0.122497	0.0146593	0.00126603	AT5G14170
9.36431e-11	3.26267e-05	3.45263e-06	0.000321738	AT5G14070
4.12512e-11	7.87319e-07	0.0271951	0.00076634	AT5G14150
2.85489e-13	0.0393013	0.0690679	0.030903	AT5G13780
9.51161e-15	0.0016267	0.0144984	0.256894	AT5G13850
2.66845e-11	0.358063	0.193114	0.00104682	AT5G13910
2.9086e-13	0.108262	7.61459e-05	0.177564	AT5G13950
1.46862e-11	0.00439223	2.04035e-05	0.0183445	AT5G13460
9.31238e-14	2.49844e-06	0.000108502	0.0380443	AT5G13420
2.49128e-16	0.000478051	0.000837815	0.0191087	AT5G13450
1.17331e-09	0.423816	7.68457e-06	0.649563	AT5G13600
2.00748e-10	0.330382	0.000586024	0.00222336	AT5G13620
3.49648e-10	0.115115	1.57276e-06	4.2037e-05	AT5G13630
1.29822e-11	0.00158716	0.0618774	0.884564	AT5G13690
3.17264e-10	0.0926265	2.88013e-05	0.00204557	AT5G13700
3.54912e-12	2.60265e-05	3.87328e-06	0.0473894	AT5G13670
2.10667e-11	0.000227912	0.164737	0.0351643	AT5G13640
8.42837e-12	0.048832	1.03143e-05	0.00639883	AT5G13710
2.26758e-06	0.116207	0.952701	0.00250334	AT5G13730
1.66005e-10	0.000478642	0.100906	0.0699824	AT5G13770
7.03935e-13	8.99356e-08	0.000938925	5.67979e-06	AT5G13790
1.38058e-11	0.314809	3.90985e-06	0.000665589	AT5G13800
2.43315e-16	0.00355691	6.25383e-07	4.42516e-06	AT5G13810
5.72301e-13	0.968734	6.94118e-05	0.000468015	AT5G13400
1.62276e-10	0.371189	0.695224	0.00347842	AT5G12890
4.61595e-10	0.157676	0.000206488	0.000182119	AT5G12900
3.32986e-11	0.649796	0.00110266	0.918804	AT5G12930
1.61077e-11	0.273352	8.17053e-06	0.0860777	AT5G12970
1.17361e-12	0.0133254	0.331014	0.0158383	AT5G12980
3.5696e-14	0.00165845	0.446647	0.13094	AT5G13000
1.76198e-12	0.0138631	0.000158292	0.213978	AT5G13010
2.52399e-08	5.70663e-05	0.0111873	0.406	AT5G12940
8.71167e-14	0.334137	0.000119813	0.00161909	AT5G12860
2.12513e-08	0.781252	2.32058e-05	0.285435	AT5G13200
2.31376e-11	0.601325	2.49045e-05	0.000305305	AT5G13290
1.60492e-07	0.130929	2.2844e-06	0.00115052	AT5G13330
2.2036e-12	0.434446	0.000307317	0.00501339	AT5G13310
7.00349e-12	0.763818	0.000499811	0.00888403	AT5G13280
1.68776e-08	0.0622733	0.00116339	0.0905791	AT5G13220
6.23658e-13	0.15959	0.00173846	0.000626024	AT5G13390
1.47799e-09	0.00106813	0.0470981	0.266243	AT5G12020
1.66622e-13	0.0167567	0.0582212	0.0511904	AT5G11980
2.73188e-12	0.0395765	0.000233607	0.000491706	AT5G11910
1.36682e-12	0.365277	0.00029687	0.0274012	AT5G11890
9.98885e-11	0.0227421	3.19326e-07	3.7143e-05	AT5G11970
2.52441e-08	0.641607	6.43867e-05	0.00451323	AT5G11920
5.40963e-12	0.00033384	0.689335	0.253601	AT5G12210
2.68891e-13	0.00880796	0.159305	0.0121062	AT5G12140
1.52606e-15	0.000488515	4.01651e-09	1.80473e-07	AT5G12250
8.67939e-11	0.0663934	7.08787e-05	0.000830186	AT5G12840
8.26391e-12	8.05611e-06	0.000517918	3.83273e-05	AT5G12050
3.98653e-10	0.104189	0.000567379	0.423368	AT5G11780
3.68127e-14	0.00228286	0.00361023	0.00899448	AT5G11810
6.03405e-14	0.777795	8.12821e-06	0.000220422	AT5G11680
3.00654e-12	0.00390898	8.04429e-05	0.00734083	AT5G11690
3.17829e-13	1.2476e-06	2.85842e-05	7.71517e-06	AT5G11650
2.16462e-11	0.000625937	9.12444e-07	7.51231e-05	AT5G11720
1.54162e-12	0.00586465	0.00215036	0.000223073	AT5G11790
8.24294e-10	0.0707706	0.00037573	0.0113899	AT5G11840
7.2178e-12	7.83877e-06	0.00400138	0.0120485	AT5G11870
1.89393e-12	6.25952e-05	0.016945	0.00243772	AT5G11950
1.22864e-12	0.000265171	0.911479	0.332345	AT5G11960
1.92645e-08	0.00765819	5.58606e-09	6.27903e-08	AT5G12030
1.21253e-14	0.0562798	0.00144344	0.0120124	AT5G11490
1.3228e-15	0.112899	4.61575e-06	0.000111162	AT5G11710
1.03927e-08	9.24057e-07	0.0217418	0.0830193	AT5G11420
4.12463e-11	0.000520223	0.00215423	0.00375478	AT5G11300
1.23862e-12	0.118909	0.00012265	0.000132547	AT5G11450
3.21186e-11	0.312513	0.00345932	0.234283	AT5G11460
2.56061e-12	0.623757	0.000208984	0.00694096	AT5G11550
4.08052e-09	0.844055	6.61887e-05	0.00552864	AT5G11600
2.93411e-13	0.030408	5.72209e-06	9.87577e-06	AT5G11480
1.13836e-14	1.65501e-05	2.53231e-06	0.0232777	AT5G11520
5.3796e-10	0.213922	0.000129275	0.396598	AT5G11510
1.28825e-09	0.192146	8.72822e-05	0.0119609	AT5G11310
9.23591e-09	0.0365615	0.008295	0.0635032	AT5G11320
7.42211e-14	0.00283291	0.0235832	0.0363694	AT5G11340
1.6437e-11	0.432097	2.14543e-05	0.00247004	AT5G11000
4.21713e-13	0.305973	1.47117e-06	4.40719e-05	AT5G10740
4.03081e-11	0.0477758	0.00205117	0.0517034	AT5G10940
8.07273e-12	0.0923345	0.000188697	0.000276068	AT5G10920
1.19332e-10	0.00497258	0.000141738	0.482954	AT5G10930
6.72966e-14	0.0166642	0.85363	0.109384	AT5G10860
2.49856e-09	0.117981	0.00020527	0.175787	AT5G11230
3.93783e-10	0.00151115	0.395283	0.887856	AT5G11240
2.19729e-12	1.43216e-05	1.38779e-05	0.0168322	AT5G11260
2.55237e-11	0.932477	0.000478542	0.000134905	AT5G11270
5.76557e-15	0.00255397	0.000193897	0.00574537	AT5G10840
1.53381e-12	0.00390496	3.57689e-05	4.82174e-06	AT5G10510
1.53628e-13	0.124743	0.0397836	0.00618086	AT5G10480
1.20771e-11	0.0997742	2.336e-08	2.88919e-06	AT5G10400
6.06411e-14	0.00107799	3.85144e-10	1.72111e-07	AT5G10390
2.51696e-10	0.0607871	3.53622e-06	0.210682	AT5G10380
8.97244e-13	0.273735	0.012513	0.00520631	AT5G10350
1.13498e-08	0.830292	0.000548244	0.000892083	AT5G10430
2.92209e-10	0.00720232	3.96182e-05	0.00248027	AT5G10580
4.55889e-15	0.0342641	0.0001873	0.327934	AT5G10450
8.66918e-16	0.674659	0.0358483	0.00342812	AT5G10360
3.02381e-12	0.313767	0.000115905	0.000155614	AT5G10490
7.71746e-10	7.61371e-05	0.201638	0.0448547	AT5G10520
6.05227e-12	0.798035	9.70527e-05	0.000338336	AT5G10560
5.87025e-10	0.00118099	1.20215e-05	0.000539312	AT5G10770
[truncated: 6,131 more rows]

## Sheet: fus3-3
ATMG00640
ATMG00650
ATMG00670
ATMG01000
ATMG00510
ATCG01120
ATCG01020
ATCG01040
ATCG00640
ATCG00650
ATCG00680
ATCG00740
ATCG00750
ATCG00760
ATCG00770
ATCG00780
ATCG00790
ATCG00800
ATCG00810
ATCG00820
ATCG00160
ATCG00170
ATCG00180
ATCG00380
ATCG00470
ATCG00480
ATCG00540
AT2G26530
AT2G26500
AT2G26510
ATCG00040
AT2G26440
AT2G26480
AT2G39770
AT2G39730
AT2G39725
AT2G39750
AT2G45290
AT2G40815
AT2G40940
AT2G40930
AT2G41550
AT2G41620
AT2G41560
AT2G41640
AT2G47610
AT2G47420
AT2G47450
AT2G47600
AT2G45340
AT2G45210
AT2G45420
AT2G45400
AT2G47590
AT5G12470
AT2G33070
AT2G33180
AT2G33220
AT2G47440
AT5G12420
AT5G12440
AT1G67810
AT1G67740
AT1G67750
AT1G67800
AT1G67700
AT5G12270
AT5G12310
AT5G12330
AT1G44575
AT1G67830
AT3G29970
AT3G29810
AT4G25580
AT4G25570
AT4G25530
AT1G44446
AT1G44414
AT1G44350
AT1G44224
AT4G15440
AT4G14960
AT4G14360
AT4G17730
AT4G15560
AT4G14990
AT4G14340
AT4G16370
AT4G17530
AT4G17190
AT4G17695
AT4G14690
AT4G16770
AT4G15140
AT4G13950
AT4G14600
AT4G16745
AT4G16980
AT4G16146
AT4G16500
AT4G17260
AT4G14130
AT4G15940
AT4G14615
AT4G16160
AT4G16566
AT4G14420
AT4G16720
AT4G15830
AT4G14890
AT4G17770
AT4G16830
AT4G17600
AT4G17390
AT4G13940
AT4G17560
AT4G14430
AT4G17790
AT4G15120
AT4G15790
AT4G17720
AT4G14965
AT4G16265
AT4G15510
AT4G15000
AT4G17750
AT4G17810
AT4G17520
AT4G16410
AT4G17420
AT4G14870
AT4G14560
AT4G17610
AT4G17170
AT4G17240
AT4G17280
AT4G17350
AT4G17410
AT4G17470
AT4G17540
AT4G16620
AT4G16650
AT4G16750
AT4G16970
AT4G17000
AT4G16210
AT4G16250
AT4G16390
AT4G16440
AT4G16480
AT4G15620
AT4G15840
AT4G15910
AT4G15130
AT4G15400
AT4G14605
AT4G14660
AT4G14695
AT4G14750
AT4G14770
AT4G14780
AT4G15020
AT4G14530
AT4G14540
AT4G14270
AT4G14290
AT4G14330
AT4G13990
AT4G14090
AT1G56700
AT1G25350
AT1G25270
AT1G25260
AT1G25275
AT1G24706
AT1G24735
AT1G28200
AT1G28330
AT1G28210
AT1G28230
AT5G08750
AT5G22000
AT1G28290
AT5G04200
AT5G04380
AT5G04390
AT5G04320
AT5G04340
AT5G04370
AT5G04110
AT1G73430
AT1G73470
AT1G44110
AT1G44170
AT1G51070
AT1G51140
AT1G51090
AT1G51060
AT1G35190
AT1G32240
AT1G66890
AT1G27880
AT1G33600
AT1G33590
AT1G30240
AT1G30260
AT1G73530
AT1G45688
AT1G45976
AT1G32190
AT1G32150
AT1G32130
AT1G32090
AT1G32210
AT1G32170
AT1G32230
AT1G45230
AT1G46264
AT1G47128
AT1G46768
AT1G58470
AT1G58440
AT1G26100
AT1G26270
AT1G57820
AT1G57790
AT1G48840
AT5G13520
AT5G13510
AT5G13490
AT1G58030
AT1G26230
AT1G26220
AT5G09300
AT5G09510
AT5G09390
AT5G09480
AT5G09250
AT5G11020
AT5G11100
AT5G11090
AT5G28750
AT5G28770
AT5G24740
AT5G09240
AT5G19850
AT5G19750
AT5G19760
AT5G19820
AT5G19520
AT5G19580
AT5G19540
AT5G19510
AT5G28500
AT5G19590
AT5G19610
AT5G19730
AT5G13080
AT5G13110
AT5G13100
AT5G13170
AT5G13090
AT5G13120
AT5G13160
AT5G13180
AT5G20760
AT5G20810
AT5G20790
AT5G20740
AT5G20720
AT5G08415
AT5G10650
AT5G10700
AT5G10720
AT5G10730
AT5G10690
AT5G21100
AT5G21150
AT5G21060
AT5G21170
AT5G08280
AT5G08300
AT5G19420
AT5G19370
AT5G19290
AT5G19380
AT5G19430
AT5G08360
AT5G08380
AT5G08400
AT5G08430
AT5G08450
AT5G19410
AT5G20290
AT5G20180
AT5G20130
AT5G20420
AT5G20600
AT5G20520
AT5G20500
AT5G20550
AT5G19310
AT5G20270
AT5G20400
AT5G20140
AT5G20200
AT5G20360
AT5G20990
AT5G20960
AT5G19980
AT5G20110
AT5G19930
AT5G20040
AT5G19940
AT4G36400
AT5G32470
AT5G32450
AT5G20910
AT5G21010
AT5G20890
AT5G20880
AT4G37090
AT4G36810
AT4G36530
AT4G36610
AT4G36870
AT4G36930
AT4G36380
AT4G36890
AT4G37200
AT4G37080
AT4G36830
AT4G36390
AT4G36670
AT4G36600
AT4G36880
AT4G37260
AT1G31830
AT1G31814
AT4G36700
AT1G31850
AT3G56800
AT3G56910
AT3G51810
AT3G51850
AT3G51860
AT3G51840
AT3G51820
AT3G51895
AT3G51880
AT1G31930
AT3G56850
AT3G56870
AT3G56740
AT3G56680
AT1G16610
AT1G16590
AT1G16670
AT3G43600
AT3G44820
AT3G44830
AT3G44880
AT3G44890
AT3G56760
AT1G40230
AT1G51950
AT1G57620
AT1G77360
AT1G77370
AT1G77380
AT1G77330
AT1G58100
AT5G17530
AT5G17160
AT5G16920
AT5G17430
AT5G17490
AT5G17540
AT5G17620
AT5G17570
AT5G17630
AT5G17640
AT5G16800
AT5G16820
AT5G16840
AT5G16830
AT5G16710
AT5G16730
AT5G16070
AT5G15910
AT5G16030
AT5G16010
AT5G16200
AT5G16230
AT5G16280
AT5G16240
AT5G16130
AT5G16160
AT5G16250
AT5G16150
AT5G16715
AT5G15410
AT5G15740
AT5G15760
AT5G15840
AT5G15720
AT5G15750
AT5G15800
AT5G15020
AT5G15090
AT5G14910
AT5G15050
AT5G14920
AT5G15540
AT5G15580
AT5G15530
AT5G14940
AT1G31650
AT1G31750
AT5G14750
AT5G14740
AT5G14930
AT1G31710
AT5G35360
AT5G36230
AT5G36250
AT1G48880
AT5G35090
AT5G35150
AT5G35200
AT5G30510
AT5G33290
AT5G33370
AT5G29070
AT5G27990
AT5G28060
AT5G27630
AT5G27560
AT5G27740
AT5G27760
AT5G27770
AT5G27700
AT5G27930
AT5G27850
AT5G27150
AT5G27520
AT5G27470
AT5G27360
AT5G27290
AT5G26790
AT5G26910
AT5G26920
AT5G26960
AT5G26260
AT5G26360
AT5G26600
AT5G26731
AT5G26710
AT5G26850
AT5G26280
AT5G25940
AT5G26010
AT5G26040
AT5G26270
AT5G25470
AT5G25570
AT5G25475
AT5G25610
AT5G25770
AT5G25830
AT5G25460
AT5G25110
AT5G25180
AT5G25190
AT5G25360
AT5G04820
AT5G04850
AT5G04830
AT5G04870
AT5G04890
AT5G24690
AT5G24800
AT5G24860
AT5G24870
AT5G24970
AT5G24930
AT5G24910
AT5G67200
AT5G67450
AT5G67470
AT5G67390
AT5G67370
AT5G67440
AT5G67600
AT5G67510
AT5G67480
AT5G67060
AT5G67030
AT5G67080
AT5G67100
AT5G67250
AT5G67260
AT5G67070
AT5G67150
AT5G67220
AT5G66880
AT5G66850
AT5G66930
AT5G66540
AT5G66560
AT5G66710
AT5G66730
AT5G66750
AT5G66780
AT5G66810
AT5G66800
AT5G66920
AT5G66570
AT5G66510
AT5G66420
AT5G66320
AT5G66330
AT5G66280
AT5G66400
AT5G66470
AT5G66520
AT5G66530
AT5G66550
AT5G66240
AT5G66160
AT5G65870
AT5G65960
AT5G65890
AT5G65990
AT5G66080
AT5G66100
AT5G66110
AT5G66190
AT5G66230
AT5G66120
AT5G66090
AT5G65660
AT5G65640
AT5G65700
AT5G65710
AT5G65750
AT5G65760
AT5G65810
AT5G65530
AT5G65540
AT5G65550
AT5G65110
AT5G65410
AT5G65470
AT5G65430
AT5G65390
AT5G65420
AT5G65360
AT5G65290
AT5G65210
AT5G65220
AT5G65020
AT5G64860
AT5G65070
AT5G65080
AT5G65140
AT5G64680
AT5G64620
AT5G64560
AT5G64670
AT5G64780
AT5G64760
AT5G64816
AT5G64500
AT5G64460
AT5G64530
AT5G64570
AT5G64140
AT5G64080
AT5G64300
AT5G64370
AT5G64310
AT5G64260
AT5G64240
AT5G64250
AT5G64400
AT5G64230
AT5G64330
AT5G64100
AT5G63930
AT5G63970
AT5G63980
AT5G64050
AT5G64040
AT5G64090
AT5G64190
AT5G64110
AT5G63530
AT5G63610
AT5G63680
AT5G63760
AT5G63810
AT5G63790
AT5G63670
AT5G63800
AT5G63560
AT5G63140
AT5G63200
AT5G63260
AT5G63290
AT5G63310
AT5G63180
AT5G63120
AT5G63400
AT5G63520
AT5G63570
AT5G63130
AT5G62740
AT5G62890
AT5G62900
AT5G63000
AT5G63060
AT5G63040
AT5G63030
AT5G62800
AT5G62850
AT5G62550
AT5G62580
AT5G62620
AT5G62500
AT5G62540
AT5G62480
AT5G62490
AT5G62710
AT5G62730
AT5G62350
AT5G62170
AT5G62180
AT5G62200
AT5G62050
AT5G62100
AT5G62190
AT5G62090
AT5G62130
AT5G62280
AT5G62390
AT5G62400
AT5G62410
AT5G62140
AT5G61770
AT5G61865
AT5G61980
AT5G61970
AT5G61640
AT5G61430
AT5G61340
AT5G61440
AT5G61520
AT5G61370
AT5G60980
AT5G60920
AT5G61130
AT5G61170
AT5G61240
AT5G61030
AT5G61300
AT5G61330
AT5G60760
AT5G60670
AT5G60790
AT5G60800
AT5G60950
AT5G61000
AT5G60630
AT5G60460
AT5G60520
AT5G60540
AT5G59960
AT5G59870
AT5G59850
AT5G59890
AT5G59845
AT5G60140
AT5G60100
AT5G60170
AT5G60220
AT5G60230
AT5G59980
AT5G59420
AT5G59520
AT5G59700
AT5G59800
AT5G59840
AT5G59500
AT5G59510
AT5G59300
AT5G59340
AT5G59350
AT5G59320
AT5G59310
AT5G59290
AT5G59150
AT5G59220
AT5G59380
AT5G59590
AT5G59440
AT5G59210
AT5G59240
AT5G58960
AT5G58950
AT5G59130
AT5G59160
AT5G58860
AT5G58870
AT5G58900
AT5G58590
AT5G58660
AT5G58740
AT5G58770
AT5G58600
AT5G58787
AT5G58570
AT5G58560
AT5G58430
AT5G58330
AT5G58420
AT5G58375
AT5G58440
AT5G58540
AT5G57910
AT5G57870
AT5G58020
AT5G58070
AT5G58060
AT5G58140
AT5G58210
AT5G58300
AT5G58220
AT5G58160
AT5G58250
AT5G57900
AT5G57550
AT5G57520
AT5G57760
AT5G57790
AT5G57800
AT5G57920
AT5G57930
AT5G57810
AT5G57345
AT5G57300
AT5G57390
AT5G57440
AT5G57370
AT5G57450
AT5G57610
AT5G57560
AT5G57320
AT5G57330
AT5G57060
AT5G57040
AT5G57000
AT5G57030
AT5G57120
AT5G57180
AT5G57240
AT5G57050
AT5G57020
AT5G56580
AT5G56590
AT5G56860
AT5G56640
AT5G56760
AT5G56630
AT5G56360
AT5G56140
AT5G56170
AT5G56180
AT5G56150
AT5G56220
AT5G56240
AT5G56260
AT5G56300
AT5G56500
AT5G56510
AT5G55850
AT5G55620
AT5G55640
AT5G55860
AT5G55920
AT5G55930
AT5G55940
AT5G55960
AT5G56020
AT5G56030
AT5G55830
AT5G55530
AT5G55540
AT5G55450
AT5G55550
AT5G55730
AT5G55750
AT5G55790
AT5G55390
AT5G55470
AT5G55480
AT5G55490
AT5G55070
AT5G55220
AT5G55240
AT5G55250
AT5G55280
AT5G54870
AT5G55050
AT5G54540
AT5G54730
AT5G54760
AT5G54840
AT5G54860
AT5G54960
AT5G54970
AT5G54800
AT5G54940
AT5G54930
AT5G54670
AT5G54270
AT5G54260
AT5G54250
AT5G54390
AT5G54500
AT5G54510
AT5G54490
AT5G54680
AT5G54600
AT5G54640
AT5G54630
AT5G54060
AT5G53880
AT5G54140
AT5G54080
AT5G54190
AT5G54200
AT5G54160
AT5G54280
AT5G53970
AT5G53980
AT5G54000
AT5G53660
AT5G53560
AT5G53540
AT5G53530
AT5G53490
AT5G53860
AT5G53210
AT5G53120
AT5G53140
AT5G53220
AT5G53350
AT5G53330
AT5G53280
AT5G53310
AT5G53470
AT5G53450
AT5G53420
AT5G53550
AT5G52920
AT5G52960
AT5G52970
AT5G52840
AT5G53050
AT5G53160
AT5G53170
AT5G52580
AT5G52660
AT5G52780
AT5G52650
AT5G52640
AT5G52450
AT5G52420
AT5G52440
AT5G52520
AT5G52180
AT5G52220
AT5G52230
AT5G52190
AT5G52300
AT5G52330
AT5G51810
AT5G51830
AT5G51940
AT5G52070
AT5G51970
AT5G51460
AT5G51500
AT5G51545
AT5G51570
AT5G51590
AT5G51600
AT5G51630
AT5G51560
AT5G51640
AT5G51740
AT5G51750
AT5G51760
AT5G51210
AT5G51230
AT5G51260
AT5G51110
AT5G51340
AT5G51350
AT5G51020
AT5G50960
AT5G50750
AT5G50930
AT5G51060
AT5G51070
AT5G51010
AT5G51040
AT5G51100
AT5G50770
AT5G50790
AT5G50390
AT5G50450
AT5G50360
AT5G50420
AT5G50335
AT5G50315
AT5G50375
AT5G50740
AT5G50000
AT5G49945
AT5G49940
AT5G50100
AT5G50310
AT5G50250
AT5G50170
AT5G49980
AT5G49990
AT5G49710
AT5G49760
AT5G49800
AT5G49810
AT5G49820
AT5G49900
AT5G49930
AT5G49640
AT5G49540
AT5G49280
AT5G49180
AT5G49210
AT5G49230
AT5G49160
AT5G49460
AT5G49555
AT5G49570
AT5G49580
AT5G49630
AT5G49170
AT5G48940
AT5G48950
AT5G48970
AT5G49010
AT5G49030
AT5G48930
AT5G49190
AT5G48600
AT5G48590
AT5G48580
AT5G48655
AT5G48720
AT5G48730
AT5G48770
AT5G48850
AT5G48900
AT5G48490
AT5G48485
AT5G48500
AT5G48300
AT5G48150
AT5G48230
AT5G48360
AT5G48450
AT5G48480
AT5G48180
AT5G47770
AT5G47810
AT5G47960
AT5G48100
AT5G48170
AT5G48250
AT5G47930
AT5G47880
AT5G47540
AT5G47630
AT5G47635
AT5G47580
AT5G47730
AT5G47740
AT5G47790
AT5G47800
AT5G47820
AT5G47920
AT5G47440
AT5G47200
AT5G47220
AT5G47210
AT5G47190
AT5G47320
AT5G47370
AT5G47435
AT5G47470
AT5G47480
AT5G47330
AT5G46860
AT5G46910
AT5G47020
AT5G47030
AT5G47110
AT5G47150
AT5G47120
AT5G47250
AT5G46800
AT5G46570
AT5G46580
AT5G46620
AT5G46700
AT5G46840
AT5G46710
AT5G46180
AT5G46020
AT5G46110
AT5G46230
AT5G46280
AT5G46330
AT5G46400
AT5G46420
AT5G45830
AT5G45670
AT5G45750
AT5G45690
AT5G45920
AT5G45930
AT5G45980
AT5G45940
AT5G45900
AT5G46050
AT5G46080
AT5G45780
AT5G45480
AT5G45500
AT5G45510
AT5G45390
AT5G45410
AT5G45630
AT5G45650
AT5G45680
AT5G45340
AT5G45280
AT5G45140
AT5G45160
AT5G45210
AT5G45320
AT5G44630
AT5G44650
AT5G44680
AT5G44580
AT5G44700
AT5G44720
AT5G44280
AT5G44310
AT5G44320
AT5G44360
AT5G44410
AT5G44340
AT5G44440
AT5G44460
AT5G44470
AT5G44480
AT5G44550
AT5G44110
AT5G44260
AT5G43960
AT5G43980
AT5G44000
AT5G44070
AT5G44090
AT5G44120
AT5G44170
AT5G44240
AT5G43745
AT5G43860
AT5G43880
AT5G43900
AT5G43560
AT5G43580
AT5G43600
AT5G43700
AT5G43770
AT5G43720
AT5G43750
AT5G43830
AT5G43850
AT5G43760
AT5G43740
AT5G43180
AT5G43070
AT5G43310
AT5G43330
AT5G43260
AT5G43320
AT5G43460
AT5G42740
AT5G42820
AT5G42810
AT5G43000
AT5G42990
AT5G43020
AT5G43030
AT5G42780
AT5G42470
AT5G42480
AT5G42650
AT5G42690
AT5G42720
AT5G42800
AT5G42240
AT5G42300
AT5G42420
AT5G42190
AT5G42070
AT5G42030
AT5G42250
AT5G42290
AT5G42060
AT5G41610
AT5G41660
AT5G41670
AT5G41600
AT5G41880
AT5G41580
AT5G41040
AT5G41340
AT5G41460
AT5G41350
AT5G41520
AT5G41560
AT5G41240
AT5G40930
AT5G40810
AT5G40850
AT5G40960
AT5G40950
AT5G41070
AT5G41100
AT5G40650
AT5G40510
AT5G40470
AT5G40610
AT5G40640
AT5G40760
AT5G40580
AT5G39860
AT5G40100
AT5G40150
AT5G40170
AT5G40230
AT5G40155
AT5G39660
AT5G39570
AT5G39850
AT5G39960
AT5G39590
AT5G39600
AT5G39510
AT5G39520
AT5G39410
AT5G39720
AT5G39740
AT5G39320
AT5G39360
AT5G39210
AT5G38890
AT5G39130
AT5G39220
AT5G38470
AT5G38480
AT5G38530
AT5G38700
AT5G38520
AT5G38560
AT5G38830
AT5G38195
AT5G38400
AT5G38020
AT5G37670
AT5G37690
AT5G37680
AT5G37770
AT5G37830
AT5G37790
AT5G37890
AT5G37260
AT5G37180
AT5G36890
AT5G37070
AT5G35830
AT5G35840
AT5G35940
AT5G35960
AT5G36160
AT5G35750
AT5G35530
AT5G35580
AT5G35670
AT5G35630
AT5G35735
AT5G35700
AT5G24410
AT5G24470
AT5G24490
AT5G24590
AT5G24600
AT5G24580
AT5G24316
AT5G24350
AT5G24380
AT5G24010
AT5G24120
AT5G24130
AT5G24165
AT5G24270
AT5G24300
AT5G24290
AT5G23740
AT5G23750
AT5G23730
AT5G23660
AT5G23580
AT5G23850
AT5G23910
AT5G23920
AT5G23830
AT5G23940
AT5G23900
AT5G23820
AT5G23860
AT5G23380
AT5G23310
AT5G23290
AT5G23300
AT5G23400
AT5G23420
AT5G23630
AT5G23220
AT5G23230
AT5G22970
AT5G22820
AT5G23070
AT5G23120
AT5G23060
AT5G23190
AT5G22940
AT5G22310
AT5G22540
AT5G22500
AT5G22550
AT5G22640
AT5G22690
AT5G22630
AT5G22810
AT5G22880
AT5G19120
AT5G19150
AT5G19220
AT5G22340
AT5G22390
AT5G22400
AT5G22470
AT5G19210
AT5G18900
AT5G18970
AT5G18800
AT5G18770
AT5G19050
AT5G19070
AT5G18400
AT5G18490
AT5G18590
AT5G18620
AT5G18640
AT5G18650
AT5G18680
AT5G18690
AT5G18660
AT5G18630
AT5G18450
AT5G17990
AT5G18070
AT5G18190
AT5G18250
AT5G18130
AT5G18120
AT5G18350
AT5G17700
AT5G17850
AT5G17840
AT5G17870
AT5G17820
AT5G17710
AT5G17760
AT5G17880
AT5G17960
AT5G17210
AT5G17170
AT5G17310
AT5G16680
AT5G16620
AT5G17220
AT5G17330
AT5G17370
AT5G17380
AT5G17190
AT5G16590
AT5G15150
AT5G15230
AT5G15350
AT5G16290
AT5G16320
AT5G16460
AT5G16390
AT5G16310
AT5G16380
AT5G16550
AT5G15390
AT5G14680
AT5G14660
AT5G14700
AT5G15190
AT5G15200
AT5G15240
AT5G14420
AT5G14450
AT5G14500
AT5G14370
AT5G14320
AT5G14520
AT5G14100
AT5G14230
AT5G13980
AT5G14040
AT5G14000
AT5G13870
AT5G14170
AT5G14070
AT5G14150
AT5G13780
AT5G13910
AT5G13460
AT5G13420
AT5G13450
AT5G13620
AT5G13630
AT5G13700
AT5G13670
AT5G13640
AT5G13710
AT5G13730
AT5G13790
AT5G13800
AT5G13810
AT5G13400
AT5G12890
AT5G12900
AT5G12980
AT5G12860
AT5G13290
AT5G13330
AT5G13310
AT5G13280
AT5G13390
AT5G11910
AT5G11890
AT5G11970
AT5G11920
AT5G12140
AT5G12250
AT5G12840
AT5G12050
AT5G11810
AT5G11680
AT5G11690
AT5G11650
AT5G11720
AT5G11790
AT5G11840
AT5G11870
AT5G11950
AT5G12030
AT5G11490
AT5G11710
AT5G11300
AT5G11450
AT5G11550
AT5G11600
AT5G11480
AT5G11520
AT5G11310
AT5G11340
AT5G11000
AT5G10740
AT5G10920
AT5G11260
AT5G11270
AT5G10840
AT5G10510
AT5G10480
AT5G10400
AT5G10390
AT5G10350
AT5G10430
AT5G10580
AT5G10360
AT5G10490
AT5G10520
AT5G10560
AT5G10770
AT5G09900
AT5G10030
AT5G10230
AT5G10140
AT5G10240
AT5G09990
AT5G09740
AT5G09650
AT5G09660
AT5G09730
AT5G09870
AT5G09920
AT5G09550
AT5G08260
AT5G08500
AT5G08610
AT5G08540
AT5G08530
AT5G08480
AT5G08535
AT5G08560
AT5G09520
AT5G08190
AT5G08080
AT5G08100
AT5G07860
AT5G07870
AT5G07890
AT5G07900
AT5G07920
AT5G07990
AT5G08010
AT5G08030
AT5G08050
AT5G08060
AT5G08000
AT5G08250
AT5G07440
AT5G07580
AT5G07500
AT5G07680
AT5G07820
AT5G07830
AT5G07570
AT5G07200
AT5G07290
AT5G07220
AT5G07190
AT5G07330
AT5G07360
AT5G07480
AT5G07530
AT5G07180
AT5G06720
AT5G06760
AT5G06690
AT5G06930
AT5G07000
AT5G07040
AT5G07110
AT5G06980
AT5G07090
AT5G06870
AT5G07070
AT5G06660
AT5G06610
AT5G06560
AT5G05950
AT5G06210
AT5G06290
AT5G06370
AT5G05730
AT5G05740
AT5G05850
AT5G05880
AT5G05710
AT5G05870
AT5G05890
AT5G05860
AT5G06050
AT5G05990
AT5G05660
AT5G05680
AT5G05390
AT5G05460
AT5G05320
AT5G05440
AT5G05290
AT5G05630
AT5G05640
AT5G05140
AT5G05110
AT5G05080
AT5G04930
AT5G05160
AT5G05190
AT5G05230
AT5G05180
AT5G05250
AT5G04910
AT5G04410
AT5G04660
AT5G04740
AT5G03870
AT5G04010
AT5G04060
AT5G04080
AT5G04000
AT5G03940
AT5G04440
AT5G04460
AT5G04500
AT5G04530
AT5G03300
AT5G03530
AT5G03640
AT5G03650
AT5G03670
AT5G03700
AT5G03730
AT5G03630
AT5G03610
AT5G03345
AT5G03455
AT5G03555
AT5G03160
AT5G03170
AT5G03030
AT5G03120
AT5G03180
AT5G03350
AT5G03510
AT5G03520
AT5G02910
AT5G02890
AT5G02870
AT5G02820
AT5G03050
AT5G03070
AT5G03080
AT5G03140
AT5G02800
AT5G02880
AT5G02290
AT5G02380
AT5G02500
AT5G02710
AT5G02550
AT5G02560
AT5G02580
AT5G02540
AT5G02480
AT5G02760
AT5G02450
AT5G02420
AT5G02200
AT5G02230
AT5G02120
AT5G01960
AT5G02160
AT5G02100
AT5G02350
AT5G01790
AT5G01820
AT5G01870
AT5G01910
AT5G01750
AT5G01800
AT5G01890
AT5G01990
AT5G02010
AT5G01530
AT5G01590
AT5G01520
AT5G01460
AT5G01340
AT5G01410
AT5G01360
AT5G01670
AT5G01720
AT5G01500
AT5G01600
AT5G01370
AT5G01400
AT3G63390
AT3G63410
AT3G63490
AT5G01020
AT5G01240
AT5G01300
AT5G01090
AT5G01075
AT5G01220
AT5G01210
AT3G63520
AT3G63120
AT3G63130
AT3G63160
AT3G63140
AT3G63300
AT3G63210
AT3G63190
AT3G63200
AT3G63250
AT3G62840
AT3G62870
AT3G62690
AT3G62910
AT3G62980
AT3G63010
AT3G63040
AT3G63070
AT3G63050
AT3G62880
AT3G62560
AT3G62550
AT3G62610
AT3G62660
AT3G62760
AT3G62800
AT3G62860
AT3G62430
AT3G61870
AT3G62060
AT3G62090
AT3G62100
AT3G62140
AT3G62270
AT3G62300
AT3G62290
AT3G62260
AT3G62110
AT3G62120
AT3G62330
AT3G61890
AT3G61960
AT3G61780
AT3G61640
AT3G61770
AT3G61820
AT3G61850
AT3G61900
AT3G62000
AT3G61980
AT3G61880
AT3G61990
AT3G62030
AT3G61260
AT3G61200
AT3G61220
AT3G61490
AT3G61440
AT3G61580
AT3G61540
AT3G60780
AT3G60770
AT3G60690
AT3G61040
AT3G61100
AT3G61160
AT3G61250
AT3G60450
AT3G60520
AT3G60530
AT3G60680
AT3G60720
AT3G60730
AT3G60840
AT3G60640
AT2G45470
AT3G60750
AT3G60290
AT3G60245
AT3G60280
AT3G60320
AT3G60540
AT3G60210
AT3G60130
AT3G60190
AT3G59850
AT3G59900
AT3G59950
AT3G59980
AT3G60030
AT3G60100
AT3G59790
AT3G59580
AT3G59630
AT3G59660
AT3G59760
AT3G59480
AT3G59300
AT3G59350
AT3G59040
AT3G59120
AT3G58970
AT3G59010
AT3G59220
AT3G59260
AT3G59400
AT3G58640
AT3G58550
AT3G58530
AT3G58460
AT3G58610
AT3G58470
AT3G58690
AT3G58790
AT3G58830
AT3G58780
AT3G58330
AT3G58140
AT3G58100
AT3G58120
AT3G58200
AT3G58450
AT3G58620
AT3G58630
AT3G57610
AT3G57785
AT3G57830
AT3G57930
AT3G58060
AT3G57390
AT3G57280
AT3G57290
AT3G57570
AT3G57560
AT3G57540
AT3G57790
AT3G57780
AT3G57770
AT3G57000
AT3G57160
AT3G56940
AT3G57040
AT3G57050
AT3G57180
AT3G56500
AT3G56590
AT3G56630
AT3G56650
AT3G56490
AT3G56370
AT3G56230
AT3G56260
AT3G56290
AT3G56330
AT3G56350
AT3G56110
AT3G56240
AT3G56090
AT3G56340
AT3G56170
AT3G56050
AT3G55640
AT3G55770
AT3G55800
AT3G55330
AT3G55390
AT3G55460
AT3G55530
AT3G55400
AT3G55250
AT3G54990
AT3G54890
AT3G54900
AT3G54840
AT3G54860
AT3G55030
AT3G55080
AT3G55010
AT3G55140
AT3G55170
AT3G54940
AT3G54950
AT3G54960
AT3G54590
AT3G54540
AT3G54560
AT3G54640
AT3G54650
AT3G54750
AT3G54770
AT3G54680
AT3G54660
AT3G54920
AT3G54510
AT3G54270
AT3G54300
AT3G54290
AT3G54210
AT3G54150
AT3G54050
AT3G54260
AT3G54320
AT3G54420
AT3G54390
AT3G54360
AT3G54340
AT3G54400
AT3G54110
AT3G53810
AT3G53970
AT3G53800
AT3G53900
AT3G54030
AT3G53880
AT3G54000
AT3G53740
AT3G54090
AT3G53430
AT3G53440
AT3G53470
AT3G53480
AT3G53500
AT3G53540
AT3G53680
AT3G53460
AT3G53560
AT3G53610
AT3G53620
AT3G53370
AT3G53380
AT3G53230
AT3G53190
AT3G53210
AT3G53310
AT3G53280
AT3G53300
AT3G53110
AT3G53320
AT3G52750
AT3G52870
AT3G52970
AT3G53040
AT3G52930
AT3G52920
AT3G52880
AT3G52850
AT3G52150
AT3G51950
AT3G51920
AT3G52120
AT3G52420
AT3G52470
AT3G52560
AT3G51520
AT3G51750
AT3G51910
AT3G51960
AT3G51970
AT3G52110
AT3G51420
AT3G51500
AT3G51180
AT3G51250
AT3G50970
AT3G51410
AT3G51620
AT3G51600
AT3G51430
AT3G51140
AT3G50870
AT3G50890
AT3G50820
AT3G50900
AT3G50980
AT3G50990
AT3G51050
AT3G51120
AT3G51280
AT3G51290
AT3G50530
AT3G50570
AT3G50620
AT3G50440
AT3G50650
AT3G50685
AT3G50740
AT3G50000
AT3G50060
AT3G50230
AT3G50340
AT3G50260
AT3G49900
AT3G49810
AT3G49720
AT3G49780
AT3G49930
AT3G49990
AT3G49750
AT3G49300
AT3G49220
AT3G49430
AT3G49440
AT3G49500
AT3G49560
AT3G49670
AT3G49490
AT3G49470
AT3G49530
AT3G49260
AT3G49140
AT3G49000
AT3G49010
AT3G48970
AT3G48930
AT3G49160
AT3G48690
AT3G48700
AT3G48730
AT3G48710
AT3G48510
AT3G48550
AT3G48570
AT3G48560
AT3G48760
AT3G48860
AT3G48750
AT3G48610
AT3G48140
AT3G48200
AT3G48170
AT3G48410
AT3G48440
AT3G48500
AT3G48460
AT3G48070
AT3G47730
AT3G47840
AT3G47800
AT3G47850
AT3G47833
AT3G47836
AT3G47860
AT3G47950
AT3G48020
AT3G47670
AT3G47650
AT3G47430
AT3G47420
AT3G47510
AT3G47540
AT3G47550
AT3G47590
AT3G47620
AT3G47640
AT3G47470
AT3G47560
AT3G46780
AT3G46940
AT3G47080
AT3G46920
AT3G46930
AT3G46600
AT3G46740
AT3G46810
AT3G46900
AT3G46290
AT3G46220
AT3G46230
AT3G45770
AT3G45780
AT3G45900
AT3G45910
AT3G45980
AT3G45970
AT3G45610
AT3G45620
AT3G45600
AT3G45050
AT3G44990
AT3G45140
[truncated: 5,505 more rows]

## Sheet: ANOVA lec2-1
(Intercept)	G	T	G:T
1.23414e-09	0.471541	0.00262338	0.216355	ATMG00640
1.96619e-13	0.00352187	8.57163e-06	5.917e-06	ATCG01090
8.75849e-11	0.0124457	5.17673e-05	3.2751e-05	ATCG01100
3.72948e-10	0.663051	0.00149407	0.685413	ATMG00070
4.38808e-09	0.167211	4.24378e-05	0.317189	ATMG00160
2.511e-13	0.125839	5.69635e-05	3.83795e-05	ATCG01020
2.1972e-16	0.00152682	3.81243e-09	4.4677e-07	ATCG01040
1.76498e-13	0.0212624	1.6707e-05	0.000497725	ATCG00570
3.24805e-14	0.345059	1.80934e-06	1.40111e-05	ATCG00640
5.54788e-13	0.427833	2.53226e-05	7.88276e-05	ATCG00650
1.89092e-14	0.000402846	5.77508e-05	0.00177075	ATCG00710
1.52748e-12	0.269286	7.25662e-06	0.000178744	ATCG00740
8.92984e-11	0.469899	4.13848e-05	0.000646	ATCG00750
2.11888e-12	0.0998655	1.05999e-05	7.57672e-05	ATCG00760
5.67948e-12	0.0781181	1.31658e-05	6.8523e-05	ATCG00770
8.85371e-12	0.0917955	5.98971e-05	0.000178254	ATCG00780
2.87883e-11	0.298311	4.26237e-06	0.000109701	ATCG00790
3.43269e-12	0.898701	6.25369e-06	0.00010155	ATCG00800
4.43459e-12	0.734365	6.42918e-06	0.000100846	ATCG00810
7.41112e-12	0.44353	1.25707e-05	0.000310191	ATCG00820
2.83838e-11	0.199249	7.65187e-06	0.00078515	ATCG00160
7.74521e-13	0.0329804	1.01308e-06	0.000110108	ATCG00170
7.30288e-13	0.657083	6.90989e-07	5.68423e-05	ATCG00180
1.09534e-15	0.000248005	0.022497	0.0088262	ATCG00340
1.79537e-13	0.0712732	8.09922e-06	0.000245729	ATCG00380
7.47088e-15	0.180204	1.17957e-06	0.000269604	ATCG00470
7.73017e-16	0.318434	2.64407e-07	6.99591e-05	ATCG00480
6.1426e-12	0.00264174	7.99159e-05	0.00338832	ATCG00500
1.49797e-13	0.00244762	2.70953e-05	0.000112597	ATCG00510
8.45867e-13	0.0114664	7.32572e-05	0.000256809	ATCG00530
1.15328e-12	0.0756464	6.11386e-05	0.000997039	ATCG00540
6.16071e-15	0.000637628	1.69843e-05	8.70034e-05	ATCG00120
5.58926e-13	0.00121817	1.94213e-05	0.000161351	ATCG00130
3.35597e-12	0.00293988	9.49851e-05	0.000706979	ATCG00140
4.21373e-10	0.128217	0.000894594	0.0765739	AT2G26550
2.21955e-11	0.000501914	3.69501e-06	0.425117	AT2G26580
1.75027e-09	3.54573e-06	0.0266822	0.00237313	AT2G26400
2.7022e-11	0.195901	0.000191481	0.00189124	AT2G26410
2.11933e-13	0.245472	0.0229144	0.133874	AT2G26600
1.76748e-13	0.020728	0.262379	0.00152185	AT2G26430
3.80991e-13	0.0220624	2.66655e-09	4.41828e-08	AT2G26500
2.21045e-14	0.889928	5.10502e-06	0.631788	AT2G26510
1.23447e-13	0.501062	3.89469e-05	0.000203504	ATCG00040
1.89461e-13	0.460045	7.62778e-06	0.00251212	AT2G26440
5.25493e-16	0.161118	3.74328e-05	3.24554e-05	AT2G39770
3.12725e-14	0.0585998	4.71317e-09	1.41016e-07	AT2G39730
4.48786e-12	0.410882	5.3424e-05	0.00606745	AT2G39725
1.16828e-09	0.117844	6.48569e-05	0.252884	AT2G23260
3.89658e-10	2.34553e-05	0.0262716	0.00331458	AT2G23240
2.25867e-09	0.000811985	0.000411038	0.00505773	AT2G23230
1.03436e-09	0.000381823	0.000162654	0.00170943	AT2G23170
3.09021e-09	0.625328	0.00057261	0.0814667	AT2G23330
1.51362e-11	0.0227891	0.0156267	0.0405532	AT2G23300
7.48577e-16	0.0027577	0.0141128	6.00346e-05	AT2G23350
1.90949e-12	0.686455	2.52772e-07	0.0578233	AT2G45290
2.36867e-11	0.409639	0.000119336	0.050993	AT2G40815
2.58252e-13	0.0425087	0.0493496	0.00612647	AT2G40880
1.9945e-13	0.00530854	4.72689e-08	6.38594e-06	AT2G40940
3.48814e-14	0.0210271	0.000235268	0.495226	AT2G40830
5.1313e-14	0.119281	0.0300531	0.0518733	AT2G41650
3.69258e-09	0.184854	0.00130651	0.184235	AT2G41690
1.47857e-15	0.469911	4.60701e-06	0.00037669	AT2G41530
7.27671e-12	0.00538494	0.0277079	0.31006	AT2G41620
2.35313e-11	0.804674	2.38812e-06	0.00175123	AT2G41560
3.16523e-16	0.0001553	0.0102992	0.000541457	AT2G47610
2.36593e-15	0.501359	2.31133e-06	0.593912	AT2G47420
6.94849e-13	0.472359	3.36555e-09	2.57842e-08	AT2G47450
1.25421e-14	0.273932	1.03799e-06	0.0686911	AT2G47600
1.84991e-12	0.00616416	1.75954e-09	5.74632e-08	AT2G45340
3.24765e-12	0.0816443	7.69648e-07	0.00144702	AT2G45210
2.53654e-14	0.000314679	5.6447e-06	0.00624812	AT2G45190
7.94229e-13	0.0251679	0.57697	0.0710498	AT2G45430
1.00706e-11	0.00857926	6.34653e-06	0.0341783	AT2G45420
8.81941e-11	0.303868	0.000316292	0.627285	AT2G45450
4.92271e-14	0.0148681	7.1128e-05	0.00257791	AT2G45240
3.03405e-15	0.00353333	6.46229e-06	0.00143931	AT2G45440
1.1979e-14	0.0276045	0.000515057	0.151729	AT2G45200
1.34947e-09	0.0220342	3.90639e-05	0.000898671	AT2G45280
3.08471e-10	0.0205239	0.000451472	0.317081	AT2G45220
3.38743e-15	0.0212416	1.16835e-06	0.0572746	AT2G47590
3.36335e-11	0.938158	0.000691869	0.38587	AT2G47550
2.25262e-12	0.00519171	1.45658e-08	0.0131226	AT5G12460
3.8218e-16	0.450682	0.03183	0.0445207	AT5G12470
2.94574e-07	0.675833	1.79162e-09	0.510487	AT2G33070
2.35824e-11	0.0019347	0.0979866	0.00251005	AT2G33210
8.30201e-12	0.200613	0.000113505	0.00220794	AT2G33180
3.69718e-15	0.535201	0.000190664	0.188809	AT2G47470
8.2983e-12	0.493542	1.58225e-08	0.10331	AT5G12420
6.45265e-12	0.931411	3.03481e-05	0.00318531	AT5G12440
6.32191e-13	0.0799568	0.000242672	0.822997	AT1G67660
4.25275e-10	0.000975797	0.179711	0.00321611	AT1G67820
4.65313e-15	0.107021	6.91634e-09	1.1419e-06	AT1G67740
1.23814e-08	6.99564e-05	0.0385813	0.38458	AT1G67750
3.10953e-13	0.0835496	1.13559e-07	9.14508e-07	AT1G67700
1.62889e-16	0.0797904	1.6714e-05	0.0192241	AT1G67730
6.45082e-12	0.0318017	0.000288207	0.0260066	AT1G67850
1.32047e-12	0.00406457	1.24387e-05	4.4333e-05	AT1G67840
1.42639e-08	0.299948	0.000308479	0.388298	AT5G12270
2.39447e-13	0.104645	0.000115953	0.490358	AT5G12310
9.80286e-17	0.00119826	0.00380743	0.775492	AT5G12370
3.45529e-16	0.00375442	9.3519e-11	1.14388e-08	AT1G44575
5.08654e-13	0.836892	8.82781e-09	1.43639e-07	AT1G67830
1.1633e-15	0.61216	0.000960542	0.0668081	AT4G16143
3.96036e-10	0.157339	0.000326066	0.147566	AT3G29796
8.55829e-10	0.0579106	0.00171226	0.512209	AT1G08410
6.59384e-15	0.0623676	0.000118992	0.00153274	AT3G29810
4.18732e-08	0.222064	4.74705e-06	0.647709	AT4G25580
7.67162e-10	0.142612	0.00546905	0.423521	AT4G25520
1.50663e-14	0.00283477	3.62407e-06	0.000126453	AT4G25570
3.25535e-14	0.000616037	1.30369e-07	1.63797e-06	AT1G44446
5.04905e-10	0.0749425	0.00115212	0.491038	AT1G44414
5.05268e-12	0.0063665	1.2205e-06	0.0115312	AT1G44350
2.34195e-09	0.452168	0.0807572	8.6523e-08	AT4G15440
1.265e-11	0.0730609	0.0015695	0.792938	AT4G14680
1.55136e-16	0.000699336	0.219536	2.92847e-05	AT4G14385
2.24576e-11	0.45213	0.000264755	0.00295168	AT4G17740
1.05584e-08	0.262872	0.973136	7.49488e-05	AT4G17245
2.74827e-13	0.0902992	0.210742	0.00100422	AT4G14500
5.27855e-14	0.104848	7.81579e-07	0.035086	AT4G14960
1.98946e-14	0.0469581	0.0280348	0.00717031	AT4G16430
5.83784e-14	0.376057	2.77241e-05	0.685168	AT4G14360
4.39952e-13	0.395193	4.87698e-07	0.00199392	AT4G15210
2.96971e-15	0.0573407	0.0012121	3.73416e-05	AT4G17730
3.01941e-15	0.920546	5.1715e-10	4.89599e-08	AT4G15560
6.84314e-12	0.047065	0.00106667	0.736217	AT4G14990
6.01907e-13	0.0578854	0.00104666	0.947333	AT4G16490
7.06439e-13	0.147015	3.52222e-06	0.525854	AT4G16155
2.46637e-12	0.117857	6.46595e-07	0.0263984	AT4G15093
3.33895e-11	0.244168	0.000500418	0.332391	AT4G16660
2.45577e-15	0.1483	3.41903e-05	0.000140288	AT4G16370
3.49886e-16	0.0119643	1.18715e-05	0.713734	AT4G17530
9.99934e-12	0.979054	2.00152e-07	0.00154526	AT4G17190
6.10341e-10	0.403965	0.000878265	0.858709	AT4G17695
3.9571e-14	2.23055e-05	0.141127	0.000198294	AT4G15630
2.99809e-11	0.314941	5.25666e-06	0.999874	AT4G17215
4.85773e-13	0.136219	0.00297482	0.0320487	AT4G14690
1.18909e-11	0.62853	0.00136988	0.000690512	AT4G17486
4.57215e-09	0.010247	4.41489e-05	0.591637	AT4G15140
1.39205e-14	0.063304	0.000614003	0.543848	AT4G13950
6.13861e-15	0.0358771	0.0797585	0.00145942	AT4G15420
1.0853e-14	0.335323	0.00193015	0.867851	AT4G14800
1.95595e-12	0.0097215	1.78325e-08	1.89827e-07	AT4G16980
1.06743e-10	0.302089	5.08599e-06	0.840745	AT4G16146
5.05903e-14	0.0042429	0.0100017	8.57492e-06	AT4G15545
1.21929e-12	0.00337795	0.00141095	0.925962	AT4G17260
4.01659e-08	0.0007548	0.371902	1.72483e-05	AT4G14130
7.56012e-14	0.000798238	1.35769e-05	0.148916	AT4G14930
2.50904e-15	2.08304e-05	7.46569e-07	0.00335361	AT4G16160
4.64981e-17	0.000856883	3.68465e-06	4.2335e-07	AT4G16442
9.89751e-14	0.329433	1.67911e-05	0.0529853	AT4G14420
6.02573e-11	0.521614	0.000766543	0.289937	AT4G16447
9.88026e-17	0.00119469	0.0444096	0.0372981	AT4G16720
2.79263e-09	0.0011686	1.30872e-05	0.174552	AT4G15830
1.27621e-11	0.999662	0.000424656	0.398932	AT4G16640
8.87178e-10	0.511913	0.00635119	0.274363	AT4G17090
6.62728e-14	0.350735	4.7266e-10	1.19236e-08	AT4G14890
7.75107e-14	0.490821	1.1515e-07	0.0169846	AT4G17770
1.20999e-12	0.218408	0.0353056	0.0328053	AT4G16830
1.4189e-16	0.00155564	0.0622579	0.0653604	AT4G17640
7.67136e-12	0.249531	6.357e-06	8.994e-05	AT4G17600
6.98049e-18	2.51148e-05	0.000156221	1.30274e-05	AT4G17390
6.25989e-17	0.000184811	0.0597764	0.399252	AT4G13940
2.658e-10	0.0465343	4.09982e-06	2.02862e-05	AT4G17560
5.29869e-15	0.0376461	8.43214e-05	0.0649312	AT4G14430
3.99991e-11	0.0164156	3.55005e-05	0.289757	AT4G15120
1.42199e-11	0.175181	0.00482546	0.151934	AT4G15790
2.50507e-11	0.348758	0.000514267	0.935034	AT4G17720
3.25983e-12	0.00317692	3.66021e-07	7.40575e-05	AT4G15510
9.44529e-08	0.0569297	0.00177507	0.102031	AT4G15750
1.62305e-17	0.00034401	0.0026309	0.000107911	AT4G15000
4.09036e-09	0.909293	0.00294052	0.596942	AT4G17660
1.89613e-12	0.057038	0.000430946	0.611007	AT4G17750
1.05224e-12	5.2616e-07	0.0662986	0.000195621	AT4G17810
1.00111e-15	0.00736084	0.522082	0.00162889	AT4G17520
2.50781e-14	0.00131115	1.55521e-08	6.85931e-08	AT4G16410
7.60989e-11	0.858317	6.50426e-05	0.692559	AT4G17480
1.76306e-15	0.765622	0.00188962	0.045651	AT4G16450
7.02284e-12	0.339498	0.00139016	0.000265121	AT4G14560
4.15898e-16	0.012215	0.00179322	0.000662329	AT4G17040
1.36229e-14	0.135355	0.000137347	0.433178	AT4G17170
6.90139e-09	0.0010281	0.124103	0.659577	AT4G17240
1.38023e-13	0.0355218	8.91132e-09	0.993967	AT4G17280
1.45356e-12	0.93602	8.49661e-05	0.20458	AT4G17350
5.22885e-13	0.051678	0.00019408	0.0893766	AT4G17410
1.58248e-07	0.14356	0.0238879	0.000498327	AT4G17470
2.76e-13	0.234748	0.00580303	0.00255442	AT4G17550
5.96503e-14	0.799068	3.57734e-05	0.0286106	AT4G17060
1.48094e-13	0.951228	0.000122431	0.0630744	AT4G17080
3.42499e-13	0.129488	4.52204e-05	0.0127184	AT4G17140
4.30157e-15	0.762026	1.45723e-06	0.00291123	AT4G16620
9.73924e-16	0.000462279	0.00267614	0.064947	AT4G16650
4.68879e-13	0.189956	5.72167e-05	0.435539	AT4G16800
5.506e-14	0.00599892	0.00320892	0.0873015	AT4G16950
5.32208e-11	0.274524	4.10369e-05	0.278016	AT4G16060
1.38794e-13	0.000274642	0.000372544	0.0594448	AT4G16130
1.64296e-12	0.000440801	6.64363e-06	0.842233	AT4G16140
8.48216e-15	0.29477	1.38658e-06	0.0365062	AT4G16190
2.98659e-15	0.00314373	1.17952e-06	0.300691	AT4G16210
7.34836e-13	0.952823	0.000446559	0.0446387	AT4G16280
8.42469e-13	0.555549	3.48288e-05	0.298291	AT4G16340
8.5046e-13	0.00256355	6.00397e-06	0.0141939	AT4G16390
3.71877e-13	0.128027	0.000762254	0.918898	AT4G16440
1.26269e-11	0.0120501	1.15651e-06	0.000133626	AT4G16480
6.9229e-12	0.923082	0.000253502	0.00280394	AT4G15710
7.48881e-14	0.987625	0.00444912	0.000198635	AT4G15780
1.07609e-08	0.193413	0.000236556	0.505959	AT4G15870
5.91306e-11	0.0615814	0.011946	0.0107671	AT4G15910
1.8615e-11	0.00219421	0.00574974	0.0054568	AT4G15530
1.37788e-14	0.00285614	0.147635	0.00305329	AT4G15110
1.17555e-12	0.72371	0.724678	0.000927369	AT4G15260
6.5768e-10	0.0785893	0.0016195	0.607639	AT4G15360
5.95662e-11	0.0195959	2.19073e-06	0.322063	AT4G15390
2.96515e-11	0.585283	1.90026e-06	0.609134	AT4G15400
2.57714e-15	0.110474	0.104649	0.00301469	AT4G15410
1.8351e-10	0.160321	0.00158598	0.807998	AT4G14580
1.19165e-13	0.172015	0.000653046	0.692421	AT4G14660
2.69548e-12	0.267412	0.65893	0.00191498	AT4G14695
1.77505e-14	0.0150251	1.92277e-09	3.48876e-06	AT4G14770
5.50335e-13	0.000180638	0.0433711	0.62001	AT4G14780
9.66844e-13	0.000723192	0.136843	0.00346839	AT4G14840
5.84367e-15	0.250897	0.00186158	7.1546e-05	AT4G15020
5.41198e-14	0.250708	2.91578e-07	0.120621	AT4G14570
7.37578e-14	0.000594016	0.00274263	0.112506	AT4G14190
3.0171e-12	0.120706	0.00111148	0.647065	AT4G14230
5.24794e-11	0.0194654	6.24042e-05	1.20693e-05	AT4G14270
4.02264e-11	0.965785	4.18298e-05	0.0113754	AT4G14290
7.1065e-10	0.0185788	0.00724008	0.257909	AT4G14330
2.5144e-11	0.903973	2.46998e-06	0.0758368	AT4G14440
4.66783e-08	0.000390424	0.36946	0.00753235	AT4G14090
1.92446e-13	0.870558	3.66439e-07	0.00264039	AT1G56700
2.28551e-09	0.141204	0.0101993	0.0347671	AT1G56600
8.77756e-07	0.203823	0.586425	0.00276032	AT1G56650
7.02265e-16	0.025761	5.26786e-05	0.0787861	AT1G56580
2.0606e-15	0.00210504	0.0101211	0.996421	AT1G25350
1.15627e-12	0.452086	2.1612e-05	0.000983306	AT1G25270
8.25217e-10	0.618488	0.000670529	0.306557	AT1G25230
3.78788e-16	8.02825e-05	0.402762	0.0465526	AT1G25260
6.80596e-11	0.000873406	1.76374e-06	3.31224e-07	AT1G25275
1.05427e-13	0.0099499	0.00115928	0.422594	AT1G25320
1.63056e-13	0.191393	0.00121947	0.0682346	AT1G24706
7.09693e-14	0.465269	4.83556e-10	0.0194066	AT1G24735
1.12456e-13	0.00712311	0.00370825	0.315766	AT1G28250
1.33917e-09	0.0246527	0.794255	0.000137821	AT1G28330
4.6772e-09	0.0131538	0.0474287	0.0582349	AT1G28300
1.40563e-09	0.815193	0.444795	0.00317895	AT1G28230
1.57852e-14	0.0196725	5.69245e-06	0.000399372	AT1G56560
1.09791e-17	9.20922e-08	8.18773e-07	0.00436001	AT5G08750
1.04691e-14	0.0188508	2.13311e-07	0.972504	AT5G22000
6.69787e-15	0.000201863	0.341269	0.00989377	AT5G22060
3.58634e-10	0.000945752	4.70122e-07	0.000537456	AT1G28290
1.25601e-13	0.0321279	9.65835e-09	0.984496	AT5G04200
2.75669e-13	0.770414	1.16989e-06	0.122052	AT5G04160
8.47467e-10	0.0045431	2.05726e-05	0.158902	AT5G04220
1.11114e-11	1.88582e-06	7.88249e-08	0.00109834	AT5G04380
4.68335e-13	0.0460017	0.000187312	0.915467	AT5G04290
1.13394e-09	0.414596	3.02578e-06	0.230034	AT5G04390
5.56202e-16	0.0301043	5.92838e-10	0.110729	AT5G04340
3.40433e-09	0.142145	9.68071e-07	0.463799	AT5G04370
5.98354e-11	0.0163238	5.29412e-06	0.25869	AT1G73370
8.11216e-16	6.67275e-05	1.45422e-08	5.03275e-07	AT1G73470
2.11344e-12	0.00558406	3.60185e-08	0.000553759	AT1G73500
1.3601e-09	0.609582	0.296569	0.000877268	AT1G73480
5.01745e-09	0.582086	9.39621e-05	0.471079	AT1G73410
3.01301e-12	0.367324	0.000256483	0.0429696	AT1G73330
9.70076e-10	0.00409869	7.81666e-06	0.582815	AT1G44110
4.60365e-13	0.965669	1.19715e-07	6.83567e-05	AT1G44100
6.90581e-14	0.938668	0.00717563	0.0411166	AT1G44170
2.71378e-13	0.312771	5.24256e-07	0.00021613	AT1G51070
6.8974e-11	0.111959	0.191726	0.00738965	AT1G51100
9.3848e-12	0.00857647	2.42505e-05	0.582839	AT1G51140
1.43649e-06	0.457287	0.000556885	0.88469	AT1G51090
5.11054e-13	0.00042677	6.08289e-05	0.17186	AT1G51060
1.10339e-13	0.000498928	5.66515e-07	0.969202	AT1G35190
7.35336e-11	3.77842e-07	0.841978	2.2002e-06	AT1G35140
3.29459e-11	0.0954953	1.51536e-05	8.00065e-05	AT1G66890
2.52395e-13	0.00149138	0.43377	0.605264	AT1G27850
1.14645e-09	1.50504e-05	0.000689199	0.000113378	AT1G33590
1.18712e-13	0.000848457	6.86732e-05	0.0643835	AT1G30220
5.26207e-13	0.0035781	3.19389e-05	0.630381	AT1G30210
5.76166e-12	0.00101546	0.0131647	0.000232401	AT1G30260
1.93e-14	0.0762188	0.000604149	0.00225766	AT1G45976
3.28573e-15	0.860191	0.610096	1.54267e-05	AT1G32190
1.06785e-11	0.0637231	0.00328021	0.755658	AT1G32150
1.21137e-13	0.0128538	0.00194428	0.514384	AT1G32120
3.15054e-14	0.000439703	0.0690304	0.12727	AT1G32090
1.03796e-15	0.217984	1.4214e-05	0.0313508	AT1G32210
3.93487e-08	0.959141	0.000186818	0.141164	AT1G32100
1.04059e-14	0.0487547	7.57405e-06	0.0648761	AT1G32220
1.26066e-13	0.0587034	0.00450311	0.126243	AT1G32170
5.56404e-14	0.000750579	0.000229563	3.82785e-05	AT1G32160
1.02271e-12	0.078403	0.000102442	0.361489	AT1G32230
1.39731e-12	0.572139	8.72388e-05	3.1512e-05	AT1G45230
3.87083e-13	0.147419	1.45357e-06	0.938088	AT1G47128
2.23228e-15	0.000379838	1.46198e-06	7.46175e-06	AT1G45474
7.23465e-08	0.21859	0.00232451	0.232646	AT1G46768
2.66092e-11	0.722619	0.00120213	0.689992	AT1G58470
4.59638e-16	0.82634	1.52479e-06	6.68303e-07	AT1G58440
3.49885e-10	0.0491235	0.000182696	0.0092534	AT1G26210
2.76629e-11	0.441222	2.14767e-06	0.027743	AT1G26100
1.40394e-11	0.00245466	0.276357	0.00658255	AT1G26270
2.67001e-10	0.00133047	2.12263e-05	0.855001	AT1G57820
1.13151e-13	0.00130979	1.95274e-05	0.0440648	AT1G48840
9.89097e-15	0.706946	0.00411941	0.0492124	AT1G48850
3.17743e-13	0.110262	0.00024692	0.00213389	AT5G13480
2.29586e-11	0.221293	1.21316e-05	0.944593	AT5G13520
8.16106e-14	0.0329013	3.92793e-08	3.15794e-06	AT5G13510
5.41183e-14	0.00922262	0.00500409	0.570895	AT5G13500
5.4705e-14	3.1988e-05	0.000125622	0.000206183	AT5G13490
3.66892e-13	0.204956	0.000362572	0.750193	AT5G28290
3.86335e-12	0.00359385	0.000373887	0.52228	AT5G28300
1.22855e-13	0.0501666	0.000755736	0.565296	AT5G01010
3.11688e-15	0.0134028	0.0606102	1.05584e-05	AT1G58030
3.20382e-10	0.0188425	0.00222463	0.128065	AT1G26330
9.91154e-09	0.0323736	0.188628	0.0299373	AT1G26230
1.14456e-10	0.134434	1.84017e-05	0.000589535	AT1G26220
2.2828e-11	0.697082	5.8084e-06	0.0178627	AT5G09440
5.09475e-13	0.0413391	8.33956e-05	0.394322	AT5G09390
1.45266e-14	0.214739	8.97766e-08	0.0352885	AT5G09480
1.40432e-11	0.0717011	0.00129419	0.70968	AT5G09370
1.37149e-11	0.246914	0.000322145	0.187338	AT5G09270
6.57572e-13	0.397127	3.59739e-06	0.108822	AT5G09250
7.62136e-16	2.23796e-05	7.3e-08	0.000365631	AT5G11020
3.87541e-12	0.0648643	0.00521464	0.0838793	AT5G11030
7.73695e-16	0.0961324	0.00567142	0.311523	AT5G11040
9.98326e-12	0.00026444	0.00131195	0.179904	AT5G11100
7.21386e-14	0.915306	0.00144601	0.755531	AT5G11090
2.57442e-12	0.300402	7.8965e-05	0.019541	AT5G11070
4.28285e-14	0.00397688	0.00144127	0.304724	AT5G19690
8.7881e-16	0.13957	0.00750377	0.00315259	AT5G19860
4.92299e-13	0.340752	0.000769775	0.272559	AT5G19620
3.59573e-12	0.0700023	0.000480614	0.00887306	AT5G28750
2.25084e-10	0.888035	0.000127925	0.0516767	AT5G24740
5.56192e-12	0.296792	8.08273e-06	0.000406679	AT5G24760
4.01661e-16	0.443409	3.23963e-05	0.00165185	AT5G09330
3.65496e-11	0.0219208	0.00162082	0.253582	AT5G19850
1.86026e-10	0.00173679	0.00123024	0.898325	AT5G19750
4.5911e-15	0.224796	0.00100602	0.156274	AT5G19680
5.0521e-16	0.000994352	2.09287e-08	1.70989e-05	AT5G19760
1.0263e-13	0.0150852	0.00357599	0.211211	AT5G19820
1.6845e-09	0.270524	0.000223803	0.242223	AT5G19490
5.52472e-11	0.000954977	0.0117956	0.126563	AT5G19500
9.41813e-12	0.000155591	0.000345948	0.000154448	AT5G19520
1.05862e-11	0.00154402	0.00726208	0.374345	AT5G19560
3.84524e-10	0.161711	2.45764e-06	0.041006	AT5G19580
4.28502e-10	0.576687	0.0153102	0.00120747	AT5G19530
1.69831e-14	0.000505672	0.00151444	0.0117875	AT5G19540
8.9532e-18	0.00011915	6.90141e-06	0.0102372	AT5G19510
1.37901e-14	7.28269e-05	0.0339962	0.0154922	AT5G19550
1.1549e-12	0.000685141	0.0011318	0.205552	AT5G28500
8.16829e-11	0.160636	0.000137026	0.0887801	AT5G19670
6.273e-13	0.00113905	0.000249109	0.000786809	AT5G19730
3.74487e-13	0.929229	0.000388151	0.215023	AT5G13070
4.56457e-14	0.0289286	0.0100387	0.0202265	AT5G13110
6.79795e-10	0.460842	0.000856864	0.089634	AT5G13130
5.40628e-12	0.0740341	1.21585e-05	1.81256e-05	AT5G13140
4.77752e-10	0.000370039	4.41833e-06	0.00111493	AT5G13100
6.1769e-12	0.476412	1.38183e-05	0.000231843	AT5G13090
6.59432e-14	0.421363	2.94046e-05	0.0114432	AT5G13120
3.54725e-13	0.100078	0.000203496	0.495013	AT5G13180
2.2519e-14	0.00245735	0.051513	0.0900287	AT5G20700
1.20495e-17	0.00732724	1.36749e-06	0.793835	AT5G20650
2.41614e-11	0.421415	0.000192776	0.0100368	AT5G20790
1.55534e-15	0.000149173	2.18314e-07	3.08805e-05	AT5G20720
3.3043e-07	0.00792814	0.520457	0.00116809	AT5G20630
1.45701e-15	0.000225975	3.00499e-07	0.531275	AT5G08415
6.7566e-16	0.310538	7.36749e-05	0.0356709	AT5G08290
3.22504e-16	0.000117503	2.42082e-05	8.79877e-06	AT5G08410
1.19525e-11	0.10763	0.000168857	0.0309885	AT5G10700
6.17799e-11	0.0884758	6.89673e-06	8.43323e-05	AT5G10720
9.10323e-15	0.0495247	3.50281e-08	0.00016284	AT5G10730
3.39624e-10	0.84751	0.000133548	0.000310363	AT5G10690
1.26402e-10	0.0468362	0.201214	0.0112277	AT5G21100
7.30657e-13	0.00151835	0.00224929	0.508853	AT5G21150
1.29481e-14	0.0074127	2.89875e-06	0.0414727	AT5G21070
1.12276e-14	0.22219	1.87505e-08	0.258141	AT5G21060
7.00902e-14	0.983707	5.61724e-09	4.9284e-07	AT5G08280
2.41747e-13	0.00526365	0.0105491	0.0142307	AT5G08300
1.32667e-13	0.638363	0.00011478	0.0102039	AT5G19370
8.25378e-17	0.000524036	1.85474e-09	6.84873e-06	AT5G19290
1.36462e-11	0.0962025	0.000795518	0.385821	AT5G19380
2.21501e-13	0.00490595	0.000635002	0.229396	AT5G19430
8.02918e-13	0.00418297	2.28077e-06	0.194086	AT5G08360
2.6792e-12	0.000736551	5.54938e-06	1.51302e-05	AT5G08380
2.9212e-14	0.00128725	5.76153e-05	0.592471	AT5G08430
1.95376e-14	0.246319	0.000166041	0.0483226	AT5G08420
3.79991e-14	0.299634	0.000268134	0.197728	AT5G19350
4.09509e-11	0.754546	3.78615e-07	0.102878	AT5G19410
2.18937e-18	0.000525892	4.13027e-05	0.237253	AT5G20290
1.04058e-16	4.86054e-06	5.96572e-05	2.14883e-06	AT5G20160
1.42844e-13	0.000403166	0.0027506	0.0160448	AT5G20150
1.72285e-13	0.00166199	0.425637	0.0018897	AT5G20130
1.73562e-12	0.0134179	1.49823e-05	0.00116635	AT5G20280
1.98867e-12	0.000595765	0.197256	0.00860759	AT5G20420
8.08274e-16	0.000635085	3.54697e-05	0.453083	AT5G20600
2.33428e-14	0.472633	0.426043	0.000220717	AT5G20520
1.61274e-15	0.169313	1.41164e-05	0.909008	AT5G20500
2.58061e-10	0.187334	4.64995e-05	0.0615785	AT5G19310
2.8102e-12	0.371041	1.43609e-05	0.0155076	AT5G20270
8.097e-10	0.385594	0.000311393	0.000920747	AT5G20230
6.80422e-15	1.82949e-05	0.00506244	0.368553	AT5G28640
1.60703e-14	0.898644	0.00920021	0.023506	AT5G20300
7.18846e-10	0.0734887	9.30229e-05	0.16134	AT5G20380
3.17433e-13	0.937539	8.8223e-05	0.655856	AT5G20060
2.69544e-16	0.119177	0.00039737	0.526629	AT5G20990
4.45623e-10	0.857977	1.56257e-07	0.00274004	AT5G20960
4.47713e-15	0.000568922	0.000991844	0.192709	AT5G20930
6.21521e-10	0.0624659	0.00309146	0.170551	AT5G19870
1.83776e-12	0.119121	0.000154334	0.280631	AT5G19980
1.04012e-08	0.911962	0.00116155	0.0187459	AT5G20110
2.30091e-12	0.0472192	5.07766e-05	0.242023	AT5G20050
1.4327e-12	0.0483378	6.1494e-07	0.27911	AT5G19930
9.79904e-12	0.740545	1.42234e-08	1.78968e-07	AT5G19940
3.58982e-11	0.496719	4.58613e-05	0.13325	AT5G20030
1.62914e-14	0.892195	0.00350731	0.565449	AT5G20080
4.05519e-17	0.00105057	0.777605	2.39866e-06	AT5G20900
9.958e-13	0.000143698	0.0872379	0.0294221	AT4G36400
1.15204e-12	0.879973	0.00103094	0.922885	AT5G32470
1.91898e-12	0.563838	0.000261236	0.0721053	AT5G32450
2.03527e-15	0.0283037	0.00278133	0.0639318	AT5G32440
6.92006e-12	0.14134	4.80512e-05	0.954036	AT5G20860
1.11973e-13	0.0122578	4.6895e-07	0.18877	AT5G20940
1.32599e-13	0.0990713	4.91366e-07	0.472888	AT5G20910
8.11239e-15	0.0215172	0.000147986	0.869691	AT5G20890
2.6312e-12	0.456854	7.26608e-05	0.011383	AT4G37090
4.23072e-12	0.389038	3.14261e-07	0.0042534	AT4G36810
2.07065e-13	0.00108808	0.00423928	0.020562	AT4G36530
3.00967e-11	0.0174373	0.000198742	0.862492	AT4G37240
2.30615e-13	0.31198	7.5937e-09	0.291076	AT4G36610
1.37305e-14	0.000176285	0.0013575	0.000952098	AT4G36970
6.85833e-12	0.00676599	0.000137029	0.00273696	AT4G36420
1.05356e-13	0.00252144	1.21895e-05	8.80324e-05	AT4G36730
1.50212e-13	0.0104591	0.0136447	0.281317	AT4G36930
9.73165e-11	0.375215	3.93377e-06	0.00875558	AT4G36380
1.08515e-12	0.0926617	9.10454e-05	0.229435	AT4G36890
1.73823e-14	0.000365768	0.00690087	0.0309674	AT4G36910
2.08991e-13	0.00887858	0.000584132	0.577623	AT4G37200
4.98888e-12	0.000746103	5.17402e-06	0.59493	AT4G37080
1.89644e-13	0.00128191	0.0244397	0.044951	AT4G37280
2.39781e-11	0.0885096	1.14627e-05	0.271022	AT4G36830
2.20897e-13	0.349987	0.00174179	0.851997	AT4G37050
5.99873e-12	0.0425622	0.000414197	0.510064	AT4G36640
1.44402e-12	0.0111172	1.95188e-05	0.000391072	AT4G37260
1.62207e-16	0.000174494	0.00059956	0.0609171	AT1G31830
1.43672e-09	0.539622	3.88966e-05	0.038481	AT1G31790
5.86644e-13	0.00316305	0.000451874	0.175999	AT1G31814
2.24468e-14	0.335463	0.380708	0.000293518	AT1G31817
5.25099e-15	0.0578597	4.6639e-06	0.0160452	AT1G31812
8.65547e-18	0.00037013	0.037297	0.0472758	AT4G36700
1.6246e-12	0.503129	0.000680405	0.36607	AT4G36940
4.04428e-11	0.00714338	1.30241e-05	2.38804e-05	AT4G36580
1.11377e-13	0.495702	0.00153094	0.612308	AT1G31910
3.48488e-15	0.49197	0.000207126	0.222497	AT3G56880
1.84531e-12	0.543808	0.000905814	0.0372132	AT3G56820
1.02895e-14	0.599641	3.91016e-05	0.00299487	AT3G56860
3.15538e-14	0.0643389	4.43845e-08	1.10589e-05	AT3G56910
2.0611e-11	0.977552	0.000642654	0.303604	AT3G56690
1.32532e-13	0.03442	2.3695e-05	0.00458074	AT3G51770
1.29833e-09	3.41182e-09	1.14678e-11	2.66494e-08	AT3G51810
8.71e-13	0.189478	9.5775e-06	0.00645139	AT3G51850
4.25258e-16	8.95487e-05	2.09713e-05	0.55584	AT3G51860
6.85986e-14	0.0821801	2.24736e-06	0.0383838	AT3G51840
3.56951e-16	0.00117893	0.000217558	0.237907	AT3G51890
1.0093e-17	8.33637e-05	0.134709	1.85879e-06	AT3G51800
2.11433e-15	0.0250972	2.2985e-10	3.79502e-09	AT3G51820
1.06142e-13	0.0525658	0.000134843	0.664584	AT3G51880
1.39312e-16	0.00206094	1.15688e-07	0.000180572	AT1G31930
3.34175e-15	0.0019543	0.108853	0.685894	AT3G56850
1.92996e-13	0.00204796	8.45505e-08	0.213419	AT3G56870
2.88413e-14	0.0166982	0.407561	0.048394	AT3G56680
1.15105e-12	0.000475109	0.270517	0.00188809	AT1G16640
1.4412e-08	0.0420894	0.000418322	0.473969	AT1G16540
3.98601e-10	0.0290878	0.000670116	0.0481377	AT3G43600
1.31263e-15	0.516207	0.00144318	8.56809e-06	AT3G44820
5.50418e-12	0.241646	0.0018858	0.00876964	AT3G44830
3.01372e-13	0.538218	0.00108719	0.310259	AT3G44880
1.91262e-12	0.266043	0.00068698	0.0413962	AT3G44910
6.13756e-13	0.0191193	0.00181504	0.000906924	AT3G44890
3.48172e-14	0.0130075	4.57298e-06	0.0178045	AT1G57620
2.12779e-10	0.377966	0.000614465	0.108962	AT1G77360
3.4197e-14	0.52314	0.00153125	0.625744	AT1G77370
5.06803e-10	0.480416	0.000335332	0.0797302	AT1G77410
1.16276e-08	0.022103	9.59815e-08	0.0135275	AT1G77380
1.38987e-13	0.663559	4.54572e-05	0.0631273	AT1G77350
1.46425e-09	0.0952106	0.000165929	0.0803539	AT1G57770
1.73059e-13	0.973351	9.51605e-05	0.00315752	AT5G17530
2.77697e-10	0.491054	0.00032859	0.0310166	AT1G77310
2.04137e-09	0.00383338	2.70602e-05	0.278018	AT5G17160
6.78437e-10	0.0892551	0.00277665	0.640025	AT5G16920
3.44282e-13	0.931846	0.000717586	0.160484	AT5G16990
5.47995e-11	0.703348	3.6534e-05	0.110661	AT5G16870
1.19911e-15	0.19767	0.00165305	0.827677	AT5G16880
4.69305e-14	0.0200506	0.000502225	0.0570659	AT5G17020
3.48708e-12	3.13009e-05	0.0033792	0.0058818	AT5G17430
5.46794e-09	0.668589	0.000162598	0.431689	AT5G17450
2.86153e-10	0.569453	3.52267e-05	0.0266878	AT5G17600
5.14773e-11	0.0876357	1.99659e-06	0.210487	AT5G17570
1.0478e-12	0.124617	9.23126e-05	0.0159607	AT5G17630
2.47163e-13	0.000187687	1.58369e-05	0.0503425	AT5G16820
2.2005e-16	0.701921	2.16605e-05	0.0915243	AT5G16760
1.07698e-15	0.438777	2.12314e-05	0.0968575	AT5G16840
1.98829e-16	0.0168682	2.77203e-07	0.143503	AT5G16830
5.13916e-15	0.152345	0.000158098	0.000188148	AT5G16710
3.67027e-11	0.00124175	0.00128562	0.0289452	AT5G16750
1.58142e-13	0.565764	0.00023541	0.82402	AT5G16910
2.02642e-12	0.709414	1.20246e-05	0.00132144	AT5G16940
6.90419e-11	0.0473776	1.34391e-06	0.52767	AT5G16770
8.9715e-17	0.679922	7.14944e-05	0.00712204	AT5G16060
1.21964e-13	0.000586779	0.00013351	0.687396	AT5G16070
2.45256e-11	0.17996	0.000208553	0.00214815	AT5G15930
2.35605e-10	3.43384e-05	7.70345e-05	1.16281e-05	AT5G16030
7.37777e-16	0.0247269	5.61063e-08	0.942221	AT5G16010
4.20157e-11	0.209072	8.07725e-05	0.559462	AT5G16190
5.65008e-12	0.0575293	4.01016e-06	0.279004	AT5G16200
1.62145e-13	0.702796	8.24491e-06	0.0015754	AT5G16220
6.54572e-16	0.0103999	1.10338e-06	0.00015917	AT5G16230
1.19452e-13	0.000765798	0.652512	0.156941	AT5G16240
4.50247e-15	0.0127719	0.0182017	0.00720974	AT5G16130
1.36218e-09	0.0330488	0.000391378	0.272346	AT5G16160
8.44682e-12	0.107606	9.09117e-08	0.014654	AT5G16250
9.03482e-15	0.0165339	0.000211802	0.000523953	AT5G16110
2.6969e-13	0.00923737	2.3122e-05	5.63164e-05	AT5G16120
1.07972e-15	0.000546917	6.76609e-10	1.71194e-06	AT5G16150
1.05086e-11	0.0130014	0.551698	0.135476	AT5G16715
9.43876e-14	0.00702679	0.00301866	0.0101105	AT5G15410
5.38752e-15	0.648616	0.000151595	0.28579	AT5G15490
1.11103e-16	0.00147979	1.02898e-06	0.000862854	AT5G15680
7.45072e-10	0.284131	0.000940106	0.361893	AT5G15700
1.63875e-09	0.194727	0.000251224	0.0363409	AT5G15770
2.14314e-16	0.161251	0.0158597	0.000157216	AT5G15810
2.8251e-12	0.0377391	8.01922e-05	0.00359409	AT5G15850
4.44303e-15	0.000859786	0.000874913	0.000211926	AT5G15750
2.81574e-14	0.140693	0.0117612	0.0339851	AT5G15800
7.5617e-14	0.190899	7.29255e-05	0.930894	AT5G15520
7.64333e-13	0.030847	0.215389	0.0328615	AT5G15400
4.57555e-13	0.137447	7.1989e-08	9.68406e-07	AT5G14910
2.12127e-12	0.677724	0.00740609	0.0836721	AT5G15050
1.62208e-08	9.82404e-05	0.316652	3.94306e-06	AT5G14920
3.23822e-12	0.820835	0.000649798	0.227327	AT5G15440
5.51725e-15	0.000442441	0.0315156	0.000187829	AT5G15450
1.05996e-09	0.000964173	9.09387e-05	0.0171477	AT5G15510
1.34009e-14	1.90127e-05	2.02519e-06	1.69685e-05	AT5G15550
6.07e-12	0.482919	2.92472e-08	0.00113538	AT5G15580
3.5087e-16	3.89783e-05	2.73661e-08	0.00277215	AT5G15530
1.3867e-14	0.0208738	0.0131194	6.65741e-06	AT5G14940
3.95744e-09	0.512146	0.00264215	0.685708	AT5G14960
1.95849e-11	0.937377	1.19692e-05	0.564461	AT5G14980
1.07001e-08	0.126877	0.000771564	0.66611	AT1G31670
7.0864e-10	0.0192532	1.81215e-06	0.220753	AT1G31750
3.5928e-13	0.82713	0.0004144	0.00448149	AT5G14720
3.69464e-08	0.000382196	0.0665166	0.00278938	AT5G14730
4.98606e-15	5.60967e-07	0.00646384	3.95911e-05	AT5G14880
3.13327e-17	9.2188e-08	2.57256e-05	3.67259e-06	AT5G14800
2.66239e-10	0.021778	0.00946369	0.0314186	AT5G14760
7.50438e-16	0.00234982	0.0216021	0.000152736	AT5G35330
9.32147e-12	0.17575	0.000279784	0.0481495	AT5G35320
1.24691e-17	0.000388841	8.16883e-08	0.230615	AT5G35360
1.15241e-15	0.0655523	2.16505e-07	0.0102656	AT5G36290
1.05077e-09	0.972066	0.183668	0.00133055	AT5G36220
8.65262e-14	0.984506	0.00817048	0.0813205	AT5G36250
1.52075e-16	0.000773585	6.18879e-05	2.89843e-05	AT1G48920
1.58909e-13	0.00429715	0.056062	0.000310588	AT1G48910
1.26627e-14	0.512302	0.00101181	0.148542	AT1G48900
8.76021e-15	0.0156478	0.0153035	0.186365	AT1G50740
8.11516e-14	0.364416	0.00127666	0.412082	AT5G34850
4.45849e-13	0.216491	0.000168591	0.00957391	AT5G35100
5.89612e-14	0.000616377	0.000844141	0.205605	AT5G35080
1.06623e-10	0.671976	0.00110445	0.00424488	AT5G35150
1.10309e-16	0.000538646	0.000364987	1.49559e-05	AT5G35160
3.74396e-11	0.191961	0.000216785	0.00110859	AT5G30500
1.5319e-14	0.0313326	1.59588e-07	5.60842e-06	AT5G30510
1.54193e-09	0.00448252	0.000971214	0.190359	AT5G33300
9.6991e-13	0.00397397	9.41899e-05	0.19736	AT5G34450
6.08169e-13	3.27095e-05	0.0103285	0.000173887	AT5G28020
1.38965e-12	0.339623	6.58767e-05	0.0151646	AT5G27670
6.75214e-13	0.0302179	3.61321e-06	0.0127848	AT5G27740
4.05029e-15	0.0626852	0.000163657	0.474891	AT5G27760
2.67429e-12	0.00459715	0.00675495	0.0483897	AT5G27730
1.41328e-14	0.000132099	0.000141135	0.0495132	AT5G27920
4.20731e-09	0.469144	0.258292	0.00637855	AT5G27930
2.56629e-17	0.00173834	0.278226	0.0334818	AT5G27850
1.61517e-14	0.759792	1.86797e-06	0.000606711	AT5G27150
5.48473e-13	8.1372e-08	1.29281e-05	2.14768e-06	AT5G27330
8.86635e-13	0.951282	8.285e-06	0.570308	AT5G27520
5.49449e-15	0.000563992	0.000389382	0.630165	AT5G27470
1.20239e-12	0.00872984	1.41128e-06	0.216004	AT5G27350
8.44823e-11	0.152174	0.820191	0.00952258	AT5G27320
4.09487e-14	0.00260532	6.33294e-05	0.107448	AT5G27360
2.94424e-18	0.00262848	7.11575e-05	0.941969	AT5G27430
3.29546e-13	0.34288	6.46849e-05	0.0369289	AT5G27380
6.71176e-12	0.106298	0.000520153	0.0949987	AT5G27600
2.63382e-15	0.0445523	8.64888e-05	0.0085239	AT5G27280
2.07977e-10	0.00446724	0.00020382	0.0163019	AT5G27290
1.00066e-12	0.00577412	1.59686e-05	0.937243	AT5G27210
1.13609e-13	0.000131053	7.25995e-05	0.553472	AT5G26770
5.25739e-10	0.651164	5.8837e-05	0.595783	AT5G26790
1.61156e-13	0.0307634	1.42775e-05	0.00443263	AT5G26940
2.23036e-14	0.310272	0.0183398	0.000770513	AT5G26780
5.43246e-17	0.0132372	0.000148441	0.0193781	AT5G26830
1.24406e-05	0.644387	4.01554e-05	0.846334	AT5G27160
1.17097e-14	0.00118053	9.05491e-07	0.0550797	AT5G27200
8.97737e-13	0.00819327	5.59024e-06	6.45416e-05	AT5G27220
7.41266e-09	0.045929	0.0226812	0.0778368	AT5G27240
8.15801e-13	0.957561	1.65324e-05	0.00256269	AT5G26960
1.33579e-14	0.0142148	0.000288154	1.95757e-05	AT5G26570
8.83451e-15	0.0701617	0.0250285	0.0127053	AT5G26360
4.70296e-14	0.00440044	0.00225963	0.203423	AT5G26600
5.11675e-10	0.00803541	0.00121209	0.0305278	AT5G26731
1.28161e-16	1.79985e-05	2.58785e-05	4.44017e-05	AT5G26710
1.1297e-14	0.00633196	0.00114423	7.51689e-05	AT5G26820
4.00999e-13	0.287298	7.64668e-07	0.0240897	AT5G26850
1.15126e-11	0.12009	0.000456377	0.319157	AT5G25930
3.38961e-14	0.147204	3.98429e-08	0.707422	AT5G25890
6.47284e-13	0.516054	0.0013609	0.854573	AT5G25900
3.77443e-09	0.142747	3.37361e-05	0.153135	AT5G26010
1.78156e-12	1.66263e-05	1.57539e-05	0.00010901	AT5G26120
2.05008e-13	0.277691	3.83799e-05	0.0569733	AT5G26110
1.2597e-09	0.0204218	0.00276043	0.11498	AT5G26040
9.79601e-09	0.953735	0.00109035	0.624427	AT5G26190
7.26352e-12	0.0631236	0.00186735	0.602125	AT5G26240
8.07894e-12	0.490991	7.754e-06	0.00910893	AT5G25470
8.87123e-13	0.000317324	8.3426e-07	4.3898e-05	AT5G25490
3.22005e-14	0.000302104	0.000503218	0.163936	AT5G25520
1.19972e-15	0.0254391	0.00408563	0.133792	AT5G25540
2.43563e-14	0.0247929	2.991e-08	0.0444827	AT5G25580
1.67126e-10	0.259696	0.00101831	0.0310134	AT5G25570
1.15124e-09	0.0449601	0.000368905	0.00453684	AT5G25475
1.64485e-09	0.00157363	7.18591e-05	0.000842717	AT5G25610
3.03848e-14	0.885789	0.00015542	0.0115258	AT5G25770
2.33931e-11	0.812003	0.000282301	0.132697	AT5G25800
1.77906e-13	0.642708	0.540328	0.00168002	AT5G25820
2.67447e-11	6.85322e-05	1.78259e-06	0.000284223	AT5G25830
3.03418e-14	0.120003	7.03812e-06	8.0885e-06	AT5G25280
1.35124e-11	0.000113955	0.00795816	0.816038	AT5G25460
9.93687e-09	0.0090251	0.0306401	0.025439	AT5G25090
4.0351e-16	0.898191	0.000367272	0.0232236	AT5G25100
5.13055e-07	0.765429	3.58031e-07	0.241192	AT5G25180
9.15859e-12	0.246093	7.15086e-05	0.462951	AT5G25240
2.17528e-09	0.0132451	0.041451	0.0148978	AT5G25210
9.1521e-13	0.956535	0.205905	0.000273343	AT5G25220
4.91181e-09	0.28899	0.251136	2.9977e-05	AT5G25190
3.05704e-13	0.118792	0.000303572	0.0612182	AT5G25350
2.62913e-14	0.000423332	0.000389596	0.00124338	AT5G25360
9.12638e-09	0.127115	0.019996	0.0175641	AT5G04880
5.99185e-10	0.696511	0.000189335	0.000996615	AT5G04820
1.95236e-14	0.487701	0.000331556	0.0108227	AT5G04850
1.40747e-14	0.14399	0.0110999	2.43876e-05	AT5G24690
1.46333e-15	0.79054	0.00341787	0.000378045	AT5G24800
3.92123e-10	0.0551437	0.000109046	0.58014	AT5G24850
2.79259e-12	0.0216242	3.84474e-07	0.0870037	AT5G24870
5.5221e-10	0.153472	9.89936e-05	0.786675	AT5G24900
1.04377e-12	0.00646144	5.45951e-05	0.364132	AT5G24970
3.42046e-13	0.00133058	0.000322285	0.000143015	AT5G24890
2.82764e-14	0.203531	2.31938e-06	0.000566309	AT5G24910
4.11673e-13	0.000547823	1.0054e-06	0.741609	AT5G67200
2.83794e-14	0.271898	7.73071e-05	0.00213485	AT5G67300
5.18411e-15	0.353918	8.04166e-07	0.0278509	AT5G67360
9.69553e-13	0.266718	0.00215623	0.0112687	AT5G67470
3.28661e-15	0.190063	5.97258e-05	0.582285	AT5G67330
3.71056e-14	0.0309832	0.00839968	0.338718	AT5G67320
1.08901e-09	0.0602061	0.000174485	0.438898	AT5G67520
5.51383e-16	0.243037	6.49983e-06	0.669102	AT5G67490
1.87829e-13	0.342477	0.000110925	0.0376612	AT5G67560
8.44165e-14	0.0777303	3.73856e-05	0.65656	AT5G67600
6.95466e-16	1.509e-05	0.0665681	0.000373283	AT5G67510
8.83787e-15	0.100272	1.1399e-08	0.0122839	AT5G67480
1.67503e-09	0.663069	0.805837	0.00767038	AT5G66970
8.82635e-09	0.25017	0.208162	0.0405479	AT5G66980
9.00269e-11	5.20426e-05	5.46756e-05	0.00326008	AT5G66985
2.86876e-13	0.292418	4.73031e-05	0.156282	AT5G67030
5.02221e-11	0.00103359	0.000139112	0.431707	AT5G67100
1.98915e-10	0.00722021	0.0886852	0.0376052	AT5G67190
1.26402e-13	0.722063	1.89465e-06	0.0336379	AT5G67250
4.19234e-13	0.00106382	8.35156e-05	9.36908e-05	AT5G67260
1.06951e-09	0.018956	0.073697	0.0790358	AT5G67110
5.05645e-14	0.00286514	0.00432536	0.0791376	AT5G67130
1.35639e-14	0.954847	0.00183067	0.00238648	AT5G67070
3.12546e-10	0.0139955	2.09184e-05	0.457168	AT5G67270
4.38081e-09	0.422687	0.00740689	0.00215973	AT5G67150
1.52637e-13	0.00167812	0.495414	0.919722	AT5G67220
2.93987e-12	0.221262	0.000467829	3.85168e-06	AT5G66880
5.42142e-13	0.80514	2.19774e-05	0.00210158	AT5G66540
8.13904e-12	0.124732	0.000131673	0.919645	AT5G66650
2.0345e-14	0.274819	1.77931e-06	0.00261771	AT5G66730
8.90044e-10	0.0054267	0.000442393	0.167116	AT5G66750
8.83568e-13	0.0408976	0.123332	0.0100264	AT5G66770
7.13675e-15	0.00912111	0.000887954	0.00361603	AT5G66680
4.87613e-15	0.752598	0.00201767	0.00131126	AT5G66760
2.26188e-13	0.0156306	8.45453e-09	0.918235	AT5G66780
2.21611e-11	0.0411244	0.00608586	0.874147	AT5G66810
4.89247e-14	0.0729691	9.00341e-10	2.06043e-08	AT5G66570
3.83608e-10	0.929034	6.91129e-05	0.0634376	AT5G66590
3.9706e-12	0.0292309	0.00190472	0.619236	AT5G66510
4.95194e-12	0.191591	1.66636e-05	0.501047	AT5G66420
7.61332e-17	0.0648453	1.72337e-06	0.00931843	AT5G66140
2.33428e-13	0.00686279	1.98325e-05	0.00367348	AT5G66310
2.15502e-13	0.0941255	6.43167e-08	0.000199863	AT5G66320
2.44173e-11	0.540591	0.000770193	0.398708	AT5G66330
1.70379e-11	4.65663e-05	6.68417e-08	0.000372765	AT5G66400
1.90312e-08	0.300648	8.58501e-07	0.000933175	AT5G66430
9.87913e-13	0.00395602	0.000160222	0.00578282	AT5G66460
2.99022e-10	0.00154875	0.331659	0.501093	AT5G66470
4.46106e-12	0.235653	6.3555e-08	0.000102587	AT5G66530
2.0263e-08	0.172752	1.9281e-05	0.705096	AT5G66610
2.07774e-15	0.0703576	0.000209208	0.634174	AT5G66240
2.11462e-15	0.00036664	6.00807e-06	0.00557496	AT5G66040
1.43164e-13	0.00886579	0.000524521	0.867283	AT5G66160
2.35033e-11	0.0853588	0.00196739	0.0776634	AT5G65870
8.96771e-14	0.000128209	0.00309489	0.28644	AT5G65830
9.46045e-14	0.062741	0.000111986	0.000688805	AT5G65960
3.00834e-14	0.776443	0.000748551	0.0128863	AT5G65900
2.30037e-11	0.0001175	1.91818e-05	0.0155268	AT5G65990
6.48005e-16	0.000571039	0.0225831	0.121067	AT5G66060
4.8885e-10	0.435027	4.94423e-05	0.77871	AT5G66080
5.73716e-10	5.76224e-05	6.57247e-05	0.000607507	AT5G66110
2.05738e-12	0.472304	0.00216003	0.0320783	AT5G66180
6.18946e-14	0.00473596	1.32399e-08	3.12775e-06	AT5G66190
5.53559e-10	0.00418575	2.69297e-05	0.567553	AT5G66230
1.37833e-13	0.143151	0.00121975	0.690345	AT5G66210
2.42521e-13	0.00418157	7.67108e-06	0.454414	AT5G66090
2.39305e-11	0.00795472	7.54381e-05	0.0331493	AT5G65590
3.9066e-11	0.0417071	0.00433944	0.545361	AT5G65610
4.69885e-14	0.00514774	9.46325e-06	0.257279	AT5G65660
2.56086e-13	0.00825278	0.00167554	0.1753	AT5G65640
3.96499e-15	0.018952	6.86008e-10	0.00687249	AT5G65700
5.09451e-12	0.219307	4.25313e-06	0.110972	AT5G65710
2.32314e-14	0.0139926	8.81621e-07	0.561947	AT5G65750
1.04643e-11	0.0041675	3.54448e-06	0.000517248	AT5G65760
9.75888e-15	0.0376058	0.00199956	0.934651	AT5G65780
1.7439e-12	0.519244	0.00751704	0.160526	AT5G65810
1.65857e-12	0.000231273	1.17349e-05	0.0609161	AT5G65530
5.68814e-14	0.655154	0.000145222	0.112741	AT5G65540
2.26023e-08	0.870935	5.01507e-08	0.201562	AT5G65550
1.72582e-09	0.00455091	1.22487e-07	0.00412093	AT5G65280
1.69842e-16	4.47671e-05	0.824388	5.84378e-05	AT5G65110
5.62736e-12	0.0133552	1.48563e-05	0.00139049	AT5G65460
4.06044e-13	0.00585175	3.89213e-07	0.0017479	AT5G65470
3.57432e-15	0.112623	0.0113376	0.135203	AT5G65430
2.53499e-10	0.0158542	0.0205319	0.0321509	AT5G65310
1.58726e-10	0.00220876	5.85198e-07	0.00218839	AT5G65360
3.70969e-13	0.000859399	6.37457e-07	0.0218586	AT5G65380
1.65866e-10	0.132049	0.00396479	0.003508	AT5G65510
3.66459e-11	0.0177118	0.00607901	0.0849422	AT5G65240
6.53251e-10	0.128892	1.29443e-06	0.456173	AT5G65210
4.09256e-12	0.0770419	1.63645e-06	1.38644e-05	AT5G65220
1.28266e-12	0.00568995	0.000197569	0.908682	AT5G65180
1.45178e-12	0.00539387	7.55826e-06	0.00010362	AT5G65020
2.42104e-12	0.64932	0.0302561	0.0243909	AT5G64880
5.39549e-13	0.711228	0.000272025	0.139352	AT5G65040
7.1019e-12	0.603311	4.49823e-05	0.000102313	AT5G64860
9.95661e-12	0.553436	7.77514e-05	0.989319	AT5G65010
1.48941e-14	0.0642503	0.0111756	0.00934488	AT5G64920
1.19544e-09	0.0639048	4.95583e-05	0.531788	AT5G65070
3.53553e-09	0.0461006	1.24014e-05	0.00412538	AT5G65080
9.96294e-12	0.0104285	5.53647e-05	0.0118611	AT5G64940
4.13276e-16	0.00176145	4.16168e-05	0.106717	AT5G64610
1.95856e-12	0.144357	0.000104228	0.0888353	AT5G64660
2.83413e-14	0.0264207	2.98411e-07	0.00168579	AT5G64680
5.1764e-16	5.15454e-06	8.35854e-08	2.67031e-06	AT5G64620
4.42632e-14	3.25722e-05	0.425778	0.0932068	AT5G64780
8.66744e-15	0.00322092	0.00216173	0.345988	AT5G64500
2.32618e-12	0.611688	9.0061e-07	0.000140149	AT5G64460
3.72788e-11	0.000146892	9.2659e-08	6.25995e-06	AT5G64530
2.73491e-12	0.394486	5.6501e-09	4.90092e-06	AT5G64570
5.52343e-18	0.0032228	0.000890548	0.00107727	AT5G64140
1.70981e-17	0.00518445	2.12088e-06	0.833725	AT5G64080
1.6311e-15	0.759102	0.100526	0.00378714	AT5G64370
3.43767e-11	0.0334811	0.000576088	0.418955	AT5G64390
6.00634e-13	0.00635347	0.05659	5.72335e-05	AT5G64380
3.13793e-13	0.00016649	1.02126e-05	0.79489	AT5G64310
4.85458e-14	0.804598	9.97901e-06	0.000514673	AT5G64260
9.8007e-13	0.995336	0.000536681	0.224024	AT5G64250
6.78164e-11	0.063527	0.948325	0.0349956	AT5G64410
1.99805e-08	0.00161098	0.0485712	0.0336066	AT5G64330
3.46258e-13	0.621445	0.000131123	0.0964289	AT5G64290
1.24074e-13	0.644353	0.0018188	0.129236	AT5G64510
3.75179e-13	0.580613	0.000161225	0.336977	AT5G64160
3.60807e-15	0.013766	0.000223878	0.154743	AT5G63840
2.72396e-14	0.204246	0.0245861	0.0126999	AT5G63860
1.73146e-13	0.000249825	2.3302e-06	0.00144316	AT5G63970
9.56077e-13	0.00947974	0.000454116	0.0338157	AT5G63980
9.34994e-14	0.96355	0.000459992	0.0136735	AT5G64050
6.04254e-13	0.0991021	1.59987e-09	1.01771e-07	AT5G64040
1.79816e-13	0.777973	2.57925e-06	0.0640965	AT5G64090
2.16363e-13	0.595632	0.000438288	0.0716772	AT5G64190
4.06331e-10	0.63387	0.0331804	0.0323799	AT5G64110
4.04717e-15	0.165467	0.000143284	0.003746	AT5G64130
1.70352e-16	0.00045291	1.25e-06	0.898412	AT5G63530
6.42554e-13	0.729263	0.000310697	0.88483	AT5G63610
4.85525e-14	0.091532	0.00130703	0.604886	AT5G63640
6.47918e-13	0.0422483	0.000120465	0.962954	AT5G63680
5.17275e-14	0.493569	0.000273031	0.499458	AT5G63780
1.17532e-09	0.252529	0.00138552	0.0316813	AT5G63810
1.11641e-12	0.064488	0.00205086	0.000930483	AT5G63790
9.45229e-14	0.000188842	8.06073e-07	2.50405e-05	AT5G63650
2.46145e-14	0.0119878	3.66736e-05	0.290239	AT5G63620
4.5598e-12	0.0133301	2.06463e-06	0.280215	AT5G63590
3.06263e-12	0.381706	5.74033e-05	0.0361161	AT5G63800
1.25625e-07	0.0819221	1.85028e-06	0.445536	AT5G63560
6.40752e-12	0.0243246	0.00010857	0.000365212	AT5G63140
2.53343e-13	0.0111155	0.0749888	0.00473599	AT5G63190
1.57828e-11	0.00562663	4.41915e-06	0.00030557	AT5G63310
3.8576e-13	0.429101	3.00837e-07	0.0462997	AT5G63180
6.66471e-12	0.897987	0.000541701	0.0153458	AT5G63120
3.14764e-11	0.495839	0.000104021	0.997872	AT5G63380
2.03946e-15	0.0180924	2.16211e-05	0.000866672	AT5G63400
2.66266e-13	0.119	0.000156194	0.00147281	AT5G63570
3.54983e-11	0.507677	2.66567e-05	0.454747	AT5G63130
1.27207e-11	0.00623576	1.63243e-06	0.278972	AT5G62960
7.18847e-16	0.166687	0.00018735	0.717205	AT5G62740
5.46462e-14	0.833662	5.94755e-06	0.000656488	AT5G62890
1.9175e-13	0.103496	0.00378705	0.118406	AT5G62880
3.09229e-09	0.41561	0.00230992	0.989559	AT5G62900
1.62287e-12	0.553365	0.000316168	0.00536436	AT5G63010
3.31951e-12	0.000270969	5.77834e-07	0.00759835	AT5G63070
5.31605e-13	0.459985	0.00300875	0.660327	AT5G63040
3.94943e-13	0.0396652	3.39647e-07	0.768591	AT5G63030
1.01594e-15	0.000333914	0.000662588	0.690882	AT5G62800
7.96669e-14	3.62654e-05	1.92567e-05	0.00316163	AT5G62850
5.08017e-12	0.793907	8.78497e-06	0.497984	AT5G62580
2.19143e-14	0.00473844	3.11435e-05	0.412207	AT5G62620
8.46706e-13	0.085091	0.000845292	0.0825172	AT5G62610
4.45373e-11	1.30668e-05	0.00956351	4.09089e-05	AT5G62520
5.07697e-13	0.206343	0.0408249	0.120898	AT5G62500
1.0359e-08	0.0660779	0.000185777	0.737179	AT5G62480
7.01749e-15	0.217301	0.228569	0.0217079	AT5G62530
1.62356e-13	0.000454416	8.595e-10	0.00057157	AT5G62490
1.55571e-15	0.00381271	0.36885	2.61476e-05	AT5G62670
3.57404e-13	0.661803	1.07211e-07	0.00529898	AT5G62680
6.83152e-11	0.0478063	1.57415e-06	0.441742	AT5G62710
1.74188e-11	0.234397	0.0109226	0.12041	AT5G62630
1.7554e-08	0.544458	2.8636e-05	0.00246905	AT5G62730
4.69598e-14	0.00847392	1.54416e-05	0.0200431	AT5G62290
7.42138e-12	0.784971	6.05156e-07	1.74522e-07	AT5G62350
5.88436e-09	0.0584545	0.00502284	0.168385	AT5G62470
2.61163e-13	0.209347	0.00028343	0.533664	AT5G62200
6.43384e-13	0.1489	0.00211686	0.636239	AT5G62050
2.44785e-13	1.43986e-06	3.0616e-08	0.000476433	AT5G62100
6.83361e-11	0.292316	0.00576384	0.000142827	AT5G62210
1.05014e-13	0.00446985	4.77776e-05	0.010685	AT5G62190
4.84195e-14	0.00145261	0.00145401	0.896768	AT5G62090
9.62266e-16	0.000288764	0.02632	0.240461	AT5G62130
3.22397e-07	0.542451	0.95023	0.00464075	AT5G62280
5.69669e-16	5.06467e-05	7.47737e-06	0.0219821	AT5G62390
2.92189e-11	0.00643873	0.0257553	0.952304	AT5G62400
1.63586e-11	0.0744271	0.000953854	0.723837	AT5G62410
4.85826e-11	0.0585603	0.00260311	0.174685	AT5G62140
6.49951e-15	0.0185933	0.0939247	0.00420847	AT5G61820
1.84221e-12	0.898685	0.00021141	0.0414111	AT5G61880
1.88112e-18	0.00535456	2.07116e-06	0.0547007	AT5G61790
1.66233e-16	0.169429	1.83391e-06	0.896969	AT5G61840
6.60697e-12	0.000227405	0.00361053	0.000223663	AT5G61770
2.17405e-10	0.4405	0.000891972	0.52168	AT5G61910
1.65076e-16	0.0776763	0.0909828	0.00909752	AT5G61970
3.27081e-14	0.101143	0.00421185	0.335623	AT5G61510
6.8899e-13	0.0118879	4.70822e-06	0.474753	AT5G61640
1.86908e-14	0.166465	0.214444	0.0457153	AT5G61780
3.32619e-13	0.343957	7.23536e-05	0.00022074	AT5G61430
1.42277e-14	0.345261	0.00271421	0.301684	AT5G61310
3.76447e-15	0.00809225	9.18412e-07	2.24026e-05	AT5G61410
3.27185e-10	0.000270898	5.87249e-05	0.00226716	AT5G61440
1.81385e-13	0.00126999	0.0131898	0.0494519	AT5G61380
3.51163e-09	0.402444	0.368068	0.00014716	AT5G61520
3.04376e-11	0.047862	0.000225281	0.117087	AT5G61570
2.37877e-10	0.00147168	0.019863	0.000269355	AT5G61590
3.7092e-15	0.00140434	0.00015374	0.0483679	AT5G61670
4.58537e-14	0.011434	8.53922e-07	0.265776	AT5G60920
1.79659e-10	0.889136	0.000644751	0.135735	AT5G60910
4.7862e-12	0.0294405	2.15926e-06	0.0335151	AT5G61130
6.26753e-17	5.45115e-06	8.18029e-06	0.000509506	AT5G61170
5.39259e-15	0.186761	8.70708e-06	0.117839	AT5G61210
8.49988e-12	0.00169015	0.476993	0.000527967	AT5G61030
7.49709e-14	2.25604e-05	5.45894e-07	0.0112341	AT5G60760
4.33709e-15	0.0115085	0.00231326	0.0950812	AT5G60670
4.49021e-14	0.0177927	2.2726e-05	0.000104738	AT5G60680
5.99189e-17	0.504095	1.74021e-07	0.14624	AT5G60640
2.12616e-14	0.40289	4.46943e-05	0.786863	AT5G60690
2.60924e-10	0.00131129	0.000214964	0.030709	AT5G60890
5.40543e-09	0.0671209	0.0475629	0.0139746	AT5G60930
5.88642e-11	0.437211	0.0451627	0.000935498	AT5G60970
5.18198e-10	0.000127257	1.26951e-05	0.116483	AT5G61000
3.51356e-10	0.123761	5.15538e-07	0.136161	AT5G60630
1.19319e-13	0.0847328	8.7145e-05	0.322744	AT5G60710
9.58348e-14	0.0267818	9.12084e-07	0.000341434	AT5G60300
3.39745e-16	0.000377922	0.00532723	0.343268	AT5G60460
6.05083e-14	0.34171	0.00475737	0.0857561	AT5G60570
5.36078e-11	0.704287	0.0169281	0.119114	AT5G60540
3.01694e-14	0.00100169	0.324372	0.0602938	AT5G59960
2.56974e-11	0.0053105	1.14187e-05	0.435773	AT5G59870
1.04641e-14	0.0113136	0.0421718	0.0444385	AT5G59910
1.91045e-16	0.0298745	4.51156e-06	5.15972e-05	AT5G59950
2.7647e-15	0.00252204	0.00209466	0.000623224	AT5G59850
9.5076e-15	0.527547	0.000210792	0.495564	AT5G59890
7.94785e-14	0.0891056	0.0596888	0.00205483	AT5G59845
1.68852e-10	0.265178	0.00472673	0.0890231	AT5G60140
8.13332e-11	0.00233427	0.0227137	0.00370156	AT5G60150
8.3798e-11	0.00491706	0.00416346	0.0402589	AT5G60100
3.46111e-14	0.00665396	4.56485e-05	0.167936	AT5G60170
1.38591e-10	7.28669e-06	0.000156303	0.00063268	AT5G60220
1.69152e-10	0.0816931	0.000110031	0.00483959	AT5G59980
9.39945e-09	0.752826	0.709848	9.19855e-05	AT5G59540
5.58217e-13	0.00802447	0.000320425	0.766131	AT5G59800
1.67793e-14	0.041285	0.00174201	0.597978	AT5G59710
1.93651e-13	0.16501	0.00402674	0.0523537	AT5G59830
1.88967e-15	0.00372872	0.00327241	0.0241446	AT5G59840
1.59258e-11	0.176227	0.00035996	0.79581	AT5G59460
6.09226e-11	0.227161	0.00519397	0.0216803	AT5G59450
3.49797e-13	0.00236278	4.35554e-05	0.000121906	AT5G59250
9.39436e-15	0.00485955	0.00445798	0.157867	AT5G59350
2.83652e-12	0.0314608	0.0065585	0.00426019	AT5G59320
2.91652e-12	0.41749	0.000100099	0.015339	AT5G59310
3.97127e-14	0.0743778	7.26635e-07	0.0316152	AT5G59150
1.2287e-16	4.91376e-05	1.51997e-09	0.000360524	AT5G59220
6.78629e-12	0.110503	0.41929	0.00452749	AT5G59440
9.41357e-11	0.000998708	0.00785634	0.633961	AT5G58940
7.97857e-13	0.0348462	6.40963e-06	0.00721166	AT5G58960
3.07353e-10	0.681123	0.00293795	0.000283527	AT5G59000
1.64276e-09	0.401004	0.000319421	0.10348	AT5G58850
1.74693e-15	0.756268	3.3534e-05	0.125083	AT5G58950
2.7344e-10	0.273676	0.000359237	0.429744	AT5G59100
1.84279e-10	0.500576	2.86214e-07	0.75211	AT5G59120
5.44722e-14	0.0374457	0.00152909	0.124638	AT5G59160
1.83051e-15	0.0241287	2.18754e-05	0.0261558	AT5G59170
2.60972e-11	0.0494222	2.6945e-07	0.283935	AT5G58860
1.34702e-09	0.175694	0.462626	0.00640561	AT5G58900
1.40882e-11	0.000649703	0.00028547	0.30196	AT5G58910
8.58451e-14	0.51712	8.63678e-06	0.49653	AT5G58930
1.13058e-14	0.000874926	4.57298e-05	0.075766	AT5G58590
3.01272e-12	0.0055212	0.8158	0.31638	AT5G58660
2.9811e-11	0.0329792	0.000208669	0.0141158	AT5G58700
2.65028e-15	0.0667127	6.42636e-06	0.582289	AT5G58740
9.91962e-10	0.748309	2.35118e-05	0.117336	AT5G58760
1.09242e-14	0.000175005	0.254557	0.0398154	AT5G58730
8.00041e-11	0.302607	8.60896e-05	0.599935	AT5G58720
7.86971e-12	0.00679451	0.0322509	0.103722	AT5G58650
2.19078e-12	0.966762	0.000134655	0.368027	AT5G58620
6.18296e-13	0.00126784	0.452143	0.665315	AT5G58330
9.95753e-14	0.0031622	0.0170607	0.0149272	AT5G58420
2.92039e-08	0.0469264	0.669281	0.0181957	AT5G58260
5.43204e-16	0.000379948	0.582902	0.315308	AT5G58440
2.69156e-13	0.167286	0.00013994	0.809435	AT5G58480
2.60862e-11	0.443879	3.50808e-06	0.0560441	AT5G58500
2.68585e-11	0.0687701	0.000140502	0.00565306	AT5G58520
4.2728e-14	0.00487347	0.00502196	0.992852	AT5G57910
1.74119e-14	0.966467	1.39554e-05	0.00138481	AT5G57860
3.30325e-16	0.000256216	8.77122e-06	0.000239099	AT5G57870
1.38e-14	0.206258	0.000116394	0.191318	AT5G58030
8.76462e-14	0.307187	0.000262058	0.0129006	AT5G58090
3.83388e-17	0.0118317	2.82336e-05	0.000499193	AT5G58110
3.21976e-11	0.0982956	0.0816563	0.0197032	AT5G58150
7.45178e-17	0.00756541	5.20315e-07	0.00221789	AT5G58070
4.23343e-11	4.67478e-06	0.26423	0.00562104	AT5G58140
1.55857e-12	0.0628011	7.91113e-06	0.945624	AT5G58210
1.62261e-10	0.907537	4.84214e-05	0.061343	AT5G58300
5.03064e-15	0.0095016	0.000101287	0.26268	AT5G58410
2.2297e-15	0.398279	1.98285e-07	0.000307971	AT5G58240
2.1662e-11	0.0302417	3.5688e-05	0.0898179	AT5G58160
4.87525e-13	0.486142	4.27002e-08	3.28005e-06	AT5G58250
2.14705e-13	0.600223	1.31564e-05	0.01992	AT5G57900
1.48601e-11	0.000134317	2.1185e-09	0.000853144	AT5G57550
9.68803e-09	0.0414361	0.489264	4.15844e-07	AT5G57760
1.0714e-12	0.619116	3.68881e-05	0.498178	AT5G57700
6.66589e-12	0.000474271	5.58651e-07	0.138461	AT5G57790
1.25611e-13	0.839623	0.000174995	0.615501	AT5G57800
9.44126e-12	0.000466691	2.36645e-07	0.0400659	AT5G57920
3.04131e-11	0.188838	0.00642168	0.00134974	AT5G57930
4.30598e-16	4.14312e-07	0.00034858	0.0601912	AT5G57810
3.75044e-13	0.0023074	0.00101223	0.4273	AT5G57360
3.9088e-12	0.941763	1.45169e-07	2.5101e-06	AT5G57345
5.1842e-13	0.277448	0.00456882	0.313792	AT5G57300
1.47036e-09	0.0648333	0.683487	9.06501e-06	AT5G57340
1.37674e-16	3.02805e-05	1.00152e-08	0.00187876	AT5G57390
2.99438e-14	0.477998	0.0653566	0.0518707	AT5G57460
2.17197e-11	0.602649	2.38006e-05	0.00880929	AT5G57440
2.51535e-11	0.442604	2.09929e-05	0.0118052	AT5G57590
3.48028e-14	0.686007	1.28282e-07	0.00140219	AT5G57610
1.86959e-11	0.11031	9.4823e-06	8.97051e-06	AT5G57660
6.89972e-15	0.103656	5.53229e-05	0.211963	AT5G57655
6.34016e-15	7.17478e-05	5.09419e-08	8.24313e-09	AT5G57560
4.47876e-12	0.339483	0.000127288	0.322311	AT5G57330
8.86948e-15	0.00031083	2.44733e-08	0.000453927	AT5G57040
2.92e-10	0.0815158	0.000138755	0.495467	AT5G56980
2.8492e-14	0.00440624	5.26719e-05	0.327586	AT5G57000
4.9761e-11	0.00493331	7.61533e-05	4.51471e-05	AT5G57030
1.34061e-10	0.368058	0.000485187	0.588003	AT5G57160
3.25165e-10	0.118774	0.00405801	0.616181	AT5G57170
1.58344e-12	0.133252	3.49117e-05	0.000217172	AT5G57150
6.98241e-08	0.000983635	0.0861216	0.000872301	AT5G57180
8.4413e-12	0.264441	0.000218226	0.0140615	AT5G57090
6.32097e-09	0.0343672	0.000302992	0.476239	AT5G57240
1.00921e-09	0.0850117	0.000104972	0.924564	AT5G56870
2.11371e-11	0.16978	5.53801e-07	0.474123	AT5G57050
8.54204e-14	0.205713	8.43063e-05	0.0122254	AT5G57020
4.86967e-11	0.108432	1.45794e-06	0.25837	AT5G56580
1.19052e-13	0.0187332	3.6654e-06	0.226828	AT5G56590
5.43307e-16	0.930418	5.83102e-07	0.0341204	AT5G56540
4.73986e-11	0.824624	0.000289198	0.63759	AT5G56610
1.62924e-16	0.000711346	0.000885874	0.0582604	AT5G56670
3.33501e-16	0.69612	0.0618576	0.0102912	AT5G56710
1.36827e-09	0.195201	7.13542e-05	0.699067	AT5G56750
2.12631e-11	0.200521	0.00113227	0.212499	AT5G56640
1.10445e-16	0.000477108	0.000640187	0.000453394	AT5G56760
1.52165e-14	0.313505	0.000148988	0.948756	AT5G56900
3.31808e-15	4.16546e-05	5.49684e-05	0.00533543	AT5G56350
4.64865e-13	0.159529	0.000163828	0.512387	AT5G56140
1.55227e-16	0.778632	3.53218e-08	0.000200374	AT5G56170
6.40854e-17	0.00318396	0.335894	0.134159	AT5G56150
5.04202e-15	0.000966533	0.00551174	0.480223	AT5G56190
8.66143e-16	0.00214556	0.0279461	1.27425e-05	AT5G56220
2.79435e-15	0.218715	3.14164e-05	0.0045627	AT5G56240
5.40895e-11	0.0318252	6.36045e-05	0.0526575	AT5G56260
3.79696e-14	0.0455357	8.33315e-06	0.206886	AT5G56300
7.0147e-11	0.60457	7.83336e-05	0.382443	AT5G56460
2.89318e-13	0.219384	1.35024e-06	0.784211	AT5G56500
2.63794e-16	8.98403e-05	0.000262246	0.00607715	AT5G55850
1.2691e-14	0.011424	4.32788e-08	0.424379	AT5G55620
1.36977e-11	0.168136	0.00168318	0.788176	AT5G55700
4.33719e-14	0.0125792	0.00665237	0.984994	AT5G55760
1.29851e-14	0.0394838	0.0038746	0.432177	AT5G55910
4.85013e-12	0.602606	3.74493e-05	0.00394961	AT5G55930
4.93276e-12	0.0112217	1.92911e-06	0.0921324	AT5G55970
1.18721e-14	0.30604	0.00369424	0.530238	AT5G55940
1.15697e-12	0.000421015	0.0601834	0.000794058	AT5G56030
8.09008e-09	0.741911	0.00192705	0.273755	AT5G55830
3.24014e-11	1.23233e-05	3.51395e-06	0.000707091	AT5G55520
6.06242e-10	2.53049e-05	0.14322	0.0356562	AT5G55340
9.58484e-10	0.00082671	0.839839	3.07291e-05	AT5G55450
1.0056e-13	0.0835392	5.46698e-07	0.109594	AT5G55550
1.80139e-14	0.194095	0.522384	0.00132128	AT5G55660
2.10232e-14	0.00108402	1.50318e-08	0.000125501	AT5G55730
4.14661e-11	0.0954342	1.58235e-08	0.01118	AT5G55750
2.78649e-13	0.0496985	7.23391e-06	0.0490569	AT5G55390
7.46531e-13	0.785699	3.33769e-07	0.788043	AT5G55400
9.16321e-13	0.121358	2.28536e-05	0.194438	AT5G55470
1.06343e-14	0.0110312	0.647273	0.00132619	AT5G55480
1.78875e-08	0.0383323	2.18749e-08	0.107903	AT5G55490
3.21686e-13	0.0691953	7.30731e-05	0.00508587	AT5G55070
3.26724e-13	0.378176	0.0231406	0.00063334	AT5G55120
6.94698e-16	0.77159	1.78898e-05	0.000143454	AT5G55210
3.7306e-10	0.000126207	0.416673	0.664587	AT5G55220
5.71657e-13	0.205496	4.00129e-08	0.000119148	AT5G55230
1.48665e-12	0.00038861	6.94725e-06	0.0363466	AT5G55240
4.67191e-12	0.00675281	0.00265808	0.561065	AT5G55260
7.15447e-15	0.340063	5.3499e-08	0.882986	AT5G55180
2.83638e-11	0.787821	0.000462668	0.0461484	AT5G55200
5.51224e-16	0.702712	3.45947e-05	0.0517198	AT5G55160
3.10165e-12	0.149952	0.000206314	0.000912249	AT5G55250
9.11855e-15	0.545731	7.91757e-05	0.0389039	AT5G55280
3.17074e-17	0.000456587	0.0356582	0.219383	AT5G55190
1.12922e-09	0.10995	0.000519786	0.960524	AT5G55360
1.16521e-15	0.0219346	0.102125	0.00022033	AT5G55370
1.15815e-13	0.209256	0.00149104	0.286163	AT5G54870
4.15761e-09	0.0878237	4.06736e-10	0.117277	AT5G55050
2.82287e-13	0.647578	1.40639e-06	0.273395	AT5G54590
2.00694e-10	0.570059	3.7505e-05	0.999399	AT5G54690
4.97849e-12	0.860096	0.000318201	0.00166759	AT5G54720
4.25012e-14	0.775178	1.87578e-06	0.0421863	AT5G54730
8.78522e-15	0.0962613	7.6671e-07	0.254675	AT5G54740
9.99934e-18	0.0171825	0.315065	0.000791036	AT5G54760
1.51325e-16	0.645725	0.0637278	0.0479807	AT5G54770
3.64366e-09	0.000210309	4.22268e-05	0.59038	AT5G54970
2.07006e-12	0.59561	0.0349304	0.000902405	AT5G54980
3.21471e-13	0.479177	6.33605e-06	0.996604	AT5G54940
1.16865e-16	0.811155	0.0062509	0.00708992	AT5G54900
5.58345e-15	0.00377469	0.000352799	0.0121838	AT5G54855
3.14487e-13	0.124311	0.000285363	0.0149855	AT5G54670
1.04613e-13	0.262009	4.75277e-10	1.04615e-08	AT5G54270
3.16259e-11	0.000168456	0.024729	0.0380681	AT5G54260
1.00458e-14	1.9426e-06	0.537605	0.0128918	AT5G54250
2.09517e-09	0.372295	4.97343e-05	0.383183	AT5G54400
3.56135e-14	0.361623	3.28581e-06	0.0113654	AT5G54390
8.21093e-14	0.833694	2.96051e-05	0.971928	AT5G54500
1.07061e-10	0.00354139	0.000318148	0.0161232	AT5G54510
3.92501e-12	7.35548e-05	2.91009e-06	0.00163753	AT5G54530
3.70514e-16	0.0341105	0.003788	0.865197	AT5G54680
8.42756e-15	0.502773	1.63729e-07	2.56141e-06	AT5G54600
1.08263e-16	0.196198	6.32955e-07	0.161254	AT5G54640
1.04624e-12	0.170926	0.000550117	0.000197492	AT5G54630
3.94029e-07	0.0104469	0.605029	0.0281999	AT5G54060
9.99952e-12	0.0117616	5.13604e-06	0.000129255	AT5G53880
6.06205e-14	0.357516	0.000364196	0.738598	AT5G53940
5.90231e-08	0.660742	0.00037174	0.037176	AT5G54070
1.47052e-11	0.711568	4.7618e-05	0.0364814	AT5G54200
4.31643e-13	0.00730605	0.0265437	0.00211339	AT5G54170
5.43904e-13	0.0135339	0.000508103	0.419783	AT5G53970
2.5396e-07	0.861817	0.000537972	0.020929	AT5G54000
8.07357e-12	0.0452338	0.231095	0.000333233	AT5G54020
1.41399e-10	0.133879	9.91566e-06	4.64558e-05	AT5G53660
2.24018e-09	0.685688	0.000394868	0.00849709	AT5G53670
6.93115e-16	0.80475	3.30796e-05	0.42351	AT5G53560
7.01485e-16	0.79755	6.7873e-07	0.00088894	AT5G53540
1.90806e-17	0.00447356	4.43243e-06	0.0222562	AT5G53530
3.1788e-13	0.194733	0.000427746	0.0413892	AT5G53570
6.07895e-15	0.0226541	0.045581	0.0154326	AT5G53620
4.07161e-12	0.00510719	6.56e-08	1.27905e-06	AT5G53490
5.85077e-09	0.743635	0.352108	0.00686629	AT5G53830
2.00689e-12	0.171425	2.81396e-06	0.00131122	AT5G53770
3.57458e-14	0.552478	8.0019e-07	0.00120211	AT5G53760
6.30429e-14	0.145002	0.000303227	0.147408	AT5G53850
1.91643e-15	0.585594	2.6999e-05	2.28574e-05	AT5G53860
2.68181e-10	0.000494865	0.433404	0.000160655	AT5G53900
3.44837e-12	0.864283	0.00337178	0.000509962	AT5G53580
2.99649e-10	0.0192192	0.0207911	0.228119	AT5G53200
1.47207e-10	0.106561	0.000165843	0.000310322	AT5G53210
8.86637e-15	0.323838	0.000946968	0.000231401	AT5G53120
6.77859e-14	0.189883	4.77974e-06	0.26016	AT5G53130
1.90814e-10	0.0487525	4.92414e-06	0.196627	AT5G53220
1.12686e-10	1.68637e-06	0.000111333	2.19348e-05	AT5G53250
1.44586e-09	0.000629774	0.000332707	0.00186417	AT5G53290
4.74658e-10	0.0514532	2.88892e-05	0.346855	AT5G53320
1.0918e-15	0.000204697	0.054665	0.0096366	AT5G53400
1.33054e-11	0.0782116	0.000105016	0.350374	AT5G53280
2.91073e-15	0.0058293	0.00181798	0.801015	AT5G53310
2.6761e-12	0.00306567	0.000674483	0.629261	AT5G53430
2.34376e-14	0.000727812	0.00978428	0.0387492	AT5G53470
2.6306e-12	0.031104	5.06928e-07	0.448129	AT5G53450
1.09359e-14	0.24587	1.4318e-07	0.262623	AT5G53420
2.92041e-11	0.000521604	0.727094	0.0491017	AT5G53500
2.80096e-12	0.202632	0.129481	0.000106618	AT5G53550
1.21712e-13	0.000120356	0.28878	0.021922	AT5G52860
2.55901e-11	0.841614	0.0373415	0.000527563	AT5G52900
1.85291e-17	7.25156e-05	3.62927e-07	0.0286957	AT5G52920
1.50236e-13	0.569243	2.05347e-06	4.50426e-05	AT5G52960
7.72515e-12	0.0882582	3.11384e-07	7.35469e-06	AT5G52970
1.60753e-16	0.0496141	0.00227204	0.718235	AT5G52840
7.41541e-11	0.315247	0.00217632	0.923929	AT5G53020
1.88589e-12	0.000883692	5.33676e-07	0.0061304	AT5G53090
7.53375e-18	0.665556	5.53965e-07	0.0153187	AT5G53000
6.05341e-13	0.0211028	1.04802e-06	0.000594014	AT5G53170
1.53062e-14	0.0550048	2.07066e-05	0.0385321	AT5G52540
4.46595e-13	0.0319239	0.000668983	0.211283	AT5G52820
2.4294e-10	0.402316	0.000132753	0.145498	AT5G52750
1.64218e-13	0.427727	1.14643e-05	0.201264	AT5G52660
3.33964e-08	0.637061	0.257704	0.00239901	AT5G52780
2.78148e-16	0.0881675	0.000174531	0.435649	AT5G52650
1.15267e-08	0.222437	0.0919713	0.00889299	AT5G52450
6.11584e-13	0.283626	1.88586e-06	0.714878	AT5G52420
3.34495e-10	0.213892	0.137894	0.0245764	AT5G52310
4.04443e-14	0.0261687	4.609e-08	1.07746e-06	AT5G52440
5.45901e-14	0.00228047	0.00300212	0.946569	AT5G52230
1.01928e-09	0.426154	0.000117209	0.0170236	AT5G52260
1.12696e-13	0.370182	0.00169533	0.903262	AT5G52210
1.55069e-08	0.891049	0.000243836	0.222009	AT5G52190
1.32778e-13	0.184973	0.000215763	0.0443024	AT5G52200
3.61994e-09	0.0402544	0.000122949	0.565215	AT5G52300
7.33257e-10	0.510901	0.000170312	0.0214677	AT5G52400
1.00004e-16	3.30813e-05	0.000210257	0.00135339	AT5G52470
3.02394e-07	0.571764	0.00300421	0.6694	AT5G52500
8.46751e-12	0.19239	5.77553e-09	0.208682	AT5G51950
1.2401e-13	0.704979	6.92788e-07	2.43435e-05	AT5G51810
1.95221e-11	0.00196107	0.000305956	0.999233	AT5G51850
7.12024e-15	0.0216665	3.40768e-06	0.00485882	AT5G51820
3.08188e-15	0.248853	0.000138459	0.216506	AT5G51940
5.17089e-09	0.0436189	1.38056e-05	0.826926	AT5G52050
2.66283e-17	0.00293436	8.54345e-06	0.135679	AT5G52060
1.06771e-09	0.00205545	0.167114	0.231009	AT5G52070
1.23134e-10	0.142484	0.00324351	0.414701	AT5G52010
2.39263e-10	0.118991	0.000910809	0.10674	AT5G52020
5.80539e-11	0.176695	4.37823e-05	1.95797e-05	AT5G52100
1.53799e-10	0.00164115	1.57098e-05	0.000857441	AT5G51480
9.90026e-14	0.00190879	9.39693e-06	0.0209254	AT5G51490
1.66367e-09	0.000299315	0.0480123	0.0290082	AT5G51500
1.77028e-13	0.639759	0.000164795	0.000382185	AT5G51545
2.82061e-14	0.00231293	1.52034e-05	0.1623	AT5G51570
8.45257e-11	0.0433869	2.75493e-07	0.141884	AT5G51600
2.51478e-11	0.750033	1.53726e-06	0.000598893	AT5G51560
3.11744e-13	0.160459	1.17654e-05	0.152098	AT5G51640
2.87765e-11	0.000732158	0.00125396	0.503862	AT5G51670
1.29756e-12	0.0387691	6.67022e-06	0.660662	AT5G51740
4.24091e-10	0.00475473	4.56651e-05	0.000532475	AT5G51750
3.12137e-11	0.00987669	4.54127e-08	0.000935674	AT5G51760
1.2932e-16	0.000740194	8.90294e-06	0.00190964	AT5G51400
8.66231e-18	0.00283086	7.87417e-06	0.203546	AT5G51210
2.74777e-14	0.000951055	0.000325817	0.382312	AT5G51230
2.71892e-12	0.00360247	3.9641e-05	0.981393	AT5G51260
9.38842e-12	0.410124	0.000890264	0.126968	AT5G51170
8.09835e-13	0.349843	1.34754e-05	1.75385e-05	AT5G51110
4.93066e-10	0.71522	0.000299857	0.254472	AT5G51290
9.66855e-12	0.491785	5.99504e-07	0.000178331	AT5G51350
2.79709e-15	0.449723	6.45281e-06	0.853347	AT5G51430
1.65934e-13	0.040378	0.0109996	0.018218	AT5G51020
2.24367e-14	0.977678	3.65156e-05	0.00310762	AT5G50960
2.71148e-10	0.249986	7.92355e-05	0.0291027	AT5G51160
6.72381e-14	0.611336	2.69372e-07	0.00667979	AT5G50750
3.90781e-10	0.0159982	0.000274244	0.122528	AT5G50890
7.99375e-17	0.44936	0.000395917	0.878517	AT5G50870
8.98556e-15	0.1501	0.000259278	0.0558792	AT5G51070
1.36522e-13	0.183146	2.56651e-07	0.000175833	AT5G51010
2.96165e-14	0.610017	4.53569e-07	0.212268	AT5G51040
4.51277e-12	0.00491534	0.0190199	0.129465	AT5G50770
2.28144e-12	0.78898	3.67659e-05	0.162823	AT5G50400
4.039e-14	0.0691132	0.000472542	0.052383	AT5G50410
3.84556e-13	0.000746087	0.056018	0.162456	AT5G50440
2.89182e-13	0.0035809	9.88665e-08	2.13773e-05	AT5G50450
1.50171e-12	0.374487	9.29846e-07	0.417324	AT5G50360
2.38254e-14	0.0526336	0.00202373	0.275206	AT5G50370
6.18123e-14	0.919742	0.00101151	0.214641	AT5G50320
5.21473e-06	0.00664005	0.365929	2.91325e-05	AT5G50335
7.57199e-12	0.459981	6.94972e-07	0.0558495	AT5G50375
1.41977e-15	0.0600237	0.000463369	0.212262	AT5G50460
2.66803e-11	0.000481124	0.000193872	0.98568	AT5G50740
9.82052e-12	0.00435716	4.49247e-06	0.000497725	AT5G50000
1.15764e-13	0.727915	0.000187637	0.862458	AT5G49945
1.87343e-14	0.00688033	0.00281306	0.27723	AT5G49940
1.3497e-12	0.0324861	9.33426e-06	0.176088	AT5G50100
1.46069e-12	0.0094261	0.000899168	0.106387	AT5G50110
3.72071e-15	4.16107e-05	0.14018	1.60924e-05	AT5G50180
6.42231e-15	0.000145349	0.00128483	0.00113316	AT5G50260
5.05018e-10	0.271635	0.000460603	0.321924	AT5G50300
4.95087e-14	0.673673	3.98278e-05	0.0890006	AT5G50250
2.59795e-10	0.487834	3.34349e-06	0.743054	AT5G50170
4.78025e-14	0.651688	7.30572e-06	0.00065599	AT5G49980
3.46451e-15	0.0164964	1.05846e-05	0.352849	AT5G49990
5.68844e-15	0.0152481	0.000371561	0.732901	AT5G49970
1.95272e-12	0.250553	2.37941e-05	0.311931	AT5G49700
7.08237e-16	0.0261718	4.15743e-05	0.95564	AT5G49710
7.51893e-10	8.04376e-05	0.493109	0.0109185	AT5G49760
4.41114e-15	0.281483	6.65646e-06	0.0274519	AT5G49720
1.42989e-14	0.000427253	0.044264	0.361569	AT5G49820
4.73055e-14	0.259318	0.000861843	0.419319	AT5G49880
8.48715e-13	0.219537	1.31359e-08	0.0899317	AT5G49900
3.93048e-14	0.113979	1.04422e-07	0.115199	AT5G49910
4.38192e-13	0.126261	0.00023089	0.0197822	AT5G49930
1.54466e-14	0.610839	0.000110355	0.407444	AT5G49540
8.14035e-15	0.000951691	3.73858e-06	0.000353205	AT5G49650
4.03496e-13	0.440794	1.7843e-09	0.034259	AT5G49180
2.53324e-13	0.103467	0.000396779	0.214414	AT5G49210
3.9879e-14	0.625267	0.000651508	0.945732	AT5G49230
2.33894e-12	9.86529e-06	0.000324392	0.000120271	AT5G49330
2.0349e-10	0.000395187	3.76949e-05	0.774892	AT5G49160
1.14285e-13	0.932541	0.00420467	0.0159405	AT5G49400
1.16854e-14	0.259185	1.39608e-08	0.00807986	AT5G49460
5.94881e-12	0.847494	0.00262407	0.241264	AT5G49500
3.13343e-10	0.815824	3.17058e-05	0.00472918	AT5G49520
4.40939e-15	0.122369	1.37786e-07	0.000277635	AT5G49555
1.35589e-13	0.119858	0.00412653	0.398092	AT5G49580
1.28131e-09	0.000255891	0.0190524	0.569932	AT5G49630
9.99142e-12	0.0638845	7.23251e-08	0.0867951	AT5G49360
6.47346e-10	0.650602	0.418374	0.00403272	AT5G49170
1.22734e-13	0.0151025	9.49473e-06	0.110066	AT5G48880
7.70773e-12	0.0122775	7.09029e-07	0.0021667	AT5G48940
1.29175e-13	0.215348	1.60211e-05	0.216013	AT5G48970
1.49888e-12	0.0404636	0.00129745	0.55243	AT5G49060
1.42171e-15	0.000275207	2.00707e-05	0.0475077	AT5G48930
4.80049e-09	0.0116906	0.579456	0.0141262	AT5G49120
5.63262e-11	0.834496	0.000399401	0.00613587	AT5G49140
1.79417e-15	0.00073021	1.18035e-08	1.61003e-05	AT5G49190
1.88645e-15	0.0775536	8.14777e-05	0.822668	AT5G48760
3.59804e-10	0.0841929	0.000149692	0.0790562	AT5G48460
1.31721e-10	0.165053	0.000404105	0.536235	AT5G48570
1.65951e-08	0.0449522	0.00160069	0.593551	AT5G48600
1.14317e-11	0.0123875	0.00927868	0.00119887	AT5G48650
4.80653e-13	0.163628	0.000361186	0.000231739	AT5G48590
4.33391e-15	0.102905	3.05336e-06	0.622035	AT5G48580
3.90639e-14	0.100505	0.000100578	0.580494	AT5G48720
2.66288e-11	0.00402589	2.12727e-06	0.0905736	AT5G48850
2.66046e-16	0.121799	0.000201169	0.122927	AT5G48870
5.95793e-11	0.768561	0.000192103	0.307849	AT5G48840
3.25458e-15	0.953446	1.09584e-05	0.000178377	AT5G48810
2.79269e-09	0.0993621	1.22179e-05	6.65931e-06	AT5G48490
7.5046e-11	0.762234	7.33655e-06	5.96975e-06	AT5G48485
3.11494e-15	5.92894e-05	0.241194	0.0105453	AT5G48500
4.63932e-14	0.769607	2.11104e-05	0.0282888	AT5G48300
7.26565e-13	0.319509	3.76715e-05	0.0439262	AT5G48150
6.95921e-18	0.000453	1.4242e-08	0.000321985	AT5G48230
2.3839e-11	0.0114046	2.32042e-05	0.126585	AT5G48310
9.5004e-14	0.297477	0.00014328	0.0035615	AT5G48340
6.54895e-12	0.797913	1.39241e-07	0.000223447	AT5G48360
2.63628e-10	0.00309765	0.0180684	0.0926556	AT5G48450
2.15043e-13	0.000110191	1.25197e-06	0.361269	AT5G48480
2.91435e-15	0.0786815	0.00129453	0.332277	AT5G48180
2.21532e-12	0.688018	6.04714e-05	0.0655996	AT5G48290
1.59377e-10	9.12405e-05	0.0014853	0.0911131	AT5G47770
2.26056e-11	0.000243879	0.00824873	0.0797849	AT5G47910
3.32345e-15	0.770869	0.00782275	0.0136828	AT5G47780
1.55127e-13	0.0121078	9.21148e-07	0.768398	AT5G47810
3.04752e-09	0.706863	1.725e-05	0.0390072	AT5G47960
9.98198e-16	0.0185702	0.0721956	1.89621e-05	AT5G48100
5.10628e-13	0.359519	0.000521675	0.38743	AT5G48020
8.26209e-11	0.043364	0.000473681	0.492496	AT5G48250
5.62711e-17	6.00203e-05	0.721991	4.06578e-05	AT5G47930
4.92045e-15	0.00889353	4.68155e-08	3.95144e-05	AT5G47880
1.53548e-10	0.289204	0.00252301	0.180458	AT5G47530
6.07345e-14	0.542268	1.03125e-06	0.146788	AT5G47540
6.69193e-08	3.04306e-05	0.895029	0.0996071	AT5G47600
1.41055e-11	0.719719	9.81047e-07	0.0127408	AT5G47630
3.43315e-14	0.000250397	4.54147e-09	0.000294327	AT5G47670
9.02644e-13	0.0150984	3.73263e-05	0.00418702	AT5G47560
4.53643e-13	0.00177424	0.000141777	0.0250278	AT5G47680
1.07078e-13	0.474801	0.00230481	0.373865	AT5G47620
5.63206e-09	0.706938	0.55198	1.00953e-05	AT5G47610
8.18946e-17	0.0537557	0.00167957	0.0876498	AT5G47570
4.9573e-18	0.722615	4.4061e-07	0.386405	AT5G47550
2.50217e-11	0.174699	0.000688624	0.0517422	AT5G47640
2.20259e-11	0.0503152	0.000157895	0.149509	AT5G47580
6.64808e-14	0.642713	0.00354446	0.633306	AT5G47710
7.8446e-17	0.00868532	0.383431	0.0020085	AT5G47700
3.84623e-12	0.219959	0.000737398	0.045343	AT5G47730
3.451e-10	0.0534321	3.69943e-07	0.0039807	AT5G47740
6.29795e-12	1.0186e-05	1.25509e-06	1.71108e-05	AT5G47800
2.19839e-12	0.0017709	0.000663363	0.994832	AT5G47820
9.13981e-17	0.0153758	3.22665e-07	0.246098	AT5G47720
6.12647e-11	0.0174583	0.000707967	0.752806	AT5G47760
3.37814e-14	0.0451963	0.000179883	0.182864	AT5G47870
1.75969e-10	0.0102102	0.246147	0.00658505	AT5G47380
1.97343e-12	0.270792	0.000109607	0.037503	AT5G47420
1.21513e-08	0.234244	0.512792	4.94321e-05	AT5G47240
8.70779e-09	0.793263	0.643957	9.99652e-06	AT5G47220
6.07168e-15	6.22901e-05	1.82286e-05	7.66914e-06	AT5G47390
1.07584e-16	0.000979837	0.0397503	0.00288449	AT5G47210
1.49785e-12	0.138619	8.09758e-07	1.31399e-05	AT5G47190
1.70973e-12	0.26032	0.000132338	0.00458599	AT5G47370
2.96657e-15	0.0563291	4.32259e-08	1.61448e-07	AT5G47435
1.11704e-12	0.0533829	0.000343255	0.251616	AT5G47480
9.30524e-09	0.202642	0.00164461	0.924869	AT5G47500
4.5614e-15	0.00897856	0.000525977	0.438325	AT5G46860
3.26772e-16	9.03203e-05	2.68845e-05	0.904174	AT5G46910
1.22825e-14	0.0599331	0.000157421	0.0616185	AT5G47020
1.22626e-13	0.00164565	8.67964e-05	0.0271661	AT5G47050
1.33954e-16	0.000265926	0.000932348	0.0316844	AT5G47030
1.41561e-13	0.0403184	0.000416705	0.200297	AT5G47080
6.90178e-13	0.57076	1.0538e-07	7.55664e-07	AT5G47110
2.09532e-12	0.124434	0.712866	0.00166881	AT5G47150
1.68737e-11	0.0538016	0.000288442	0.386554	AT5G47250
1.00033e-12	0.0246106	1.28523e-05	0.00208843	AT5G46800
1.89524e-14	2.37822e-07	0.00162405	2.17252e-06	AT5G46690
1.48937e-11	0.172129	0.000108544	0.788517	AT5G46570
5.10192e-11	0.919551	5.80006e-06	0.00684468	AT5G46700
2.36576e-13	0.113854	0.00197339	0.060083	AT5G46840
2.95776e-12	0.151392	0.00168501	0.84907	AT5G46680
1.7631e-16	0.191514	3.45388e-05	0.172434	AT5G46030
3.87126e-15	0.0150022	8.8428e-11	3.33316e-09	AT5G46110
1.34977e-12	0.962701	1.28268e-08	0.00263945	AT5G46230
2.6811e-09	0.00776683	5.68935e-06	0.312217	AT5G46280
2.62312e-09	0.0260702	0.0818366	0.00282703	AT5G46330
4.76945e-16	0.0085961	3.64973e-07	0.623985	AT5G46290
3.91333e-10	0.0915605	0.000498403	0.442678	AT5G46295
1.11617e-14	0.212343	0.00389831	0.642887	AT5G46250
1.10044e-13	0.320405	0.00035135	5.48162e-05	AT5G46420
1.54126e-14	1.39083e-06	8.09e-09	0.00012436	AT5G45830
6.29319e-11	5.99675e-05	0.000403323	0.00770543	AT5G45670
7.9643e-14	0.0062854	4.58755e-05	0.860992	AT5G45750
2.38915e-12	0.00390697	1.73797e-07	0.0716617	AT5G45690
5.7952e-09	0.224214	0.000381033	0.105124	AT5G45840
5.05355e-09	0.541591	0.57412	0.0115745	AT5G45850
8.49915e-12	0.983521	2.27159e-07	0.0164712	AT5G45920
7.21652e-10	0.0192606	0.000105821	0.0128794	AT5G45930
2.82211e-08	7.00057e-07	0.736467	0.292513	AT5G45950
6.01646e-10	0.0231664	0.0065555	0.957022	AT5G45940
6.32994e-10	0.000371033	0.0915652	0.902103	AT5G45960
3.50277e-09	0.58916	7.5384e-05	0.378001	AT5G45880
3.09017e-13	0.723101	0.00040658	0.0716958	AT5G45900
1.34853e-08	0.643002	0.155006	0.000881964	AT5G46050
3.39344e-12	0.3291	0.0017653	0.664213	AT5G45710
3.21243e-10	0.574621	9.64631e-07	0.494942	AT5G45770
1.25506e-12	0.0394731	0.0723721	0.00369893	AT5G45500
1.32086e-15	0.135696	2.00383e-06	0.00037453	AT5G45390
3.55108e-09	0.142246	2.54507e-07	0.0121035	AT5G45630
2.54048e-10	0.00605196	0.000869345	0.80884	AT5G45650
3.24373e-13	4.54276e-05	2.93728e-07	2.55798e-06	AT5G45680
9.37133e-11	0.000115915	1.23302e-06	0.0080709	AT5G45700
1.65913e-15	0.0345755	0.00014661	0.0154493	AT5G45360
8.11425e-13	6.46814e-06	7.19185e-06	0.0320692	AT5G45280
3.33505e-10	0.000367879	0.00356343	0.000614029	AT5G45310
7.63383e-11	0.151396	0.00580136	5.33033e-05	AT5G45040
1.69674e-15	0.159627	0.000530733	0.350579	AT5G45130
7.01297e-12	0.0136779	0.00731427	0.18412	AT5G45140
4.83373e-15	0.000483654	3.62721e-06	0.842255	AT5G45160
2.51724e-10	0.532761	0.241871	0.00154772	AT5G45250
3.7573e-10	0.901755	3.40912e-05	0.00772137	AT5G45320
5.89187e-10	0.274633	0.000236675	0.385216	AT5G44630
2.34726e-11	0.196408	3.33512e-06	0.00030466	AT5G44650
1.04407e-09	0.238985	0.00383712	8.4457e-05	AT5G44680
8.63924e-09	0.722034	4.92195e-05	0.654018	AT5G44610
1.97146e-08	0.687227	0.01189	0.00271688	AT5G44580
5.6885e-13	0.0179557	0.000442452	0.011897	AT5G44700
5.95793e-12	0.00107803	0.0043678	0.099302	AT5G44730
2.29001e-13	0.035047	1.15788e-05	0.000131344	AT5G44780
2.24297e-16	6.70304e-07	2.83558e-07	1.59622e-06	AT5G44720
2.22501e-13	7.97485e-05	0.000108669	8.801e-05	AT5G44910
7.23021e-15	0.752598	0.00361453	0.425398	AT5G44200
7.3072e-10	0.00388435	0.0353168	0.639648	AT5G44280
8.5439e-14	1.946e-05	9.85323e-05	0.0180366	AT5G44310
9.11804e-14	0.028785	0.00617683	0.525514	AT5G44320
1.83865e-14	0.00168875	0.840679	0.9623	AT5G44360
5.41475e-11	0.0546025	4.56072e-08	0.0440519	AT5G44380
1.62458e-09	0.00178581	2.21554e-06	0.122503	AT5G44410
1.24078e-14	0.506008	2.26146e-06	0.00263069	AT5G44340
9.52328e-13	0.0191787	0.00060493	0.918515	AT5G44290
7.23642e-10	0.0180816	0.000375239	0.0375539	AT5G44480
1.95631e-10	0.966819	1.45093e-06	0.388805	AT5G44550
1.78978e-13	0.00501331	1.43316e-06	0.00162967	AT5G44250
2.30955e-10	0.286218	2.30075e-06	0.213206	AT5G44260
7.56391e-15	0.000550972	0.131794	0.000702288	AT5G43960
1.00946e-10	0.897082	7.55308e-05	0.365088	AT5G43980
1.51023e-14	0.462491	3.60712e-05	0.672472	AT5G44000
2.16461e-14	0.0232849	0.000136429	0.00354567	AT5G43970
9.86015e-11	0.186635	0.000370327	0.187997	AT5G44070
6.77843e-12	0.140969	7.52234e-05	0.147742	AT5G43990
2.3103e-13	0.00540119	1.10994e-05	0.435019	AT5G44090
8.92344e-22	0.000278269	0.441036	0.295096	AT5G44120
2.03438e-13	0.00758777	0.000674129	0.904698	AT5G44150
9.71989e-11	0.125723	0.0018449	0.983458	AT5G44230
2.75768e-13	0.00497165	2.63103e-05	0.216075	AT5G44240
1.59392e-14	2.83441e-06	0.00743239	0.00140082	AT5G43860
2.64881e-11	0.00511902	0.00051111	0.0785033	AT5G43710
4.75494e-13	0.00198092	0.0701155	0.00965055	AT5G43880
1.04642e-12	0.393758	1.53834e-05	0.0598026	AT5G43900
3.53375e-16	0.407059	1.13525e-06	0.0506236	AT5G43560
4.53402e-14	0.116613	0.0011249	0.691219	AT5G43600
4.81535e-13	0.000995053	0.257301	0.0882687	AT5G43680
6.12134e-10	0.000249601	8.35706e-05	0.0219348	AT5G43700
2.44149e-12	0.000995573	2.23995e-07	0.26212	AT5G43770
1.53709e-10	0.190485	0.000215279	0.00732777	AT5G43780
1.2483e-14	0.00109082	5.80164e-08	2.82135e-05	AT5G43810
3.28342e-11	0.980736	0.705003	0.000276729	AT5G43840
1.12792e-10	0.436525	2.74615e-06	7.65222e-05	AT5G43750
5.52453e-14	0.395555	4.24276e-08	0.000195309	AT5G43830
5.91285e-14	0.0666086	0.00189793	0.0763472	AT5G43850
5.82861e-11	0.0238398	0.000496185	0.182629	AT5G43760
3.53422e-09	0.146688	0.00134091	0.684036	AT5G43740
6.94343e-09	0.770057	2.40109e-06	0.947781	AT5G43450
3.00397e-09	0.00879707	0.0152512	0.0859794	AT5G43080
1.16923e-17	0.0160976	3.73553e-07	1.71104e-06	AT5G43150
8.15383e-13	0.0120266	0.000887416	0.297574	AT5G43070
1.01626e-15	0.961783	2.12413e-06	0.000583045	AT5G43190
1.97975e-13	0.0457337	0.0035861	0.506946	AT5G43310
4.74502e-13	0.0319791	6.67663e-05	0.253441	AT5G43330
3.2747e-16	0.556078	2.0761e-05	0.780923	AT5G43260
2.59721e-15	0.260156	1.35339e-05	0.000375058	AT5G43460
3.16922e-13	0.687067	0.000120296	0.00017384	AT5G42765
4.15023e-14	0.00232031	0.000151624	0.301387	AT5G42810
6.87462e-11	0.731692	1.11705e-06	0.000594862	AT5G42840
6.92116e-12	0.0175862	0.00690852	0.722018	AT5G42870
1.05476e-09	0.0183225	0.0342209	0.0833404	AT5G43000
7.1316e-11	0.000124963	0.000286764	0.0141119	AT5G42900
9.61004e-15	0.110071	0.162032	0.00766648	AT5G42970
6.43424e-17	0.292082	8.49609e-06	0.0349076	AT5G42980
4.41675e-16	0.793085	4.47732e-06	0.136124	AT5G42890
8.98648e-14	0.760572	2.40875e-05	0.0227259	AT5G42960
2.04884e-13	0.00100769	0.00583569	0.466847	AT5G42780
3.70076e-14	0.185374	0.00035263	0.247552	AT5G42480
5.98419e-16	0.00113577	0.00338047	0.0284996	AT5G42560
4.15988e-14	0.0751631	0.000154267	0.061974	AT5G42540
1.00559e-14	0.0270656	0.000523043	0.134944	AT5G42570
4.84611e-11	0.0121804	0.000129137	0.373272	AT5G42630
4.80912e-11	0.59903	0.22599	0.00106292	AT5G42650
6.39099e-13	0.000793982	1.51736e-05	0.0389578	AT5G42620
2.2102e-12	0.0144769	6.71526e-07	0.226479	AT5G42720
9.22481e-11	0.303094	2.68509e-06	3.35563e-06	AT5G42800
3.2082e-10	0.710049	4.53505e-05	0.0120974	AT5G42240
5.539e-18	0.23302	8.22441e-06	0.0395472	AT5G42300
3.73205e-13	0.922417	0.000233323	0.140726	AT5G42130
2.61953e-11	0.420686	3.1879e-06	0.466047	AT5G42180
8.0513e-12	0.0319821	1.74665e-05	0.000259811	AT5G42070
1.35842e-11	0.00021107	0.0299262	0.00160775	AT5G42030
3.51033e-14	0.308767	0.00301434	0.494806	AT5G42080
2.34073e-13	0.000827794	0.000429436	0.00065935	AT5G42200
1.8455e-16	0.596162	0.0713925	1.5162e-05	AT5G42100
6.39373e-16	0.000641349	0.00512009	0.0270861	AT5G42050
1.81872e-10	0.0313843	0.00074993	0.907741	AT5G42280
4.9337e-09	0.933116	3.29727e-07	0.225501	AT5G42290
3.46951e-14	0.1913	0.00156261	0.361181	AT5G42000
4.53488e-09	0.200492	0.000420477	0.129152	AT5G42010
1.51669e-10	0.574977	8.70601e-05	0.546668	AT5G42060
9.14466e-13	1.22458e-05	5.79123e-05	0.0979605	AT5G41660
9.59318e-14	0.007009	0.029821	5.62661e-05	AT5G41700
7.75964e-15	0.93917	9.46131e-08	0.192646	AT5G41670
2.46429e-13	0.933815	1.66189e-06	0.0470488	AT5G41600
2.03533e-10	0.0517287	0.00286358	0.564588	AT5G41790
9.13584e-13	0.16119	0.000271551	0.320895	AT5G41870
1.09991e-10	0.00190391	1.92807e-05	0.173618	AT5G41880
3.0304e-13	0.0540623	0.000214407	0.0518409	AT5G41810
3.90324e-13	0.00275505	0.00467191	0.0308261	AT5G41960
1.77561e-12	0.000591443	0.356251	0.0457596	AT5G41580
8.93202e-10	0.104234	0.141687	0.000348083	AT5G41050
8.1908e-15	0.430801	1.95184e-08	0.243776	AT5G41040
7.09984e-15	0.135582	0.000597067	0.482179	AT5G41210
1.82751e-16	3.84767e-05	0.000562525	0.0582889	AT5G41340
7.90655e-15	0.00533728	1.46428e-05	0.0762247	AT5G41460
2.24511e-13	0.0481076	8.14078e-05	0.435349	AT5G41350
2.35964e-11	0.144418	0.000164696	0.19532	AT5G41410
2.2307e-16	0.0279344	0.00200451	0.0811554	AT5G41560
9.76928e-12	0.00234833	0.0253205	0.00328985	AT5G40910
3.08014e-11	0.00282884	0.00175903	0.0407615	AT5G40920
3.96472e-16	0.0890702	0.000368228	0.095159	AT5G40930
1.4294e-11	0.0603627	0.00053446	0.138174	AT5G40940
4.82322e-16	0.00206365	0.0127566	0.535138	AT5G40810
6.16059e-10	0.463968	0.0944866	0.00228218	AT5G40890
7.33888e-12	0.0155944	2.14094e-05	0.731504	AT5G40960
2.44584e-12	0.0315134	0.000423719	0.469868	AT5G41000
6.55758e-13	0.0819385	6.83046e-07	0.0309128	AT5G41070
1.87966e-11	0.44805	0.0209525	0.0420957	AT5G41080
2.45444e-13	0.00436867	1.1714e-05	0.214844	AT5G40650
2.9287e-11	0.270561	0.000116003	0.231715	AT5G40830
8.03612e-11	0.0949699	0.00184637	0.252276	AT5G40480
2.9644e-11	0.00395851	0.00304804	0.0151942	AT5G40500
7.61899e-13	0.199464	0.00170713	0.316244	AT5G40530
1.20849e-12	0.033644	1.97121e-06	0.0639293	AT5G40540
4.5881e-16	1.33104e-05	8.19973e-05	0.252297	AT5G40610
8.57175e-07	0.748042	9.74433e-05	0.737061	AT5G40680
4.68889e-16	0.000328988	5.88288e-09	0.0435451	AT5G40670
6.69961e-14	0.176111	0.000409511	0.9851	AT5G40580
1.98722e-11	0.0259772	1.05876e-05	0.879992	AT5G40730
1.86925e-14	0.00782309	8.01778e-09	0.0915529	AT5G40690
1.54873e-16	0.732003	0.103325	0.00099169	AT5G40370
4.51288e-10	0.000273041	1.46918e-05	0.000311391	AT5G39860
1.42923e-12	0.00753308	0.0048284	0.760515	AT5G40100
3.0562e-13	0.693938	6.40466e-09	9.61055e-06	AT5G40150
5.52029e-08	0.807216	0.000904987	0.652569	AT5G40170
3.04025e-13	0.00106361	1.54946e-06	0.192811	AT5G40230
3.98841e-09	0.358808	7.34605e-05	0.00620014	AT5G40290
1.61583e-10	0.342209	5.53187e-06	0.299147	AT5G40155
3.19866e-10	0.756525	0.000592533	0.0582636	AT5G40210
3.5013e-10	6.07168e-05	0.0288664	1.84133e-05	AT5G40330
2.66857e-11	0.0631203	0.0627203	0.00343122	AT5G40380
1.52004e-10	0.74534	0.000140195	0.398809	AT5G39660
7.80105e-17	0.0245411	2.57944e-07	0.000121636	AT5G39570
9.2045e-15	0.434673	0.000133771	0.00227668	AT5G39850
5.44858e-12	0.139191	0.0246472	0.0395004	AT5G39990
2.29917e-13	0.00328914	4.05586e-08	0.481896	AT5G40030
8.1732e-17	0.952081	3.59283e-06	0.00220902	AT5G39730
7.19965e-15	0.00520873	0.000112252	0.303582	AT5G39590
5.68155e-13	0.0647751	0.021132	0.00587053	AT5G39600
1.34042e-08	0.30798	0.000542693	0.470529	AT5G39420
4.10392e-15	0.0780185	0.000237649	0.614462	AT5G39510
1.04787e-10	0.385606	0.000173734	0.758936	AT5G39520
1.09189e-11	0.0179474	0.001044	0.792326	AT5G39630
6.81878e-09	0.390257	2.5867e-10	0.549988	AT5G39720
1.5698e-19	0.000380175	0.0148978	1.42528e-05	AT5G39740
2.20044e-12	0.0241869	0.00014165	0.0149848	AT5G39320
1.18711e-13	0.907375	0.0012772	0.74217	AT5G39340
6.12058e-13	0.0207622	2.32133e-05	2.88191e-05	AT5G38890
1.91621e-09	0.00286268	0.0139806	0.000843664	AT5G38980
2.57098e-11	0.178708	0.00116079	0.285089	AT5G39030
3.97732e-11	0.749421	8.53891e-08	0.0827338	AT5G39130
1.90012e-10	0.174046	0.0552398	0.0302993	AT5G39080
2.2331e-08	0.999046	0.336649	0.00690883	AT5G39050
2.58833e-11	0.00351835	1.48406e-08	0.0774549	AT5G39100
1.58657e-12	0.0429097	0.0221432	0.0335067	AT5G38460
1.36396e-13	0.00103062	2.08628e-05	0.865091	AT5G38480
2.54225e-11	0.956797	1.59882e-07	0.0960521	AT5G38530
2.23521e-16	0.291252	0.0368658	0.00881203	AT5G38630
2.1294e-12	0.00653077	1.06853e-08	7.75107e-07	AT5G38520
2.05405e-12	0.793232	0.000248349	0.0224622	AT5G38560
3.97758e-10	0.00257146	0.000172083	0.918388	AT5G38710
1.25857e-12	3.40703e-05	0.281669	9.48937e-06	AT5G38140
1.26698e-13	0.000140268	1.51963e-06	0.0122529	AT5G38110
9.64731e-14	0.518004	8.36179e-06	0.252035	AT5G38160
6.90064e-15	0.223496	2.04975e-08	0.0850992	AT5G38170
5.26566e-13	0.000118517	1.83732e-06	0.470974	AT5G38180
9.47778e-16	5.08838e-08	3.67225e-06	1.26552e-06	AT5G38195
2.21945e-10	0.432	0.000106453	0.278317	AT5G38400
5.31651e-10	0.136409	0.0140118	0.000476078	AT5G38020
1.24402e-08	0.400668	7.75823e-05	0.569329	AT5G37670
1.18904e-10	0.764938	1.1165e-06	0.62431	AT5G37690
3.81772e-12	0.197813	0.000364081	0.60599	AT5G37710
1.37346e-12	0.0360868	9.70353e-06	0.347194	AT5G37680
2.61348e-13	0.00505084	1.78424e-06	0.163721	AT5G37600
2.99164e-11	0.000375403	0.0156411	0.300747	AT5G37770
4.03434e-13	0.231921	6.03025e-08	0.0450597	AT5G37790
4.74355e-09	0.00197279	0.225656	0.00898694	AT5G37260
8.62441e-15	0.0246028	0.00305902	0.313769	AT5G37310
2.90836e-13	0.114953	0.00447626	0.231742	AT5G37380
5.89618e-11	0.000218549	0.47842	0.000523054	AT5G37540
1.32448e-15	0.00239896	0.0702632	0.00245571	AT5G37510
9.92622e-12	0.417003	0.00020772	0.766748	AT5G37180
3.16325e-12	0.0712676	1.4567e-05	0.000729883	AT5G36890
1.93438e-12	0.545397	3.72911e-05	0.000849505	AT5G36950
3.55818e-13	0.669846	0.00213026	0.000869576	AT5G37010
2.5871e-13	0.712878	4.89099e-06	0.2811	AT5G37070
1.4126e-12	0.688348	0.000289753	0.00110767	AT5G35840
2.13286e-15	0.443817	0.000114681	0.00143517	AT5G35910
1.39514e-10	0.106288	1.19938e-07	0.980268	AT5G35960
2.52554e-15	0.0021908	0.746739	0.438928	AT5G36160
1.40444e-13	0.50707	6.4752e-06	0.0243637	AT5G36210
2.16657e-12	0.0880682	0.00144437	0.000547023	AT5G36170
1.72191e-11	0.0066143	2.98855e-05	0.000873741	AT5G35750
1.70416e-13	5.76536e-05	2.54527e-09	8.9037e-08	AT5G35790
8.11583e-18	0.0277091	0.0131466	0.0758966	AT5G35530
1.18034e-13	0.099445	1.10761e-05	0.00215888	AT5G35460
1.91081e-10	0.420122	0.00154419	0.167729	AT5G35550
7.29442e-13	0.000264772	6.23062e-09	4.64034e-07	AT5G35630
3.6103e-16	0.000123434	0.0319463	0.00212576	AT5G35620
7.36687e-07	0.0540083	0.250789	7.6788e-06	AT5G24420
4.05004e-18	0.000619464	0.000464626	0.133605	AT5G24400
4.49789e-12	0.0233707	0.00544238	0.738904	AT5G24450
9.60333e-13	0.571191	0.00017145	0.745034	AT5G24460
2.10385e-14	0.84779	4.48517e-05	0.257303	AT5G24520
5.72655e-10	0.0294554	0.450631	0.00373449	AT5G24470
9.04442e-12	0.00727784	9.45566e-08	7.10997e-07	AT5G24490
6.63604e-11	0.54659	0.00105898	0.234975	AT5G24560
1.05327e-13	0.00821779	1.22451e-05	0.865948	AT5G24590
3.85668e-11	0.229159	7.03239e-08	0.0206013	AT5G24600
4.68278e-09	0.545724	5.43404e-05	0.0709892	AT5G24530
2.29488e-13	0.0075279	0.0184481	0.791389	AT5G24580
1.84625e-13	0.00113135	3.41114e-06	0.0540336	AT5G24316
1.82134e-11	0.041583	0.0045367	0.0450191	AT5G24350
4.279e-14	0.00124107	0.000177668	0.0139768	AT5G24380
7.20091e-13	0.975199	1.99255e-06	0.0979391	AT5G24120
4.38674e-14	0.000244448	3.61963e-05	0.0530008	AT5G24130
7.82645e-10	0.53928	0.000109335	0.515844	AT5G24160
9.11112e-13	0.59989	3.00728e-07	5.5632e-07	AT5G24165
7.58752e-10	0.859024	4.33868e-08	0.0212893	AT5G24270
3.78745e-10	0.262494	0.000938554	0.942899	AT5G24280
5.2367e-15	0.773419	5.21132e-05	0.541379	AT5G24300
3.27296e-12	0.00114578	0.0584313	0.0368855	AT5G24320
5.19505e-09	0.736379	0.755796	0.000336949	AT5G24290
2.44713e-07	0.980718	6.19262e-06	0.657082	AT5G23810
2.51042e-12	0.106096	1.42647e-05	0.731586	AT5G23720
4.80557e-13	0.00714543	0.0129507	0.220493	AT5G23530
3.115e-15	0.00194979	0.00204628	0.3613	AT5G23740
4.76095e-11	0.63598	6.06839e-05	0.377654	AT5G23750
1.12812e-09	0.471682	0.000391065	0.53166	AT5G23730
1.3064e-13	0.51161	6.17117e-07	0.0167045	AT5G23660
2.71093e-12	0.000916814	5.10921e-06	0.419854	AT5G23580
4.19445e-14	0.000170927	1.27638e-08	0.0208732	AT5G23850
1.9689e-11	0.0102737	0.00416811	0.968347	AT5G23870
3.06062e-08	0.0116953	0.00647632	0.288126	AT5G23910
3.91787e-12	0.976184	3.84613e-05	0.00462537	AT5G23920
1.11636e-11	0.165324	6.11604e-06	0.00212125	AT5G23940
2.03838e-15	0.00173925	0.518459	0.926423	AT5G23900
9.31132e-08	3.44464e-08	0.00376145	0.976535	AT5G23820
9.33974e-14	0.0152701	8.71184e-09	0.00395721	AT5G23860
7.20957e-14	0.000426485	1.16836e-06	0.000435637	AT5G23310
4.28533e-15	0.052087	0.000256698	0.06551	AT5G23250
3.45957e-14	0.133368	0.000262675	0.20863	AT5G23290
4.01365e-14	0.0139274	0.000113628	0.00047857	AT5G23300
4.58577e-11	0.863566	0.000934102	0.284377	AT5G23400
5.13795e-08	0.0214701	0.000759777	0.83734	AT5G23420
1.54919e-12	0.00429045	8.40651e-05	0.0331238	AT5G23460
4.38709e-10	0.0497921	0.000118524	0.0522953	AT5G23405
1.83925e-12	0.464578	0.0011087	0.609323	AT5G23570
3.48505e-14	0.366318	0.000332779	0.0217853	AT5G23630
1.90319e-11	0.00872359	5.53276e-06	0.629427	AT5G23230
1.85777e-13	0.000395416	0.0162623	0.022575	AT5G22875
1.34042e-09	0.0102156	1.05334e-05	0.000759099	AT5G22920
5.19731e-13	0.00231438	1.35342e-05	0.0010637	AT5G22830
1.40965e-12	0.776201	1.33702e-06	3.74347e-05	AT5G23120
3.35416e-11	0.496661	4.4322e-08	2.25095e-06	AT5G23060
9.0699e-12	0.909489	5.96716e-05	0.0227578	AT5G23150
2.0499e-11	0.604917	6.28055e-07	0.00273752	AT5G22940
8.3981e-10	0.47398	8.50628e-06	0.0244931	AT5G22540
4.45056e-11	0.141814	0.000336071	0.0807362	AT5G22580
3.26281e-12	0.0963631	0.000120168	0.973303	AT5G22500
7.34909e-11	0.113146	0.000149318	0.0113256	AT5G22620
2.4747e-12	0.299092	1.61252e-06	0.000153293	AT5G22640
4.39318e-16	3.76211e-05	6.71923e-05	2.09173e-05	AT5G22650
3.52917e-15	0.142456	3.37996e-05	0.000758591	AT5G22740
1.14323e-14	0.00321314	8.97936e-06	2.2688e-05	AT5G22810
1.12794e-11	0.0294371	0.00585264	0.155203	AT5G22850
7.32046e-14	0.000128506	0.000744738	2.77075e-05	AT5G22460
6.26076e-13	0.196742	9.35519e-06	0.000967968	AT5G19250
4.00349e-16	0.00396333	0.0178075	0.0041339	AT5G19140
7.52557e-11	0.104087	1.33107e-06	0.0249855	AT5G19120
4.92277e-12	0.229857	0.000564187	0.527673	AT5G19150
3.66431e-12	0.000100578	3.53066e-07	5.39579e-06	AT5G19220
6.05101e-13	0.291445	0.000171309	9.73438e-06	AT5G22340
6.01884e-15	0.0226286	0.0154397	0.0346683	AT5G22360
2.12756e-11	0.0419065	1.69295e-05	0.00169324	AT5G22400
5.33041e-14	3.53405e-06	2.19018e-07	0.0131395	AT5G22470
2.69483e-14	0.00477457	0.239196	3.3979e-05	AT5G22270
1.25905e-14	3.73073e-05	0.701442	0.000118678	AT5G22440
3.80394e-09	0.00911388	0.192465	0.00011389	AT5G19170
9.32036e-16	0.0949548	0.000315729	0.179962	AT5G18960
1.05095e-15	0.0156523	0.00221211	0.6963	AT5G18940
5.44214e-16	0.0283884	1.2791e-05	0.187453	AT5G18900
7.41945e-10	0.526747	0.943948	0.00373054	AT5G18970
1.63322e-13	0.141507	0.000701817	0.421098	AT5G18800
1.07335e-11	0.12605	0.00440383	0.619458	AT5G18770
6.52222e-12	0.136655	0.00233218	0.332842	AT5G19030
8.85736e-09	2.37312e-05	0.217582	0.0823276	AT5G19100
1.10215e-10	0.90695	2.36124e-07	0.000961974	AT5G19110
4.45292e-12	0.315306	0.000404833	0.32446	AT5G18520
5.33298e-15	0.662337	2.48633e-06	0.00175392	AT5G18400
6.3055e-15	0.519111	1.92612e-05	0.738704	AT5G18310
3.59938e-14	0.0402126	5.5458e-06	0.017326	AT5G18550
3.21505e-11	0.145752	1.25875e-05	0.47647	AT5G18620
1.08682e-14	0.230869	0.00323568	0.181811	AT5G18580
1.19996e-11	0.0395948	0.50021	0.0507378	AT5G18650
9.29843e-11	0.544758	3.89689e-05	0.108347	AT5G18690
1.21111e-12	0.345866	0.000539269	0.0304435	AT5G18760
7.74751e-10	0.324791	0.000119665	0.0201276	AT5G18660
1.22713e-11	0.000417656	0.000373253	0.000350523	AT5G18670
1.54977e-11	0.185891	0.000460813	0.594905	AT5G18630
2.1691e-11	0.0313301	5.64401e-11	0.450961	AT5G18450
6.90815e-13	0.540157	1.511e-06	2.01971e-05	AT5G17990
2.64713e-12	0.676791	5.89166e-05	0.412796	AT5G18070
2.55334e-11	0.133187	0.00196696	0.0563608	AT5G18100
8.74175e-13	0.017191	0.00494909	0.000217543	AT5G18140
5.74418e-11	0.552031	0.000361481	0.0572827	AT5G18180
6.8247e-09	0.378311	0.000134065	0.153718	AT5G18220
7.25029e-14	0.0385771	2.06286e-08	0.387923	AT5G18290
1.02076e-11	0.161455	9.99248e-05	0.387979	AT5G18250
3.17782e-12	0.0130973	0.822306	0.000855258	AT5G18130
1.03112e-15	0.00023928	0.00340146	0.66882	AT5G18120
1.32226e-15	0.00112697	0.519564	2.4416e-05	AT5G18170
3.99273e-14	0.778649	0.401997	0.00456387	AT5G18110
1.17563e-12	0.00116459	2.52338e-05	0.000140812	AT5G18360
7.4096e-14	0.00024546	4.65272e-06	0.195573	AT5G17700
5.67364e-11	0.00023087	3.9955e-05	0.00946822	AT5G17800
5.38509e-13	0.112779	3.4996e-06	0.943264	AT5G17850
3.66638e-13	0.749995	0.00592457	6.67617e-05	AT5G17860
1.02532e-14	0.264063	1.20769e-05	0.311761	AT5G17770
2.39527e-16	0.000408678	2.83141e-06	0.0561527	AT5G17840
1.4178e-14	0.926928	1.39053e-08	1.08107e-06	AT5G17870
4.31564e-11	3.59647e-05	0.00122816	0.00544971	AT5G17760
7.3323e-11	0.0800022	0.00323129	0.0441391	AT5G17890
6.20423e-12	0.07489	3.07702e-05	0.0546335	AT5G17910
1.67823e-09	0.046727	0.000495206	0.353405	AT5G17960
3.19647e-12	0.662719	0.00586714	0.100007	AT5G17980
6.81378e-15	0.00152654	6.28011e-06	0.00155308	AT5G17170
1.36756e-14	0.000426645	3.19343e-07	0.071269	AT5G17310
1.32559e-13	0.172325	0.000446609	0.0940517	AT5G16680
1.58574e-10	0.00423939	0.00522227	0.111426	AT5G16690
1.48495e-08	0.00138473	0.000130376	1.48304e-05	AT5G17220
7.37101e-12	0.0527455	7.71285e-06	0.000504971	AT5G17270
2.12933e-15	0.0101062	0.00251085	0.0271566	AT5G17290
2.12662e-15	0.625186	0.000418208	0.00370596	AT5G17380
1.49104e-13	0.137124	3.63411e-06	7.69554e-05	AT5G17230
1.55958e-15	0.310708	0.0005835	0.939738	AT5G17190
1.23069e-09	0.228211	1.5983e-05	0.109003	AT5G16590
6.5148e-12	2.01451e-08	2.27231e-07	9.27884e-07	AT5G15230
1.55038e-12	0.00407737	5.14227e-06	0.0808279	AT5G15350
6.66571e-14	0.00680474	8.80465e-05	0.000663374	AT5G16290
5.12421e-15	0.146974	0.057475	0.0100195	AT5G16300
1.26941e-11	0.000285218	6.39796e-05	0.0322336	AT5G16460
1.70018e-13	0.217005	2.90667e-07	0.0213973	AT5G16390
4.11432e-14	0.00250714	8.36108e-06	0.774572	AT5G16380
1.44674e-16	0.0324183	1.19046e-06	0.217392	AT5G16510
4.53009e-14	0.811026	2.77698e-05	0.960358	AT5G16550
1.50533e-12	0.0101669	0.0064706	0.882874	AT5G16560
2.69772e-14	0.00614289	1.43693e-05	0.000200327	AT5G16400
3.71765e-13	0.890575	0.000361408	0.0185349	AT5G15390
9.38619e-14	0.0256985	0.00467082	0.725889	AT5G14610
1.77407e-14	0.000255868	0.00189987	0.00200979	AT5G14640
5.52296e-14	0.19959	0.00401297	0.00685251	AT5G14680
2.1229e-11	0.00682332	0.165649	3.17642e-05	AT5G14690
1.77975e-11	0.00114591	0.00367947	0.0593285	AT5G14660
6.54775e-14	0.0989351	3.5944e-05	0.111845	AT5G14530
2.35388e-14	0.77053	0.0203935	0.0668006	AT5G15120
4.93976e-13	0.120979	4.51217e-10	0.971987	AT5G15180
3.4319e-10	0.274925	7.86958e-05	0.287895	AT5G15190
9.59102e-18	0.000157061	0.000119938	0.567815	AT5G15200
5.68066e-14	0.0120988	0.000101896	0.00417586	AT5G15240
2.47222e-10	0.377083	0.00146884	0.619579	AT5G15280
3.63306e-09	0.134715	0.90293	5.36006e-05	AT5G15310
8.35262e-14	0.300278	7.3333e-05	0.00027347	AT5G14260
6.95742e-10	0.156895	0.000805058	0.965995	AT5G14380
3.13831e-13	0.00553171	6.96424e-07	0.184063	AT5G14390
8.99522e-15	0.41265	0.000127444	0.609553	AT5G14420
3.07766e-16	0.000726787	3.55287e-05	0.00383462	AT5G14430
1.13899e-13	0.159489	0.000186976	0.564881	AT5G14440
6.41675e-13	0.00285101	0.000315453	0.471823	AT5G14460
2.11585e-12	0.077614	0.000469799	0.0758058	AT5G14370
1.5101e-13	0.0294012	4.43422e-06	0.830684	AT5G14410
2.22575e-13	0.0946384	6.65194e-07	2.94469e-05	AT5G14320
7.48479e-15	0.000164345	0.00284675	0.0161155	AT5G14520
3.28516e-10	0.14184	0.000842559	0.0607439	AT5G14180
2.13021e-10	0.642061	0.000107078	0.498266	AT5G14230
1.77158e-12	0.674341	2.1097e-07	0.000592813	AT5G13980
4.32046e-18	3.17864e-06	1.13501e-09	0.167005	AT5G14040
5.56872e-14	0.243583	0.801083	0.00246438	AT5G13930
1.58857e-13	0.102363	0.196682	1.70871e-05	AT5G14000
2.22173e-14	0.162948	0.108651	0.0498241	AT5G13890
1.41889e-10	0.310459	5.57205e-06	0.548134	AT5G13960
5.84161e-14	0.0241197	4.53879e-06	0.0744346	AT5G14120
5.24746e-14	0.81145	0.00792044	0.0718813	AT5G14170
3.27049e-13	0.114656	0.00012948	0.00455865	AT5G14220
2.71348e-14	0.538462	0.000180812	0.0258817	AT5G14105
2.29664e-08	0.0997912	0.00220593	0.696758	AT5G13840
1.18067e-14	0.173604	0.000175663	0.0182748	AT5G13850
3.22203e-11	4.89015e-05	2.14956e-07	0.000939602	AT5G13900
4.87885e-15	0.0128903	0.00587853	0.000547405	AT5G13950
1.62727e-12	0.197668	0.000119468	0.147247	AT5G13460
6.50013e-17	0.0339348	6.81978e-06	0.00606791	AT5G13420
5.07018e-17	0.000513938	0.479904	0.0011166	AT5G13450
1.49455e-11	0.12088	3.48384e-08	0.263	AT5G13580
4.52512e-12	0.141828	6.85551e-08	0.00336895	AT5G13600
1.18658e-09	0.719154	0.000385185	0.0264209	AT5G13620
2.86083e-12	0.379026	1.92443e-09	2.80213e-07	AT5G13630
1.87064e-15	0.000497312	0.00484001	0.640782	AT5G13690
9.58526e-10	0.972409	0.000599497	0.951966	AT5G13700
9.16024e-12	0.678432	0.0144701	0.000949342	AT5G13720
8.22491e-12	0.370883	4.37714e-06	0.0145412	AT5G13670
7.78989e-13	0.164933	8.07668e-07	0.16948	AT5G13710
1.8173e-08	0.0942137	0.83023	0.00245901	AT5G13730
1.45623e-13	0.395771	5.22956e-06	0.000568916	AT5G13650
1.61124e-12	0.00022901	0.0801904	0.282322	AT5G13790
4.15519e-13	0.112897	3.04271e-05	0.228118	AT5G13800
6.77561e-16	0.013616	5.28805e-06	0.0371595	AT5G13810
1.42661e-12	0.108045	0.00305882	0.364752	AT5G13470
1.32482e-10	0.381837	0.479161	0.00112921	AT5G12890
4.56597e-12	0.0681478	0.000574151	0.147852	AT5G12930
1.14041e-11	0.330844	1.88984e-07	0.393044	AT5G12970
1.15631e-14	0.768981	0.00595691	0.0261595	AT5G12980
2.45126e-14	0.481003	0.00250311	0.608148	AT5G13000
1.23424e-13	0.388806	2.73605e-05	0.453741	AT5G13010
9.6996e-13	0.0405709	0.00490256	0.933048	AT5G13020
3.39198e-14	0.0412468	0.000794847	0.170668	AT5G13030
4.10509e-14	0.0357478	4.13555e-06	0.0607799	AT5G12860
6.2229e-09	0.077568	3.8619e-05	0.511898	AT5G13200
3.77658e-11	0.509862	1.71235e-05	0.000503875	AT5G13290
3.77786e-11	2.63268e-05	1.06184e-09	1.5241e-05	AT5G13330
1.85336e-13	0.0373006	4.75124e-05	0.399887	AT5G13310
4.94302e-13	0.339519	0.000741832	0.0721881	AT5G13280
1.1472e-10	0.00195783	0.000163245	0.0160632	AT5G13220
1.22104e-13	0.764211	0.00580732	0.00128357	AT5G13390
4.97898e-13	0.413003	3.825e-05	0.106499	AT5G11860
3.00869e-13	0.0525436	5.30264e-06	0.00027433	AT5G11890
1.53444e-11	0.521076	5.58629e-07	0.0789511	AT5G11970
2.03287e-09	0.205721	3.40604e-05	0.877337	AT5G11920
1.15432e-12	0.0722292	0.000274853	0.0118747	AT5G12110
6.23903e-14	0.834254	0.000361851	0.0780304	AT5G12150
2.28607e-12	0.559474	2.719e-05	0.302151	AT5G12230
4.07141e-17	0.922764	3.06454e-06	0.00750872	AT5G12190
1.58689e-15	0.166322	0.00027776	0.000422479	AT5G12140
1.55434e-12	0.545412	7.81926e-07	0.000469322	AT5G12250
2.85971e-12	0.0053685	1.82129e-05	0.474988	AT5G12840
8.27603e-15	0.134638	0.00232464	0.230395	AT5G12850
3.2024e-13	3.52335e-05	0.628518	3.87099e-05	AT5G12080
6.95304e-15	0.007101	7.83019e-06	0.489026	AT5G11810
7.68807e-14	0.406759	1.96512e-05	0.152571	AT5G11680
1.52938e-17	0.275202	8.70809e-07	0.0140267	AT5G11770
1.39458e-14	0.00103636	6.81274e-05	0.129213	AT5G11650
3.37288e-11	0.868056	9.45361e-07	0.000182962	AT5G11720
1.87519e-14	0.508048	5.71913e-06	0.708086	AT5G11670
3.87193e-12	0.00238213	0.000350921	0.491946	AT5G11840
4.05171e-11	0.252099	0.000301122	0.410048	AT5G11930
3.10598e-11	0.00210301	0.0382015	0.00294563	AT5G11950
4.70561e-15	0.00886955	0.422838	0.0763112	AT5G11960
3.69063e-12	0.826088	0.000848648	0.441466	AT5G12010
1.70472e-05	0.998659	2.42522e-05	0.00282168	AT5G12030
4.34331e-16	0.00385603	0.0781923	0.0243052	AT5G11630
3.54646e-14	0.186414	1.32151e-05	0.0481982	AT5G11710
1.029e-11	0.0557662	8.53101e-05	0.367997	AT5G11350
1.57777e-07	0.00433246	2.03505e-07	0.00353796	AT5G11420
8.29533e-18	0.00034213	0.000165041	0.00501073	AT5G11280
5.96922e-12	0.551877	0.000664638	0.00179924	AT5G11450
1.34928e-12	0.29364	1.83936e-05	0.216149	AT5G11460
9.36763e-13	0.000358211	0.000227691	0.000212648	AT5G11550
3.67359e-14	0.976144	0.284168	0.0124386	AT5G11560
6.70891e-10	0.0116569	0.00412638	0.292839	AT5G11600
3.01186e-14	0.0415003	3.61889e-06	6.7703e-05	AT5G11480
9.39876e-15	0.124707	0.000136076	0.296483	AT5G11520
9.56814e-11	0.00368404	1.58164e-05	0.303757	AT5G11510
4.57578e-09	0.210883	0.00412944	0.502043	AT5G11310
5.47149e-10	0.018143	0.000134586	0.116115	AT5G11320
3.35037e-13	0.03151	3.89606e-05	0.00197062	AT5G11340
1.32922e-11	0.0627619	0.000452349	0.382718	AT5G10950
2.70919e-13	0.00862919	1.85166e-07	0.000605789	AT5G11000
1.93481e-16	0.000575381	1.77033e-08	0.00133301	AT5G10740
6.97355e-18	0.0201625	1.26675e-05	0.00168157	AT5G10780
2.21489e-14	0.000245208	2.05581e-05	0.0170218	AT5G10940
2.81575e-13	0.00839981	0.00226024	0.858062	AT5G10920
4.70623e-10	0.44361	3.47825e-05	0.284482	AT5G10930
4.17309e-14	0.161724	0.0121027	5.81067e-05	AT5G10860
1.1468e-16	0.000763795	9.24108e-06	0.0131895	AT5G11160
3.44159e-12	0.0091223	1.04675e-07	0.0701025	AT5G11230
4.69937e-12	0.000230844	0.000726029	0.000108529	AT5G11240
1.61374e-14	0.000435393	4.38992e-05	0.481657	AT5G11260
4.66977e-15	0.439676	0.00164236	0.049776	AT5G10840
1.41093e-14	0.138635	0.000633668	0.166289	AT5G10550
1.12425e-13	0.000142868	2.79902e-06	0.163625	AT5G10510
2.40508e-15	0.0145669	0.0041322	0.0349307	AT5G10480
2.59592e-10	0.011014	0.00397405	0.12544	AT5G10400
1.56863e-09	0.00805778	1.54646e-05	0.149253	AT5G10390
3.16194e-09	0.0886472	1.5067e-05	0.317621	AT5G10380
1.72712e-09	0.00322489	0.0286244	0.0296297	AT5G10430
2.13946e-14	0.000196336	0.000253016	0.686962	AT5G10580
2.94196e-19	0.0268347	6.7021e-09	0.0366722	AT5G10450
3.22423e-19	2.98703e-06	0.827027	0.00242445	AT5G10360
3.10049e-10	0.00150365	0.65598	0.00170674	AT5G10520
6.84155e-14	0.546621	1.18961e-05	0.00795205	AT5G10560
4.63364e-14	0.000533363	0.381796	0.405463	AT5G10820
6.58024e-15	0.0467602	0.00334452	0.89531	AT5G09900
9.58809e-17	0.029639	8.19481e-05	0.0445074	AT5G09810
3.57437e-13	0.00273069	0.000216117	0.0683133	AT5G09850
2.67839e-13	0.0127753	0.00014137	0.850595	AT5G10020
1.98259e-13	0.0402867	0.000248065	0.459752	AT5G10070
2.71979e-08	0.000267231	0.286723	0.56968	AT5G10100
2.3599e-13	0.00416417	1.36791e-06	0.0875822	AT5G10120
1.65925e-14	0.0659925	1.25903e-07	0.010995	AT5G10160
1.30508e-11	7.29362e-07	1.86264e-08	1.69401e-05	AT5G10220
3.56923e-11	4.38053e-06	0.0041687	3.93466e-08	AT5G10180
1.81892e-12	8.90064e-09	0.141232	0.968321	AT5G10140
1.80486e-16	0.00624281	1.89248e-05	0.976119	AT5G10300
1.16396e-13	0.0033283	0.0308156	0.0474546	AT5G10240
1.59586e-07	0.388865	1.10933e-06	0.0508201	AT5G09990
9.10748e-15	0.00579344	5.4455e-07	0.00822066	AT5G09760
1.50268e-11	0.000113332	2.19013e-06	0.00029322	AT5G09650
6.89604e-14	0.683412	1.4821e-08	5.78929e-09	AT5G09660
6.67791e-11	0.0496149	0.0518238	5.3236e-05	AT5G09730
7.13521e-16	0.384651	1.76105e-09	0.0979404	AT5G09530
2.54537e-17	2.38752e-05	3.55918e-05	0.0745692	AT5G09640
2.47634e-15	0.00594092	4.04939e-06	1.77668e-05	AT5G09590
2.73204e-15	0.0566122	0.718766	0.0249268	AT5G09870
1.75706e-10	0.959428	1.39387e-06	0.00208183	AT5G09970
1.04738e-15	0.0241137	0.000105295	0.272782	AT5G09920
7.73072e-13	0.100573	6.29823e-05	0.124667	AT5G09890
2.31808e-11	0.287103	6.39351e-05	0.012288	AT5G09550
8.12472e-11	0.0109621	4.98764e-06	0.0155844	AT5G09570
4.64486e-16	0.242196	0.000259083	0.405653	AT5G09620
1.574e-13	0.0952697	6.14711e-08	2.43319e-06	AT5G08260
2.76657e-14	0.000170396	0.0240384	0.106062	AT5G08460
6.03263e-12	0.0243312	0.000175776	0.831263	AT5G08470
6.47488e-15	0.0596216	0.000577541	0.0219584	AT5G08500
1.42948e-15	0.00622812	7.81142e-06	0.00940667	AT5G08590
5.79398e-11	5.42314e-05	0.0333092	0.132682	AT5G08610
6.55798e-13	0.0209298	7.77467e-05	0.372858	AT5G08540
8.18695e-13	0.00285115	0.00459822	0.000270733	AT5G08480
2.14666e-13	0.0795251	0.00498754	0.266835	AT5G08535
6.41589e-16	0.39825	0.000133906	0.205895	AT5G08560
6.69224e-13	0.0318028	1.50359e-09	0.607346	AT5G09520
1.57906e-15	0.000165341	0.0045377	4.62027e-05	AT5G08180
3.0904e-13	0.124479	3.45271e-07	4.41353e-05	AT5G08100
5.42794e-12	0.459535	6.04987e-05	0.00024121	AT5G07860
2.61054e-10	0.0916959	0.000218544	0.00177065	AT5G07870
1.64394e-13	0.00177618	0.00124966	0.743441	AT5G07890
3.08649e-11	0.103076	9.83223e-05	0.887566	AT5G08010
1.8299e-08	0.000537002	0.000463541	0.0993126	AT5G08020
2.00737e-11	0.000201221	3.38758e-08	4.04867e-05	AT5G08030
5.07381e-12	0.39501	4.18315e-07	1.84512e-05	AT5G08050
3.5206e-11	0.00240993	1.13305e-06	0.000117097	AT5G08000
5.75409e-10	0.198581	0.10132	0.0492218	AT5G08070
8.64795e-10	0.0904313	0.00273046	0.124404	AT5G08240
1.27336e-13	0.0177968	2.71158e-09	0.0288772	AT5G08250
1.21403e-14	0.0196724	0.00548018	0.0825635	AT5G07440
8.73066e-13	0.295057	0.0702013	0.0483794	AT5G07300
2.24102e-09	0.000144774	0.00530495	0.000810815	AT5G07580
4.72279e-16	0.0037299	2.0951e-06	0.0668873	AT5G07500
1.12588e-12	0.796123	0.000149257	0.203585	AT5G07590
9.79858e-11	0.298824	0.000318459	0.342843	AT5G07710
1.27369e-11	0.230237	4.65381e-05	0.447278	AT5G07680
7.67478e-10	0.116284	0.0067719	0.344885	AT5G07810
6.40824e-15	0.00143772	6.41334e-07	0.0943266	AT5G07830
1.62167e-14	0.0117062	0.00232466	0.547984	AT5G07470
8.20224e-11	6.31798e-08	0.421959	7.05516e-06	AT5G07550
7.8994e-12	0.00117501	0.000302895	0.000987531	AT5G07260
2.74661e-12	0.875249	5.11392e-06	0.787362	AT5G07280
2.32617e-12	0.00145862	0.00218934	0.0623497	AT5G07290
6.19131e-13	0.0231265	0.000366042	0.168072	AT5G07220
4.97479e-11	0.654312	0.000159343	0.144422	AT5G07230
1.85505e-16	8.21407e-05	5.27166e-05	0.0117193	AT5G07190
1.90312e-15	0.531378	5.59577e-05	0.00224908	AT5G07250
2.03915e-13	0.0981867	3.02336e-05	0.044679	AT5G07320
2.23326e-11	0.000564344	0.000246915	0.00227646	AT5G07330
6.20028e-15	0.036187	1.92318e-06	0.00125353	AT5G07340
7.25137e-11	0.0417131	1.18896e-05	0.852345	AT5G07360
2.79296e-09	0.891509	0.000626999	0.017375	AT5G07380
1.06253e-13	0.00330945	0.00116374	0.133574	AT5G07460
9.23391e-08	0.727599	1.27532e-05	0.559414	AT5G07480
4.62802e-10	0.0329047	1.56996e-05	0.0272475	AT5G07510
1.25606e-07	0.000291257	8.7859e-05	0.00202773	AT5G07530
1.25943e-10	0.192002	0.000502389	0.222503	AT5G07180
1.28234e-12	0.0389581	0.000971732	0.544825	AT5G06750
1.63497e-09	0.125981	6.12602e-05	0.194549	AT5G06720
6.4612e-12	0.139115	8.68659e-08	0.00900019	AT5G06760
3.72935e-09	0.0235034	0.00655576	0.00019604	AT5G06690
8.85672e-10	0.325888	0.000389356	0.941088	AT5G06930
2.65329e-10	0.323368	0.00090704	0.783302	AT5G06940
7.09818e-15	0.0699868	2.10165e-10	0.17638	AT5G07000
1.30748e-14	0.000213197	1.018e-06	0.0274389	AT5G07030
2.22525e-14	0.155436	2.2478e-07	0.636034	AT5G07010
1.36931e-15	0.000888132	0.464823	0.00303127	AT5G07020
2.48116e-08	0.0319331	0.0847452	3.69207e-06	AT5G06870
3.73748e-09	0.374732	0.00369541	0.00221327	AT5G06860
7.49028e-16	0.0320078	9.26509e-06	0.0538073	AT5G06260
1.12674e-11	0.540196	0.50498	0.00321782	AT5G06320
5.23691e-10	0.0198154	4.76586e-05	0.0234736	AT5G06670
3.13978e-15	0.845719	0.000189443	0.104353	AT5G06660
7.42545e-09	0.028927	0.623933	0.0487979	AT5G06510
4.03001e-13	0.560291	1.08701e-05	0.74091	AT5G06530
3.53881e-15	0.0161311	2.46135e-05	0.191127	AT5G06360
1.45106e-13	0.0886208	0.109082	0.00188501	AT5G06340
4.15254e-14	0.183483	1.12689e-07	0.0011494	AT5G05950
1.00653e-13	0.0172652	0.00822255	0.998111	AT5G06120
3.36018e-12	0.566825	0.000554002	0.723256	AT5G06210
1.41534e-11	0.0102537	0.00196836	0.658714	AT5G06300
1.41862e-09	0.244234	0.000430217	0.514953	AT5G06330
1.28175e-13	0.348167	2.71835e-09	1.57868e-07	AT5G06290
5.25164e-15	0.000871727	0.00648536	0.406352	AT5G06270
2.54373e-13	0.098729	1.69232e-05	0.333892	AT5G06370
4.36806e-12	0.82042	2.64063e-07	3.10963e-05	AT5G05740
3.81598e-13	0.0555699	0.00612198	0.808146	AT5G05820
3.21e-09	0.0589584	0.0983882	0.000376208	AT5G05880
1.46777e-11	0.0334224	9.56742e-06	0.685584	AT5G05870
3.67337e-10	0.160492	0.37088	0.00234867	AT5G05890
5.72268e-16	0.0254499	2.50118e-06	0.203315	AT5G05690
1.58201e-10	0.0817502	0.00111808	0.485642	AT5G05750
1.9075e-14	0.226066	5.91188e-06	0.0500414	AT5G06050
5.06793e-16	0.000136574	0.475152	0.00166204	AT5G06060
3.93088e-09	0.00673724	0.000898718	0.0375965	AT5G05390
5.93879e-09	0.117197	0.000679701	0.188626	AT5G05430
4.93499e-09	0.238528	0.000663458	0.380806	AT5G05320
2.44459e-13	0.00017736	0.0269286	0.0018715	AT5G05440
8.42172e-11	0.219799	0.000928538	0.408606	AT5G05540
2.21029e-10	0.0809299	1.28837e-06	0.0108098	AT5G05600
1.44295e-11	0.0920904	1.94346e-06	0.000549093	AT5G05270
1.12264e-10	0.194753	0.000580353	0.980665	AT5G05340
[truncated: 5,597 more rows]

## Sheet: lec2-1
ATCG01090
ATCG01040
ATCG00710
ATCG00340
ATCG00500
ATCG00510
ATCG00120
ATCG00130
ATCG00140
AT2G26580
AT2G26400
AT2G23240
AT2G23230
AT2G23170
AT2G23350
AT2G47610
AT2G45190
AT2G45440
AT2G33210
AT1G67820
AT1G67750
AT1G67840
AT5G12370
AT1G44575
AT4G25570
AT1G44446
AT4G14385
AT4G15630
AT4G15545
AT4G17260
AT4G14130
AT4G14930
AT4G16160
AT4G16442
AT4G16720
AT4G15830
AT4G17640
AT4G17390
AT4G13940
AT4G15510
AT4G15000
AT4G17810
AT4G16410
AT4G17240
AT4G16650
AT4G16130
AT4G16140
AT4G16210
AT4G16390
AT4G15530
AT4G15110
AT4G14780
AT4G14840
AT4G14190
AT4G14090
AT1G25350
AT1G25260
AT1G25275
AT5G08750
AT5G22060
AT1G28290
AT5G04220
AT5G04380
AT1G73470
AT1G44110
AT1G51060
AT1G35190
AT1G35140
AT1G27850
AT1G33590
AT1G30220
AT1G30210
AT1G30260
AT1G32090
AT1G32160
AT1G45474
AT1G26270
AT1G57820
AT1G48840
AT5G13490
AT5G28300
AT5G11020
AT5G11100
AT5G19690
AT5G19750
AT5G19760
AT5G19500
AT5G19520
AT5G19560
AT5G19540
AT5G19510
AT5G19550
AT5G28500
AT5G19730
AT5G13100
AT5G20700
AT5G20720
AT5G08415
AT5G08410
AT5G21150
AT5G19290
AT5G19430
AT5G08360
AT5G08380
AT5G08430
AT5G20290
AT5G20160
AT5G20150
AT5G20130
AT5G20420
AT5G20600
AT5G28640
AT5G20930
AT5G20900
AT4G36400
AT4G36530
AT4G36970
AT4G36730
AT4G36910
AT4G37080
AT4G37280
AT1G31830
AT1G31814
AT4G36700
AT3G51810
AT3G51860
AT3G51890
AT3G51800
AT1G31930
AT3G56850
AT3G56870
AT1G16640
AT5G17160
AT5G17430
AT5G16820
AT5G16750
AT5G16070
AT5G16030
AT5G16240
AT5G16150
AT5G15680
AT5G15750
AT5G14920
AT5G15450
AT5G15510
AT5G15550
AT5G15530
AT5G14730
AT5G14880
AT5G14800
AT5G35330
AT5G35360
AT1G48920
AT1G48910
AT5G35080
AT5G35160
AT5G33300
AT5G34450
AT5G28020
AT5G27730
AT5G27920
AT5G27850
AT5G27330
AT5G27470
AT5G27360
AT5G27430
AT5G27290
AT5G26770
AT5G27200
AT5G26600
AT5G26710
AT5G26120
AT5G25490
AT5G25520
AT5G25610
AT5G25830
AT5G25460
AT5G25360
AT5G24890
AT5G67200
AT5G67510
AT5G66985
AT5G67100
AT5G67260
AT5G67130
AT5G67220
AT5G66400
AT5G66460
AT5G66470
AT5G66040
AT5G65830
AT5G65990
AT5G66060
AT5G66110
AT5G66190
AT5G66230
AT5G66090
AT5G65760
AT5G65530
AT5G65280
AT5G65110
AT5G65360
AT5G65380
AT5G64610
AT5G64620
AT5G64780
AT5G64500
AT5G64530
AT5G64140
AT5G64310
AT5G64330
AT5G63970
AT5G63530
AT5G63650
AT5G63070
AT5G62800
AT5G62850
AT5G62620
AT5G62520
AT5G62490
AT5G62670
AT5G62100
AT5G62190
AT5G62090
AT5G62130
AT5G62390
AT5G61770
AT5G61440
AT5G61380
AT5G61590
AT5G61670
AT5G61170
AT5G61030
AT5G60760
AT5G60890
AT5G61000
AT5G60460
AT5G59960
AT5G59850
AT5G60150
AT5G60100
AT5G60220
AT5G59840
AT5G59250
AT5G59350
AT5G59220
AT5G58940
AT5G58910
AT5G58590
AT5G58730
AT5G58330
AT5G58420
AT5G58440
AT5G57910
AT5G57870
AT5G58140
AT5G57550
AT5G57790
AT5G57920
AT5G57810
AT5G57360
AT5G57390
AT5G57560
AT5G57040
AT5G57000
AT5G57030
AT5G57180
AT5G56670
AT5G56760
AT5G56350
AT5G56150
AT5G56190
AT5G56220
AT5G55850
AT5G56030
AT5G55520
AT5G55340
AT5G55450
AT5G55730
AT5G55220
AT5G55240
AT5G55190
AT5G54970
AT5G54855
AT5G54260
AT5G54250
AT5G54510
AT5G54530
AT5G53530
AT5G53900
AT5G53250
AT5G53290
AT5G53400
AT5G53430
AT5G53470
AT5G53500
AT5G52860
AT5G52920
AT5G53090
AT5G52230
AT5G52470
AT5G51850
AT5G52060
AT5G52070
AT5G51480
AT5G51490
AT5G51500
AT5G51570
AT5G51670
AT5G51750
AT5G51400
AT5G51210
AT5G51230
AT5G51260
AT5G50770
AT5G50440
AT5G50450
AT5G50740
AT5G50000
AT5G50180
AT5G50260
AT5G49760
AT5G49820
AT5G49650
AT5G49330
AT5G49160
AT5G49630
AT5G48930
AT5G49190
AT5G48850
AT5G48500
AT5G48230
AT5G48450
AT5G48480
AT5G47770
AT5G47910
AT5G47930
AT5G47600
AT5G47670
AT5G47680
AT5G47800
AT5G47820
AT5G47390
AT5G47210
AT5G46910
AT5G47050
AT5G47030
AT5G46690
AT5G45830
AT5G45670
AT5G45690
AT5G45950
AT5G45960
AT5G45680
AT5G45700
AT5G45280
AT5G45310
AT5G45160
AT5G44730
AT5G44720
AT5G44910
AT5G44280
AT5G44310
AT5G44360
AT5G44410
AT5G43960
AT5G44120
AT5G44240
AT5G43860
AT5G43880
AT5G43680
AT5G43700
AT5G43770
AT5G43810
AT5G42810
AT5G42900
AT5G42780
AT5G42560
AT5G42620
AT5G42030
AT5G42200
AT5G42050
AT5G41660
AT5G41880
AT5G41960
AT5G41580
AT5G41340
AT5G40910
AT5G40920
AT5G40810
AT5G40650
AT5G40500
AT5G40610
AT5G40670
AT5G39860
AT5G40230
AT5G40330
AT5G40030
AT5G39740
AT5G38980
AT5G39100
AT5G38480
AT5G38710
AT5G38140
AT5G38110
AT5G38180
AT5G38195
AT5G37770
AT5G37260
AT5G37540
AT5G37510
AT5G36160
AT5G35790
AT5G35630
AT5G35620
AT5G24400
AT5G24316
AT5G24380
AT5G24130
AT5G24320
AT5G23740
AT5G23580
AT5G23850
AT5G23900
AT5G23820
AT5G23310
AT5G23460
AT5G22875
AT5G22830
AT5G22650
AT5G22810
AT5G22460
AT5G19140
AT5G19220
AT5G22470
AT5G22270
AT5G22440
AT5G19100
AT5G18670
AT5G18120
AT5G18170
AT5G18360
AT5G17700
AT5G17800
AT5G17840
AT5G17760
AT5G17170
AT5G17310
AT5G16690
AT5G17220
AT5G15230
AT5G15350
AT5G16460
AT5G16380
AT5G14640
AT5G14660
AT5G15200
AT5G14430
AT5G14460
AT5G14520
AT5G14040
AT5G13900
AT5G13450
AT5G13690
AT5G13790
AT5G13330
AT5G13220
AT5G12080
AT5G11650
AT5G11840
AT5G11950
AT5G11630
AT5G11420
AT5G11280
AT5G11550
AT5G11510
AT5G10740
AT5G10940
AT5G11160
AT5G11240
AT5G11260
AT5G10510
AT5G10430
AT5G10580
AT5G10360
AT5G10520
AT5G10820
AT5G09850
AT5G10100
AT5G10120
AT5G10220
AT5G10180
AT5G10140
AT5G10240
AT5G09650
AT5G09640
AT5G08460
AT5G08610
AT5G08480
AT5G08180
AT5G07890
AT5G08020
AT5G08030
AT5G08000
AT5G07580
AT5G07500
AT5G07830
AT5G07550
AT5G07260
AT5G07290
AT5G07190
AT5G07330
AT5G07460
AT5G07530
AT5G07030
AT5G07020
AT5G06270
AT5G06060
AT5G05440
AT5G04900
AT5G04620
AT5G04810
AT5G03880
AT5G03860
AT5G03760
AT5G03795
AT5G03300
AT5G03740
AT5G03120
AT5G02870
AT5G02500
AT5G02550
AT5G02580
AT5G02540
AT5G02520
AT5G02760
AT5G02450
AT5G02230
AT5G02050
AT5G02160
AT5G02020
AT5G01810
AT5G01880
AT5G01930
AT5G01590
AT5G01600
AT5G01300
AT5G01075
AT3G63520
AT3G63140
AT3G63300
AT3G63360
AT3G63190
AT3G62870
AT3G63040
AT3G62760
AT3G62290
AT3G61890
AT3G61830
AT3G61260
AT3G61140
AT3G60770
AT3G60980
AT3G61080
AT3G61100
AT3G61060
AT3G60360
AT3G60750
AT3G60290
AT3G60340
AT3G60320
AT3G60440
AT3G60540
AT3G60210
AT3G60130
AT3G60240
AT3G59850
AT3G59900
AT3G60070
AT3G59480
AT3G59350
AT3G59020
AT3G59090
AT3G58570
AT3G58610
AT3G58680
AT3G58070
AT3G57610
AT3G57150
AT3G56480
AT3G56100
AT3G56230
AT3G56240
AT3G56090
AT3G56340
AT3G56150
AT3G56070
AT3G56050
AT3G55660
AT3G55410
AT3G54990
AT3G55050
AT3G55110
AT3G55010
AT3G54940
AT3G54630
AT3G54720
AT3G54820
AT3G54660
AT3G54270
AT3G54170
AT3G54080
AT3G53890
AT3G53730
AT3G53740
AT3G53990
AT3G53950
AT3G53700
AT3G53430
AT3G53480
AT3G53540
AT3G53460
AT3G53370
AT3G53280
AT3G52960
AT3G53020
AT3G52780
AT3G52810
AT3G52850
AT3G52060
AT3G52090
AT3G52500
AT3G52580
AT3G51740
AT3G51500
AT3G51510
AT3G50890
AT3G50770
AT3G50980
AT3G51280
AT3G50650
AT3G50070
AT3G50060
AT3G50210
AT3G50240
AT3G49910
AT3G49250
AT3G49220
AT3G49260
AT3G49080
AT3G49010
AT3G48930
AT3G49240
AT3G48690
AT3G48700
AT3G48510
AT3G48740
AT3G48880
AT3G48650
AT3G48440
AT3G48500
AT3G48070
AT3G47960
AT3G47420
AT3G46780
AT3G46940
AT3G47160
AT3G46920
AT3G46560
AT3G45900
AT3G45300
AT3G45640
AT3G45010
AT3G45140
AT3G44735
AT3G44750
AT3G44590
AT3G44460
AT3G44720
AT3G44280
AT3G44050
AT3G43920
AT3G43110
AT3G43270
AT4G39860
AT4G40040
AT4G39900
AT4G39200
AT4G38810
AT4G38710
AT4G38580
AT4G38890
AT4G38410
AT4G38470
AT4G37910
AT4G38000
AT4G37870
AT4G37550
AT4G37560
AT4G37490
AT4G37470
AT4G37580
AT4G37650
AT4G36250
AT4G36220
AT4G36360
AT4G35880
AT4G35850
AT4G35790
AT4G35830
AT4G35480
AT4G35560
AT4G35780
AT4G35760
AT4G35260
AT4G34710
AT4G34950
AT4G34860
AT4G34290
AT4G34520
AT4G34540
AT4G34610
AT4G34680
AT4G33950
AT4G34040
AT4G34200
AT4G34120
AT4G34260
AT4G33865
AT4G33810
AT4G33560
AT4G33580
AT4G33780
AT4G33670
AT4G33960
AT4G33980
AT4G33500
AT4G33400
AT4G32940
AT4G33080
AT4G33140
AT4G33280
AT4G33330
AT4G32870
AT4G32830
AT4G32920
AT4G33070
AT4G32760
AT4G32260
AT4G32460
AT4G32040
AT4G32290
AT4G31985
AT4G31720
AT4G31700
AT4G31830
AT4G31360
AT4G31390
AT4G31240
AT4G31590
AT4G31500
AT4G31670
AT4G31120
AT4G30610
AT4G30690
AT4G30800
AT4G30810
AT4G29960
AT4G30150
AT4G29570
AT4G29610
AT4G29620
AT4G29640
AT4G29650
AT4G29510
AT4G29700
AT4G29680
AT4G29220
AT4G29330
AT4G29190
AT4G29240
AT4G29410
AT4G28703
AT4G29070
AT4G29030
AT4G29020
AT4G28530
AT4G28450
AT4G28650
AT4G28680
AT4G28230
AT4G28190
AT4G28310
AT4G28025
AT4G27800
AT4G27860
AT4G27700
AT4G27680
AT4G27500
AT4G27540
AT4G27430
AT4G27730
AT4G27760
AT4G27250
AT4G27260
AT4G27280
AT4G26740
AT4G27010
AT4G26700
AT4G26660
AT4G26070
AT4G26080
AT4G26110
AT4G26200
AT4G26370
AT4G26230
AT4G25650
AT4G25280
AT4G25170
AT4G25730
AT4G25630
AT4G24920
AT4G25070
AT4G25140
AT4G25000
AT4G25260
AT4G24890
AT4G24780
AT4G24510
AT4G24770
AT4G24660
AT4G24830
AT4G24280
AT4G24390
AT4G24050
AT4G23950
AT4G23850
AT4G24040
AT4G24110
AT4G23670
AT4G23600
AT4G23680
AT4G23750
AT4G23400
AT4G22910
AT4G23010
AT4G23070
AT4G22790
AT4G22570
AT4G22730
AT4G22753
AT4G22100
AT4G22380
AT4G22360
AT4G21620
AT4G21850
AT4G21860
AT4G21350
AT4G21480
AT4G20980
AT4G21020
AT4G21050
AT4G20140
AT4G19540
AT4G19810
AT4G19860
AT4G19380
AT4G19460
AT4G18920
AT4G18910
AT4G18970
AT4G18425
AT4G18810
AT4G18280
AT4G13850
AT4G13550
AT4G13560
AT4G12980
AT4G13170
AT4G12970
AT4G12700
AT4G12230
AT4G12250
AT4G12600
AT4G12400
AT4G11420
AT4G11330
AT4G10910
AT4G10920
AT4G11010
AT4G10450
AT4G10480
AT4G09760
AT4G09800
AT4G10020
AT4G10030
AT4G09620
AT4G09600
AT4G08950
AT4G08685
AT4G08300
AT4G07990
AT4G05410
AT4G05520
AT4G05000
AT4G04940
AT4G04840
AT4G04870
AT4G04460
AT4G03960
AT4G03100
AT4G03210
AT4G03150
AT4G02930
AT4G02920
AT4G02800
AT4G03050
AT4G02380
AT4G02550
AT4G02150
AT4G02060
AT4G02290
AT4G02230
AT4G01970
AT4G01850
AT4G01897
AT4G01940
AT4G01900
AT4G01250
AT4G01460
AT4G01026
AT4G01040
AT4G01130
AT4G01330
AT4G00400
AT4G00570
AT4G00100
AT4G00180
AT3G29575
AT1G25530
AT1G25550
AT1G25380
AT1G25410
AT1G18540
AT1G19670
AT2G33590
AT2G33430
AT4G10270
AT2G40540
AT2G33340
AT2G33520
AT2G40550
AT2G40620
AT1G17830
AT1G17810
AT1G22170
AT1G22190
AT1G12640
AT1G12680
AT1G34030
AT1G29820
AT1G29760
AT1G58270
AT1G58360
AT1G34130
AT1G07140
AT1G07040
AT1G07070
AT1G18080
AT1G18260
AT1G18090
AT1G13700
AT1G16870
AT1G16970
AT1G18070
AT1G18250
AT1G18210
AT1G13570
AT1G48830
AT1G48750
AT3G08510
AT1G30120
AT1G51680
AT1G30200
AT1G50930
AT1G56200
AT1G56220
AT1G56280
AT1G58200
AT3G12490
AT3G12520
AT3G11250
AT3G12150
AT3G12260
AT3G12280
AT3G12120
AT3G12560
AT3G12203
AT1G69530
AT1G69490
AT1G30360
AT1G72040
AT1G55000
AT1G66580
AT3G06220
AT3G11100
AT3G11210
AT1G75280
AT1G75220
AT1G32560
AT1G33265
AT1G66130
AT1G66150
AT1G66180
AT1G33260
AT1G42480
AT3G28220
AT3G28500
AT3G20000
AT3G12060
AT3G12050
AT3G52360
AT3G20660
AT3G30280
AT3G29370
AT3G29360
AT3G27160
AT3G25690
AT3G13790
AT3G22230
AT3G18600
AT3G20910
AT3G21370
AT3G18570
AT3G22960
AT3G15140
AT3G23890
AT3G26300
AT3G26310
AT3G26330
AT3G26450
AT3G23830
AT3G24650
AT3G24660
AT3G23990
AT3G24050
AT3G18930
AT3G18980
AT3G22540
AT3G22600
AT3G18990
AT3G13510
AT3G13450
AT3G21090
AT3G13470
AT3G14190
AT3G14205
AT3G14210
AT3G28690
AT3G19590
AT3G19100
AT3G15260
AT3G15210
AT3G19670
AT3G30460
AT3G20150
AT3G20100
AT3G28860
AT3G27300
AT3G23760
AT3G23490
AT3G14950
AT3G14990
AT3G27920
AT3G14880
AT3G24220
AT3G22070
AT3G15550
AT3G15570
AT3G28150
AT3G26520
AT3G30775
AT2G20875
AT2G27940
AT1G75580
AT1G08430
AT1G48180
AT1G55360
AT1G69040
AT3G25950
AT3G16870
AT1G54955
AT3G24770
AT3G26140
AT3G16850
AT3G13230
AT3G20300
AT3G20370
AT3G20390
AT3G12730
AT3G12670
AT3G27420
AT3G18430
AT3G18480
AT3G18680
AT3G23090
AT3G23000
AT3G23080
AT3G29190
AT3G15950
AT3G18750
AT3G27060
AT3G25110
AT3G25230
AT3G13060
AT3G12960
AT3G12930
AT3G25160
AT3G17130
AT3G17170
AT3G17020
AT3G16950
AT3G25520
AT3G23150
AT3G23280
AT3G16980
AT3G19930
AT3G21840
AT3G21720
AT3G20830
AT3G20810
AT3G29030
AT3G19500
AT3G19450
AT3G19290
AT3G21300
AT3G16190
AT3G26000
AT3G25890
AT3G25900
AT3G26060
AT3G14740
AT3G14600
AT3G14560
AT3G23670
AT3G23570
AT3G14650
AT3G24506
AT3G18180
AT3G18080
AT3G17930
AT3G21560
AT3G21630
AT3G21550
AT3G29170
AT3G14000
AT3G14020
AT3G13930
AT3G15630
AT3G27640
AT3G27740
AT3G15780
AT3G15790
AT3G15690
AT3G16140
AT3G23430
AT3G22660
AT3G22640
AT3G16090
AT3G16050
AT3G17520
AT3G14240
AT3G14310
AT3G14360
AT3G15480
AT3G15500
AT3G15450
AT3G16780
AT3G17310
AT3G22370
AT3G22300
AT3G22420
AT3G17360
AT3G06050
AT3G02650
AT3G02640
AT3G02600
AT3G02560
AT3G02550
AT3G02690
AT3G02540
AT3G06510
AT3G06730
AT3G07050
AT3G07010
AT3G04260
AT3G04290
AT3G02730
AT3G02820
AT3G08030
AT3G08620
AT3G08770
AT3G08580
AT3G07940
AT3G09720
AT3G09580
AT3G11930
AT3G11730
AT3G05880
AT3G05830
AT3G10770
AT3G11830
AT3G04720
AT3G04770
AT3G07110
AT3G03050
AT3G02040
AT3G02110
AT3G02120
AT3G02090
AT3G03130
AT3G03090
AT3G03240
AT3G03230
AT3G05720
AT3G05690
AT3G10610
AT3G10040
AT3G10010
AT3G09980
AT3G10090
AT3G10020
AT3G01910
AT3G10550
AT3G10530
AT3G09440
AT3G09200
AT3G09260
AT3G07360
AT3G07430
AT3G07320
AT3G03320
AT3G03340
AT3G03310
AT3G11710
AT3G11700
AT3G04840
AT3G05010
AT3G05500
AT3G05530
AT3G02220
AT3G10200
AT3G10340
AT3G10250
AT3G01570
AT3G03590
AT3G11620
AT3G11530
AT3G11510
AT3G07770
AT3G01280
AT3G11520
AT3G05110
AT3G05130
AT3G05060
AT3G05200
AT3G05260
AT3G05320
AT3G16460
AT3G03790
AT3G03710
AT3G03920
AT3G03770
AT3G05220
AT3G16370
AT3G16320
AT3G16310
AT3G16340
AT3G16470
AT1G17710
AT1G01470
AT1G01490
AT1G02310
AT1G18940
AT1G15880
AT1G15690
AT1G20450
AT1G12270
AT1G12450
AT1G12470
AT1G12370
AT1G20650
AT1G20440
AT1G27990
AT1G28030
AT1G27930
AT1G28140
AT1G52410
AT1G52300
AT1G47960
AT1G42960
AT1G52400
AT1G55260
AT1G77760
AT1G77450
AT1G60995
AT1G60970
AT1G71140
AT1G71180
AT1G77550
AT1G29680
AT1G29670
AT1G72230
AT1G72260
AT1G49830
AT1G49850
AT1G52190
AT1G72800
AT1G76700
AT1G76650
AT1G76670
AT1G71380
AT1G72670
AT1G75110
AT1G53690
AT1G76550
AT1G76540
AT1G76450
AT1G75030
AT1G67970
AT1G67870
AT1G68010
AT1G29970
AT1G68810
AT1G73655
AT1G29940
AT1G73680
AT1G73780
AT1G73830
AT1G73620
AT1G63240
AT1G73220
AT1G36370
AT1G66360
AT1G71880
AT1G71960
AT1G52760
AT1G52870
AT1G52930
AT1G71950
AT1G70710
AT1G67630
AT1G52890
AT1G74530
AT1G74670
AT1G74560
AT1G74430
AT1G68540
AT1G80560
AT1G63700
AT1G63660
AT1G70610
AT1G70580
AT1G70570
AT1G63800
AT1G63960
AT1G63780
AT1G80370
AT1G69220
AT1G69200
AT1G69690
AT1G73970
AT1G73960
AT1G74100
AT1G69780
AT1G69770
AT1G72450
AT1G68190
AT1G68150
AT1G68380
AT1G72500
AT1G72480
AT1G11070
AT2G41700
AT1G51460
AT2G41720
AT2G47230
AT2G43460
AT2G43520
AT2G43820
AT2G43760
AT1G53310
AT2G43680
AT1G53230
AT1G07980
AT1G32460
AT1G19450
AT1G32400
AT1G17550
AT1G14980
AT1G48130
AT1G48090
AT1G48050
AT1G48030
AT1G17520
AT1G15000
AT1G48930
AT1G14580
AT1G14610
AT1G14620
AT1G78240
AT1G78430
AT1G43710
AT1G06950
AT1G06770
AT1G29050
AT1G29195
AT1G43800
AT1G43890
AT1G21500
AT1G29250
AT1G02690
AT1G21590
AT1G02680
AT1G06060
AT1G12230
AT1G12250
AT1G53645
AT1G26460
AT1G01225
AT1G17410
AT1G01360
AT1G01250
AT1G17340
AT1G07370
AT1G07570
AT1G75450
AT1G75440
AT1G75460
AT1G75330
AT1G04950
AT1G19740
AT1G19730
AT1G34430
AT1G04830
AT1G33040
AT1G32900
AT1G32920
AT1G12860
AT1G12845
AT1G20220
AT1G20070
AT1G05840
AT1G26680
AT1G26770
AT1G26740
AT1G05850
AT1G35720
AT1G35780
AT1G05790
AT1G44900
AT1G79720
AT1G41830
AT1G53140
AT1G53070
AT1G05440
AT1G05385
AT1G07610
AT1G07790
AT1G07890
AT1G07830
AT1G18840
AT1G28395
AT1G28510
AT1G21060
AT1G28340
AT1G14360
AT1G14410
AT1G71697
AT1G63540
AT1G63430
AT1G01630
AT1G33230
AT1G01070
AT1G01080
AT1G01090
AT1G33170
AT1G49730
AT1G33110
AT1G01900
AT1G18370
AT1G18460
AT1G08470
AT1G32770
AT1G08500
AT1G15660
AT1G76310
AT1G15930
AT1G30440
AT1G11530
AT1G50490
AT1G80940
AT1G80750
AT1G65880
AT1G22550
AT1G22530
AT1G22430
AT1G22600
AT1G22590
AT1G64510
AT1G33700
AT1G64550
AT1G37140
AT1G80090
AT1G59650
AT1G59540
AT1G56110
AT1G02730
AT1G02870
AT1G02860
AT1G02780
AT1G02800
AT1G52690
AT1G52670
AT1G52720
AT1G77940
AT1G74860
AT1G74960
AT1G74710
AT1G78050
AT1G78060
AT1G74770
AT1G68560
AT1G48420
AT1G48280
AT1G53920
AT1G68660
AT1G70985
AT1G70840
AT1G70900
AT1G70810
AT1G63980
AT1G72820
AT1G72840
AT1G73030
AT1G73120
AT1G72970
AT1G72830
AT1G73020
AT1G49320
AT1G49540
AT1G49480
AT1G49410
AT1G49390
AT1G50290
AT1G50240
AT1G21780
AT1G21770
AT1G17140
AT1G31290
AT1G31330
AT1G15390
AT1G15330
AT1G15110
AT1G15440
AT1G15260
AT1G15170
AT1G13930
AT1G06430
AT1G62750
AT1G14210
AT1G75900
AT1G62780
AT1G75850
AT1G16490
AT1G28650
AT1G10780
AT1G10700
AT1G10740
AT1G10690
AT1G20930
AT1G11670
AT1G11600
AT1G14950
AT1G14900
AT1G14810
AT1G14840
AT1G14940
AT1G64970
AT1G64880
AT1G59930
AT1G65730
AT1G79560
AT1G79520
AT1G54270
AT1G75710
AT1G75540
AT1G75490
AT1G75780
AT1G23290
AT1G23410
AT1G24020
AT2G18170
AT2G17520
AT2G16060
AT2G05160
AT1G03130
AT1G03090
AT1G78500
AT1G78610
AT1G78660
AT1G65090
AT1G65230
AT1G54120
AT1G54030
AT1G54160
AT1G54020
AT1G03030
AT1G54040
AT1G10522
AT1G30600
AT1G30620
AT1G30640
AT1G30580
AT2G31390
AT2G38820
AT2G14170
AT2G14095
AT2G36160
AT2G36145
AT2G36130
AT2G36170
AT2G10880
AT2G24762
AT2G13360
AT2G03850
AT2G20490
AT2G20450
AT2G40150
AT2G17220
AT2G31570
AT2G31670
AT2G03980
AT2G04030
AT2G42570
AT2G24800
AT2G24970
AT2G25010
AT2G24860
AT2G21590
AT2G21560
AT2G16430
AT2G25280
AT2G16390
AT2G16270
AT2G16230
AT2G16440
AT2G11910
AT2G04690
AT1G04390
AT1G04430
AT1G04480
AT1G04270
AT1G59990
AT1G26910
AT1G26920
AT1G26820
AT1G26880
AT1G31230
AT1G09310
AT2G20630
AT2G20570
AT1G60030
AT2G21490
AT2G21380
AT2G21410
AT2G21540
AT2G46420
AT2G40360
AT2G40420
AT2G40435
AT2G40300
AT2G36870
AT2G21870
AT2G21820
AT2G21790
AT2G36460
AT2G42740
AT2G42880
AT2G22420
AT2G22470
AT2G03750
AT2G03690
AT2G22450
AT2G22400
AT2G22540
AT2G27990
AT2G28000
AT2G28490
AT1G79040
AT1G78995
AT1G79260
AT2G31320
AT1G02205
AT1G65290
AT1G02160
AT1G54860
AT1G54690
AT1G54730
AT1G22620
AT1G22780
AT1G22710
AT1G67470
AT1G54740
AT1G54820
AT1G54840
AT1G09180
AT1G09200
AT1G61820
AT1G61850
AT1G70370
AT1G04120
AT1G03210
AT1G12090
AT1G61800
AT1G10210
AT1G43170
AT1G43130
AT1G27400
AT1G67100
AT1G67120
AT1G77180
AT1G27461
AT1G30840
AT1G09430
AT1G09380
AT1G09530
AT1G10060
AT1G30820
AT1G09450
AT1G05350
AT2G17730
AT1G04620
AT1G04660
AT1G04645
AT1G04560
AT1G08880
AT1G09795
AT1G09830
AT1G23000
AT1G22920
AT1G22985
AT1G62250
AT1G62290
AT1G08630
AT1G08570
AT2G17880
AT1G08800
AT1G08580
AT1G08610
AT1G08830
AT1G08750
AT1G03457
AT1G03440
AT2G17850
AT2G17450
AT1G24280
AT1G61260
AT1G23050
AT1G23220
AT1G23080
AT1G23090
AT1G60770
AT1G60670
AT1G60730
AT1G60630
AT1G76970
AT1G76900
AT1G77120
AT1G76990
AT1G67320
AT1G27090
AT1G67310
AT1G24470
AT1G24430
AT1G24440
AT1G61580
AT1G03860
AT1G52000
AT1G55550
AT1G55490
AT1G03890
AT1G04020
AT1G31070
AT1G51400
AT1G23790
AT1G23740
AT1G05010
AT2G36810
AT2G36620
AT2G42910
AT2G20410
AT2G20360
AT2G20260
AT2G22670
AT2G18280
AT2G18400
AT2G22570
AT2G16700
AT2G16595
AT2G05790
AT2G16780
AT2G10940
AT2G16630
AT2G20740
AT2G37190
AT2G46520
AT2G15610
AT2G15695
AT2G05630
AT2G06050
AT2G06200
AT2G15900
AT2G05520
AT2G20010
AT2G20180
AT2G25530
AT2G27370
AT2G27360
AT2G24420
AT2G32060
AT2G31980
AT2G32090
AT2G03390
AT2G40100
AT2G01210
AT2G14520
AT2G14530
AT2G35610
AT2G42430
AT2G01770
AT2G01760
AT2G42380
AT4G00270
AT2G25625
AT2G37300
AT2G37470
AT2G11110
AT2G24230
AT2G24180
AT2G18670
AT2G05910
AT2G40770
AT2G18780
AT2G18700
AT2G18770
AT2G40700
AT2G37840
AT2G38060
AT2G37990
AT2G38040
AT2G02080
AT2G45080
AT2G45160
AT2G02120
AT2G38905
AT2G28190
AT2G39080
AT2G38920
AT2G02400
AT2G27680
AT2G06850
AT2G28790
AT2G27840
AT2G27710
AT2G27820
AT2G27720
AT2G29550
AT2G29570
AT2G26980
AT2G27040
AT2G46690
AT2G46710
AT2G01470
AT2G41250
AT2G41290
AT2G38530
AT2G38760
AT2G38540
AT2G41340
AT2G43290
AT2G31060
AT2G47780
AT2G47680
AT2G47890
AT2G46230
AT2G46260
AT2G46220
AT2G46210
AT2G46060
AT2G35500
AT2G14900
AT2G14910
AT2G35450
AT2G25880
AT2G25900
AT2G25790
AT2G29630
AT2G19670
AT2G19810
AT2G19760
AT2G03120
AT2G46820
AT2G03240
AT2G46960
AT2G47120
AT2G46910
AT2G29080
AT2G29090
AT2G28950
AT2G25940
AT2G29980
AT2G44650
AT2G45820
AT2G45900
AT2G45870
AT2G45830
AT2G45850
AT2G18950
AT2G34640
AT2G39390
AT2G39460
AT2G39280
AT2G34480
AT2G39250
AT2G38465
AT2G38480
AT2G41070
AT2G41090
AT2G40970
AT2G38180
AT2G32590
AT2G23450
AT2G30860
AT2G30870
AT2G37630
AT2G37540
AT2G37560
AT2G30920
AT2G43880
AT2G23070
AT2G22990
AT2G23150
AT2G19350
AT2G19450
AT2G23640
AT2G23800
AT2G34700
AT2G19320
AT2G40030
AT2G26300
AT2G26330
AT2G26180
AT2G35040
AT2G34810
AT2G34870
AT2G33850
AT2G33830
AT2G02850
AT2G02780
AT2G45560
AT2G45670
AT2G30470
AT2G32720
AT2G32640
AT2G32710
AT2G41990
AT2G41950
AT2G33040
AT2G32970
AT2G42110
AT2G42210
ATCG01100
ATCG01020
ATCG00570
ATCG00640
ATCG00650
ATCG00740
ATCG00750
ATCG00760
ATCG00770
ATCG00780
ATCG00790
ATCG00800
ATCG00810
ATCG00820
ATCG00160
ATCG00170
ATCG00180
ATCG00380
[truncated: 1,518 more rows]
