# Supplementary material for: B3 Transcription Factors Determine Iron Distribution and FERRITIN Gene Expression in Embryo but Do Not Control Total Seed Iron Content
Source: Front Plant Sci. 2022 May 6;13:870078. doi: 10.3389/fpls.2022.870078 (PMC9120844; doi:10.3389/fpls.2022.870078)
Supplement: Supplementary file 7 [file Table_3.xlsx]

## Sheet: Description
Supplementary Table 3.
A gene regulatory network was constructed considering genes whit differential expression in seeds of B3 mutants, and regulatory interactions obtained from AGRIS, CIS-BP and the Plant Cistrome Database (PCD). Regulatory interactions were filtered by gene coexpression in developing seeds (expression correlation) between the transcription factor and its gene target.
TF ID: AGI number for the transcription factor
Target gene: target gene of the transcription factor
Interaction evidence: source of interaction evidence: AGRIS, CIS-BP, PCD
Binding Site: For AGRIS: Binding site family; For CIS-BP: FIMO p-value, motif D:direct or I:inferred; For PCD: Family;TF
Corr: Pearson correlation of the gene pair (seed development data)
adjp: Adjusted p-value, correlation test

## Sheet: RED_paper
TF ID	Target gene	Interaction evidence	Binding Site	Corr	adjp
AT1G28300	AT1G73730	AGRIS	ABI3VP1;1	0.928046	1.36e-09
AT1G28300	AT1G74770	AGRIS	ABI3VP1;1	0.838753	1.79e-06
AT1G28300	AT1G78490	AGRIS	ABI3VP1;1	0.95769	1.34e-11
AT1G28300	AT2G01770	AGRIS	ABI3VP1;1	0.881398	1.16e-07
AT1G28300	AT2G05710	AGRIS	ABI3VP1;1	0.941924	2.07e-10
AT1G28300	AT2G14100	AGRIS	ABI3VP1;1	0.93555	5.09e-10
AT1G28300	AT2G16060	AGRIS	ABI3VP1;1	0.906262	1.42e-08
AT1G28300	AT2G23180	AGRIS	ABI3VP1;1	0.93449	5.87e-10
AT1G28300	AT2G24060	AGRIS	ABI3VP1;1	0.868274	2.97e-07
AT1G28300	AT2G24820	AGRIS	ABI3VP1;1	0.97501	1.63e-13
AT1G28300	AT2G25830	AGRIS	ABI3VP1;1	-0.891691	5.14e-08
AT1G28300	AT2G25840	AGRIS	ABI3VP1;1	0.930798	9.6e-10
AT1G28300	AT2G26060	AGRIS	ABI3VP1;1	0.918413	4.13e-09
AT1G28300	AT2G26170	AGRIS	ABI3VP1;1	-0.981663	1.33e-14
AT1G28300	AT2G27000	AGRIS	ABI3VP1;1	-0.842864	1.43e-06
AT1G28300	AT2G27050	AGRIS	ABI3VP1;1	0.928296	1.32e-09
AT1G28300	AT2G27150	AGRIS	ABI3VP1;1	0.847732	1.08e-06
AT1G28300	AT2G27690	AGRIS	ABI3VP1;1	0.834178	2.3e-06
AT1G28300	AT2G28190	AGRIS	ABI3VP1;1	0.900295	2.46e-08
AT1G28300	AT2G29630	AGRIS	ABI3VP1;1	0.898468	2.88e-08
AT1G28300	AT2G30695	AGRIS	ABI3VP1;1	0.91807	4.28e-09
AT1G28300	AT2G31350	AGRIS	ABI3VP1;1	0.815766	5.85e-06
AT1G28300	AT2G31955	AGRIS	ABI3VP1;1	0.83668	2.01e-06
AT1G28300	AT2G34490	AGRIS	ABI3VP1;1	0.90028	2.46e-08
AT1G28300	AT2G34770	AGRIS	ABI3VP1;1	0.969733	8.39e-13
AT1G28300	AT2G38270	AGRIS	ABI3VP1;1	-0.838189	1.85e-06
AT1G28300	AT2G38460	AGRIS	ABI3VP1;1	0.983792	5.74e-15
AT1G28300	AT2G47600	AGRIS	ABI3VP1;1	0.932834	7.33e-10
AT1G28300	AT2G47910	AGRIS	ABI3VP1;1	0.881686	1.13e-07
AT1G28300	AT2G48130	AGRIS	ABI3VP1;1	0.960459	7.54e-12
AT1G28300	AT3G02660	AGRIS	ABI3VP1;1	0.916133	5.28e-09
AT1G28300	AT3G06300	AGRIS	ABI3VP1;1	0.954341	2.56e-11
AT1G28300	AT3G06980	AGRIS	ABI3VP1;1	0.889712	6.05e-08
AT1G28300	AT3G07480	AGRIS	ABI3VP1;1	0.967891	1.37e-12
AT1G28300	AT3G08740	AGRIS	ABI3VP1;1	0.906419	1.4e-08
AT1G28300	AT3G09150	AGRIS	ABI3VP1;1	0.919221	3.78e-09
AT1G28300	AT3G10010	AGRIS	ABI3VP1;1	0.980532	2.14e-14
AT1G28300	AT3G10520	AGRIS	ABI3VP1;1	0.848829	1.01e-06
AT1G28300	AT3G11050	AGRIS	ABI3VP1;1	0.860364	4.97e-07
AT1G28300	AT3G12930	AGRIS	ABI3VP1;1	0.938745	3.29e-10
AT1G28300	AT3G13640	AGRIS	ABI3VP1;1	0.9472	8.94e-11
AT1G28300	AT3G14940	AGRIS	ABI3VP1;1	0.971098	5.78e-13
AT1G28300	AT3G15660	AGRIS	ABI3VP1;1	0.876057	1.71e-07
AT1G28300	AT3G18110	AGRIS	ABI3VP1;1	0.864611	3.78e-07
AT1G28300	AT3G18680	AGRIS	ABI3VP1;1	0.979245	3.77e-14
AT1G28300	AT3G19000	AGRIS	ABI3VP1;1	0.986025	1.86e-15
AT1G28300	AT3G19010	AGRIS	ABI3VP1;1	0.843255	1.4e-06
AT1G28300	AT3G20770	AGRIS	ABI3VP1;1	0.98664	1.44e-15
AT1G28300	AT3G23090	AGRIS	ABI3VP1;1	0.864395	3.83e-07
AT1G28300	AT3G23430	AGRIS	ABI3VP1;1	0.887756	7.1e-08
AT1G28300	AT3G24430	AGRIS	ABI3VP1;1	0.967509	1.53e-12
AT1G28300	AT3G28460	AGRIS	ABI3VP1;1	0.889756	6.03e-08
AT1G28300	AT3G45140	AGRIS	ABI3VP1;1	-0.886694	7.71e-08
AT1G28300	AT3G47640	AGRIS	ABI3VP1;1	-0.871011	2.45e-07
AT1G28300	AT3G54820	AGRIS	ABI3VP1;1	0.821535	4.41e-06
AT1G28300	AT4G30580	AGRIS	ABI3VP1;1	0.873598	2.04e-07
AT1G28300	AT5G40510	AGRIS	ABI3VP1;1	-0.901585	2.18e-08
AT1G28300	AT5G51810	AGRIS	ABI3VP1;1	0.868052	3.01e-07
AT1G28300	AT5G52970	AGRIS	ABI3VP1;1	0.844018	1.34e-06
AT4G04890	AT1G04620	CIS-BP	3.46e-05:I	0.876947	1.61e-07
AT4G04890	AT1G15390	CIS-BP	1.84e-05:I	-0.816363	5.69e-06
AT4G04890	AT1G32550	CIS-BP	3.24e-05:I	-0.825016	3.71e-06
AT4G04890	AT1G67560	CIS-BP	1.84e-05:I	-0.893555	4.39e-08
AT4G04890	AT1G80330	CIS-BP	2.64e-06:I	0.894325	4.13e-08
AT4G04890	AT2G01770	CIS-BP	1.65e-05:I	0.915961	5.38e-09
AT4G04890	AT2G17033	CIS-BP	4.83e-06:I	-0.814816	6.12e-06
AT4G04890	AT2G19590	CIS-BP	1.35e-06:I	0.898105	2.97e-08
AT4G04890	AT2G27000	CIS-BP	2.57e-05:I	0.833575	2.37e-06
AT4G04890	AT2G27690	CIS-BP	4.63e-05:I	0.828343	3.13e-06
AT4G04890	AT2G34490	CIS-BP	2.94e-05:I	0.869288	2.76e-07
AT4G04890	AT2G34770	CIS-BP	2.75e-05:I	-0.84304	1.41e-06
AT4G04890	AT2G45190	CIS-BP	1.4e-05:I	0.905949	1.46e-08
AT4G04890	AT2G47160	CIS-BP	7.32e-05:I	0.806879	8.87e-06
AT4G04890	AT2G48130	CIS-BP	3.64e-06:I	0.827682	3.24e-06
AT4G04890	AT3G08010	CIS-BP	4.96e-05:I	-0.886204	8.01e-08
AT4G04890	AT3G10010	CIS-BP	2.57e-05:I	0.867581	3.11e-07
AT4G04890	AT3G11180	CIS-BP	2.01e-05:I	0.825076	3.7e-06
AT4G04890	AT3G19000	CIS-BP	1.74e-06:I	0.873448	2.06e-07
AT4G04890	AT3G25930	CIS-BP	4.59e-05:I	0.879996	1.29e-07
AT4G04890	AT3G43600	CIS-BP	7.79e-05:I	0.808391	8.28e-06
AT4G04890	AT3G52380	CIS-BP	1.74e-06:I	-0.835954	2.09e-06
AT4G04890	AT3G53280	CIS-BP	1.93e-05:I	0.844254	1.32e-06
AT4G04890	AT4G03050	CIS-BP	6.19e-05:I	0.849184	9.93e-07
AT4G04890	AT4G24770	CIS-BP	6.17e-05:I	-0.898747	2.81e-08
AT4G04890	AT4G32690	CIS-BP	4.39e-05:I	0.822815	4.14e-06
AT4G04890	AT4G35830	CIS-BP	2.53e-05:I	0.807297	8.7e-06
AT4G04890	AT5G08250	CIS-BP	4.59e-05:I	0.84336	1.39e-06
AT4G04890	AT5G10580	CIS-BP	4.96e-05:I	0.829441	2.96e-06
AT4G04890	AT1G17010	AGRIS	Homeobox;1	0.92119	3.03e-09
AT4G04890	AT1G17420	AGRIS	Homeobox;1	0.898809	2.79e-08
AT4G04890	AT1G32450	AGRIS	Homeobox;1	0.936129	4.73e-10
AT4G04890	AT2G45190	AGRIS	Homeobox;1	-0.901585	2.18e-08
AT4G04890	AT3G13640	AGRIS	Homeobox;1	-0.938014	3.65e-10
AT4G04890	AT3G20770	AGRIS	Homeobox;1	0.894047	4.23e-08
AT4G04890	AT3G23430	AGRIS	Homeobox;1	-0.91257	7.64e-09
AT4G04890	AT3G26900	AGRIS	Homeobox;1	-0.825958	3.54e-06
AT4G04890	AT3G27240	AGRIS	Homeobox;1	-0.846596	1.15e-06
AT4G04890	AT3G50660	AGRIS	Homeobox;1	-0.817071	5.49e-06
AT4G04890	AT3G56980	AGRIS	Homeobox;1	-0.844638	1.29e-06
AT4G04890	AT4G03050	AGRIS	Homeobox;1	0.823763	3.95e-06
AT4G04890	AT4G13660	AGRIS	Homeobox;1	0.807412	8.66e-06
AT4G04890	AT4G15110	AGRIS	Homeobox;1	-0.831693	2.63e-06
AT4G04890	AT4G19230	AGRIS	Homeobox;1	0.820159	4.72e-06
AT4G04890	AT4G22753	AGRIS	Homeobox;1	0.85252	8.13e-07
AT4G04890	AT4G27860	AGRIS	Homeobox;1	0.916724	4.95e-09
AT4G04890	AT4G35830	AGRIS	Homeobox;1	-0.891296	5.32e-08
AT4G04890	AT4G39040	AGRIS	Homeobox;1	0.887046	7.51e-08
AT4G04890	AT5G04150	AGRIS	Homeobox;1	-0.805026	9.65e-06
AT4G04890	AT5G10580	AGRIS	Homeobox;1	-0.801686	1.12e-05
AT4G04890	AT5G22640	AGRIS	Homeobox;1	-0.815917	5.81e-06
AT4G04890	AT5G23190	AGRIS	Homeobox;1	-0.827563	3.26e-06
AT4G04890	AT5G43850	AGRIS	Homeobox;1	0.815256	6e-06
AT4G04890	AT5G45340	AGRIS	Homeobox;1	-0.847371	1.1e-06
AT4G04890	AT5G48300	AGRIS	Homeobox;1	-0.839888	1.68e-06
AT1G68150	AT1G14030	CIS-BP	2.67e-05:I	-0.848523	1.03e-06
AT1G68150	AT1G15960	CIS-BP	8.7e-05:I	0.823991	3.91e-06
AT1G68150	AT1G17010	CIS-BP	1.47e-05:I	0.802417	1.08e-05
AT1G68150	AT1G31800	CIS-BP	6.11e-05:I	-0.809908	7.72e-06
AT1G68150	AT1G49820	CIS-BP	6.78e-05:I	-0.876366	1.67e-07
AT1G68150	AT1G55805	CIS-BP	2.14e-05:I	-0.827118	3.33e-06
AT1G68150	AT1G58290	CIS-BP	7.52e-05:I	-0.827895	3.2e-06
AT1G68150	AT1G62750	CIS-BP	6.15e-05:I	-0.827314	3.3e-06
AT1G68150	AT1G68080	CIS-BP	5.46e-05:I	0.80953	7.85e-06
AT1G68150	AT1G76800	CIS-BP	6.18e-05:I	0.806301	9.1e-06
AT1G68150	AT1G80830	CIS-BP	1.24e-05:I	-0.82745	3.28e-06
AT1G68150	AT2G16060	CIS-BP	2.41e-05:I	0.843597	1.37e-06
AT1G68150	AT2G20270	CIS-BP	9.73e-05:I	-0.835247	2.17e-06
AT1G68150	AT2G23180	CIS-BP	3.18e-05:I	-0.859553	5.24e-07
AT1G68150	AT2G28000	CIS-BP	5.15e-05:I	-0.828824	3.05e-06
AT1G68150	AT2G29390	CIS-BP	1.21e-05:I	-0.855548	6.75e-07
AT1G68150	AT2G29630	CIS-BP	1.9e-05:I	-0.82847	3.11e-06
AT1G68150	AT2G31350	CIS-BP	1.56e-05:I	0.847094	1.12e-06
AT1G68150	AT2G38460	CIS-BP	5.7e-05:I	0.829051	3.02e-06
AT1G68150	AT2G43400	CIS-BP	3.76e-05:I	0.845797	1.21e-06
AT1G68150	AT3G02280	CIS-BP	3.96e-05:I	0.821053	4.52e-06
AT1G68150	AT3G08740	CIS-BP	6.4e-05:I	-0.812977	6.68e-06
AT1G68150	AT3G18110	CIS-BP	3.96e-05:I	-0.848349	1.04e-06
AT1G68150	AT3G29185	CIS-BP	6.55e-05:I	-0.825601	3.6e-06
AT1G68150	AT3G47640	CIS-BP	1.21e-05:I	0.817789	5.31e-06
AT1G68150	AT3G53700	CIS-BP	3e-05:I	-0.834954	2.21e-06
AT1G68150	AT3G54900	CIS-BP	3.07e-05:I	-0.825958	3.54e-06
AT1G68150	AT3G56090	CIS-BP	3.42e-05:I	-0.841342	1.55e-06
AT1G68150	AT3G56240	CIS-BP	2.67e-05:I	-0.846596	1.15e-06
AT1G68150	AT4G02580	CIS-BP	1.21e-05:I	-0.820627	4.61e-06
AT1G68150	AT4G03280	CIS-BP	1.27e-05:I	-0.802851	1.06e-05
AT1G68150	AT4G12130	CIS-BP	8.93e-05:I	0.842744	1.44e-06
AT1G68150	AT4G13430	CIS-BP	1.23e-05:I	-0.817071	5.49e-06
AT1G68150	AT4G22753	CIS-BP	1.83e-05:I	0.80064	1.17e-05
AT1G68150	AT4G22890	CIS-BP	1.21e-05:I	-0.836711	2.01e-06
AT1G68150	AT4G26500	CIS-BP	3.07e-05:I	-0.844638	1.29e-06
AT1G68150	AT4G34740	CIS-BP	1.9e-05:I	0.823763	3.95e-06
AT1G68150	AT4G39510	CIS-BP	2.05e-05:I	-0.825628	3.6e-06
AT1G68150	AT5G05690	CIS-BP	4.98e-05:I	0.807412	8.66e-06
AT1G68150	AT5G05740	CIS-BP	3.88e-05:I	-0.831693	2.63e-06
AT1G68150	AT5G18400	CIS-BP	6.78e-05:I	0.820159	4.72e-06
AT1G68150	AT5G20960	CIS-BP	5.15e-05:I	0.85252	8.13e-07
AT1G68150	AT5G26010	CIS-BP	3.98e-05:I	0.916724	4.95e-09
AT1G68150	AT5G42130	CIS-BP	1.42e-05:I	-0.891296	5.32e-08
AT1G68150	AT5G44610	CIS-BP	2.67e-05:I	0.887046	7.51e-08
AT1G68150	AT5G48300	CIS-BP	1.13e-05:I	-0.805026	9.65e-06
AT1G68150	AT5G51010	CIS-BP	8.9e-05:I	-0.801686	1.12e-05
AT1G68150	AT5G52960	CIS-BP	4.08e-05:I	-0.815917	5.81e-06
AT1G68150	AT5G52970	CIS-BP	5.8e-05:I	-0.827563	3.26e-06
AT1G68150	AT5G59520	CIS-BP	1.24e-05:I	0.815256	6e-06
AT1G68150	AT5G60600	CIS-BP	2.12e-05:I	-0.847371	1.1e-06
AT1G68150	AT5G67100	CIS-BP	1.56e-05:I	-0.839888	1.68e-06
AT1G68150	AT1G01600	AGRIS	WRKY;1	0.835318	2.16e-06
AT1G68150	AT1G01620	AGRIS	WRKY;1	0.917623	4.49e-09
AT1G68150	AT1G05160	AGRIS	WRKY;1	0.890058	5.89e-08
AT1G68150	AT1G06190	AGRIS	WRKY;1	0.872122	2.27e-07
AT1G68150	AT1G08990	AGRIS	WRKY;1	0.93966	2.88e-10
AT1G68150	AT1G09740	AGRIS	WRKY;1	0.923608	2.31e-09
AT1G68150	AT1G11680	AGRIS	WRKY;1	0.930899	9.48e-10
AT1G68150	AT1G15390	AGRIS	WRKY;1	0.887397	7.31e-08
AT1G68150	AT1G15960	AGRIS	WRKY;1	0.925315	1.88e-09
AT1G68150	AT1G17420	AGRIS	WRKY;1	0.968189	1.27e-12
AT1G68150	AT1G28300	AGRIS	WRKY;1	0.899703	2.58e-08
AT1G68150	AT1G30210	AGRIS	WRKY;1	-0.816363	5.69e-06
AT1G68150	AT1G44446	AGRIS	WRKY;1	-0.925393	1.87e-09
AT1G68150	AT1G62750	AGRIS	WRKY;1	0.875978	1.72e-07
AT1G68150	AT1G78440	AGRIS	WRKY;1	0.832201	2.56e-06
AT1G68150	AT2G27000	AGRIS	WRKY;1	-0.817426	5.4e-06
AT1G68150	AT2G27510	AGRIS	WRKY;1	0.831354	2.67e-06
AT1G68150	AT2G38270	AGRIS	WRKY;1	0.803612	1.03e-05
AT1G68150	AT2G47910	AGRIS	WRKY;1	-0.829521	2.94e-06
AT4G32980	AT1G01600	AGRIS	Homeobox;1	0.856277	6.45e-07
AT4G32980	AT1G08990	AGRIS	Homeobox;1	0.845078	1.26e-06
AT4G32980	AT1G11680	AGRIS	Homeobox;1	-0.859256	5.34e-07
AT4G32980	AT1G14030	AGRIS	Homeobox;1	0.817394	5.41e-06
AT4G32980	AT1G17010	AGRIS	Homeobox;1	0.941072	2.35e-10
AT4G32980	AT1G17420	AGRIS	Homeobox;1	0.913367	7.04e-09
AT4G32980	AT1G23020	AGRIS	Homeobox;1	0.951452	4.35e-11
AT4G32980	AT2G29090	AGRIS	Homeobox;1	-0.808118	8.38e-06
AT4G32980	AT2G36490	AGRIS	Homeobox;1	-0.849725	9.6e-07
AT4G32980	AT2G47910	AGRIS	Homeobox;1	-0.833585	2.37e-06
AT4G32980	AT3G02660	AGRIS	Homeobox;1	-0.826299	3.48e-06
AT4G32980	AT3G08040	AGRIS	Homeobox;1	0.868052	3.01e-07
AT4G32980	AT3G13640	AGRIS	Homeobox;1	-0.812632	6.79e-06
AT4G32980	AT3G16250	AGRIS	Homeobox;1	-0.837271	1.95e-06
AT4G32980	AT3G26900	AGRIS	Homeobox;1	-0.841342	1.55e-06
AT4G32980	AT3G30290	AGRIS	Homeobox;1	-0.820627	4.61e-06
AT4G32980	AT3G45140	AGRIS	Homeobox;1	-0.802851	1.06e-05
AT4G32980	AT3G50210	AGRIS	Homeobox;1	0.842744	1.44e-06
AT4G32980	AT3G54820	AGRIS	Homeobox;1	0.80064	1.17e-05
AT4G32980	AT3G54900	AGRIS	Homeobox;1	-0.836711	2.01e-06
AT4G32980	AT4G04610	AGRIS	Homeobox;1	-0.825628	3.6e-06
AT1G71692	AT1G14290	AGRIS	MADS;1	0.951346	4.42e-11
AT1G71692	AT1G17010	AGRIS	MADS;1	0.815271	5.99e-06
AT1G30210	AT1G02205	PCD	TCP_tnt;TCP24_col	-0.886694	7.71e-08
AT1G30210	AT3G45140	PCD	TCP_tnt;TCP24_col	-0.901585	2.18e-08
AT1G30210	AT5G23190	PCD	TCP_tnt;TCP24_col	0.868052	3.01e-07
AT1G30210	AT1G02205	CIS-BP	1.63e-05:I	-0.886694	7.71e-08
AT1G30210	AT1G71500	CIS-BP	9.53e-05:I	-0.808118	8.38e-06
AT1G30210	AT2G47910	CIS-BP	8.69e-05:I	-0.849725	9.6e-07
AT1G30210	AT2G48130	CIS-BP	6.22e-05:I	0.825087	3.7e-06
AT1G30210	AT3G11050	CIS-BP	6.05e-05:I	0.809259	7.95e-06
AT1G30210	AT3G16250	CIS-BP	3.6e-05:I	-0.838457	1.82e-06
AT1G30210	AT3G19010	CIS-BP	6.54e-06:D	-0.840247	1.65e-06
AT1G30210	AT3G45140	CIS-BP	3.4e-05:I	-0.901585	2.18e-08
AT1G30210	AT3G63490	CIS-BP	3.4e-05:I	-0.833585	2.37e-06
AT1G30210	AT4G34350	CIS-BP	2.2e-05:I	-0.826299	3.48e-06
AT1G30210	AT5G18600	CIS-BP	2.89e-05:D	-0.810403	7.54e-06
AT1G30210	AT5G23190	CIS-BP	3.2e-05:I	0.868052	3.01e-07
AT1G30210	AT5G40650	CIS-BP	2.06e-05:D	-0.843819	1.35e-06
AT1G30210	AT5G51110	CIS-BP	7.51e-05:I	-0.85572	6.68e-07
AT1G30210	AT5G51160	CIS-BP	3.4e-05:I	0.899857	2.55e-08
AT1G30210	AT5G58660	CIS-BP	2.92e-05:I	0.82513	3.69e-06
AT3G26790	AT1G02205	PCD	ABI3VP1_tnt;FUS3_col_a	-0.871011	2.45e-07
AT3G26790	AT1G35190	PCD	ABI3VP1_tnt;FUS3_col_a	0.844018	1.34e-06
AT3G26790	AT2G01770	PCD	ABI3VP1_tnt;FUS3_col_a	0.889474	6.17e-08
AT3G26790	AT3G11180	PCD	ABI3VP1_tnt;FUS3_col_a	0.826648	3.42e-06
AT3G26790	AT3G23430	PCD	ABI3VP1_tnt;FUS3_col_a	0.946228	1.05e-10
AT3G26790	AT3G26900	PCD	ABI3VP1_tnt;FUS3_col_a	-0.838778	1.79e-06
AT3G26790	AT5G10580	PCD	ABI3VP1_tnt;FUS3_col_a	0.905913	1.47e-08
AT3G26790	AT5G46580	PCD	ABI3VP1_tnt;FUS3_col_a	-0.801074	1.15e-05
AT3G26790	AT5G55620	PCD	ABI3VP1_tnt;FUS3_col_a	0.964081	3.51e-12
AT3G26790	AT1G02205	CIS-BP	2.41e-05:D	-0.871011	2.45e-07
AT3G26790	AT1G08060	CIS-BP	6.33e-05:D	0.824549	3.8e-06
AT3G26790	AT1G80770	CIS-BP	6.66e-05:D	-0.887339	7.34e-08
AT3G26790	AT2G40300	CIS-BP	2.41e-05:D	-0.810539	7.5e-06
AT3G26790	AT3G08040	CIS-BP	5.93e-05:D	0.87528	1.81e-07
AT3G26790	AT3G10520	CIS-BP	1.26e-05:D	-0.901101	2.28e-08
AT3G26790	AT3G45140	CIS-BP	4.61e-05:D	-0.816633	5.61e-06
AT3G26790	AT3G54090	CIS-BP	2.41e-05:D	-0.808836	8.11e-06
AT3G26790	AT3G55970	CIS-BP	1.8e-05:D	-0.802085	1.1e-05
AT3G26790	AT3G63190	CIS-BP	4.61e-05:D	-0.963716	3.79e-12
AT3G26790	AT4G03050	CIS-BP	6.33e-05:D	0.877233	1.57e-07
AT3G26790	AT4G15440	CIS-BP	9.77e-05:D	-0.97117	5.68e-13
AT3G26790	AT4G35830	CIS-BP	4.61e-05:D	0.894046	4.23e-08
AT3G26790	AT5G07200	CIS-BP	6.33e-05:D	0.884325	9.26e-08
AT3G26790	AT5G10580	CIS-BP	6.66e-05:D	0.905913	1.47e-08
AT3G26790	AT5G58660	CIS-BP	2.41e-05:D	0.875311	1.81e-07
AT3G26790	AT5G66470	CIS-BP	4.61e-05:D	-0.947433	8.6e-11
AT3G26790	AT1G02500	AGRIS	ABI3VP1;1	0.805311	9.52e-06
AT3G26790	AT1G08060	AGRIS	ABI3VP1;1	0.973469	2.79e-13
AT3G26790	AT1G17420	AGRIS	ABI3VP1;1	0.961817	5.81e-12
AT3G26790	AT1G30210	AGRIS	ABI3VP1;1	0.823991	3.91e-06
AT3G26790	AT1G31800	AGRIS	ABI3VP1;1	0.802417	1.08e-05
AT3G26790	AT1G32450	AGRIS	ABI3VP1;1	0.949211	6.44e-11
AT3G26790	AT1G73730	AGRIS	ABI3VP1;1	0.873598	2.04e-07
AT3G26790	AT3G09150	AGRIS	ABI3VP1;1	-0.843819	1.35e-06
AT3G26790	AT3G10520	AGRIS	ABI3VP1;1	0.899857	2.55e-08
AT3G26790	AT3G14940	AGRIS	ABI3VP1;1	-0.919189	3.79e-09
AT3G26790	AT3G19010	AGRIS	ABI3VP1;1	-0.825016	3.71e-06
AT3G26790	AT3G28460	AGRIS	ABI3VP1;1	-0.827314	3.3e-06
AT3G26790	AT3G29185	AGRIS	ABI3VP1;1	-0.948319	7.42e-11
AT3G26790	AT3G30180	AGRIS	ABI3VP1;1	-0.90321	1.88e-08
AT3G26790	AT3G30290	AGRIS	ABI3VP1;1	-0.961547	6.13e-12
AT3G26790	AT3G52380	AGRIS	ABI3VP1;1	0.908721	1.12e-08
AT3G26790	AT3G53280	AGRIS	ABI3VP1;1	0.876948	1.61e-07
AT3G26790	AT3G54820	AGRIS	ABI3VP1;1	-0.88952	6.15e-08
AT3G26790	AT3G55970	AGRIS	ABI3VP1;1	-0.90655	1.38e-08
AT3G26790	AT3G63190	AGRIS	ABI3VP1;1	-0.893555	4.39e-08
AT3G26790	AT4G02580	AGRIS	ABI3VP1;1	0.80953	7.85e-06
AT3G26790	AT4G03280	AGRIS	ABI3VP1;1	0.833604	2.37e-06
AT3G26790	AT4G04610	AGRIS	ABI3VP1;1	0.931929	8.26e-10
AT3G26790	AT4G04770	AGRIS	ABI3VP1;1	0.827921	3.2e-06
AT3G26790	AT4G14890	AGRIS	ABI3VP1;1	0.889131	6.34e-08
AT3G26790	AT4G15440	AGRIS	ABI3VP1;1	0.806301	9.1e-06
AT3G26790	AT4G21990	AGRIS	ABI3VP1;1	-0.82745	3.28e-06
AT3G26790	AT4G24770	AGRIS	ABI3VP1;1	0.843597	1.37e-06
AT3G26790	AT4G29890	AGRIS	ABI3VP1;1	-0.835247	2.17e-06
AT3G26790	AT4G31500	AGRIS	ABI3VP1;1	-0.859553	5.24e-07
AT3G26790	AT4G34620	AGRIS	ABI3VP1;1	0.843388	1.39e-06
AT3G26790	AT4G36380	AGRIS	ABI3VP1;1	-0.828824	3.05e-06
AT3G26790	AT4G37650	AGRIS	ABI3VP1;1	-0.855548	6.75e-07
AT3G26790	AT4G39040	AGRIS	ABI3VP1;1	-0.82847	3.11e-06
AT3G26790	AT5G01490	AGRIS	ABI3VP1;1	0.847094	1.12e-06
AT3G26790	AT5G07200	AGRIS	ABI3VP1;1	0.829051	3.02e-06
AT3G26790	AT5G08530	AGRIS	ABI3VP1;1	0.845797	1.21e-06
AT3G26790	AT5G18900	AGRIS	ABI3VP1;1	0.821053	4.52e-06
AT3G26790	AT5G24380	AGRIS	ABI3VP1;1	-0.812977	6.68e-06
AT3G26790	AT5G42650	AGRIS	ABI3VP1;1	-0.848349	1.04e-06
AT3G26790	AT5G46580	AGRIS	ABI3VP1;1	0.807826	8.49e-06
AT3G26790	AT5G52960	AGRIS	ABI3VP1;1	-0.825601	3.6e-06
AT3G26790	AT5G58660	AGRIS	ABI3VP1;1	0.817789	5.31e-06
AT3G26790	AT5G66470	AGRIS	ABI3VP1;1	-0.834954	2.21e-06
AT1G29280	AT1G17420	PCD	WRKY_tnt;WRKY65_col_a	0.821535	4.41e-06
AT1G29280	AT4G10380	PCD	WRKY_tnt;WRKY65_col_a	0.873598	2.04e-07
AT1G29280	AT1G17420	CIS-BP	1.47e-05:I	0.821535	4.41e-06
AT1G29280	AT4G10380	CIS-BP	1.2e-05:I	0.873598	2.04e-07
AT1G29280	AT1G02500	AGRIS	WRKY;1	0.862103	4.45e-07
AT1G29280	AT1G05260	AGRIS	WRKY;1	0.973867	2.44e-13
AT1G29280	AT1G08990	AGRIS	WRKY;1	0.860781	4.84e-07
AT1G29280	AT1G09740	AGRIS	WRKY;1	0.908866	1.11e-08
AT1G29280	AT1G14030	AGRIS	WRKY;1	0.94272	1.83e-10
AT1G29280	AT1G14290	AGRIS	WRKY;1	0.932877	7.29e-10
AT1G29280	AT1G15390	AGRIS	WRKY;1	0.949298	6.36e-11
AT1G29280	AT1G15960	AGRIS	WRKY;1	0.9071	1.32e-08
AT1G29280	AT1G17010	AGRIS	WRKY;1	0.842921	1.42e-06
AT1G29280	AT1G17420	AGRIS	WRKY;1	0.945732	1.14e-10
AT1G29280	AT1G22700	AGRIS	WRKY;1	0.896052	3.55e-08
AT1G29280	AT1G28300	AGRIS	WRKY;1	0.948783	6.91e-11
AT1G29280	AT1G55805	AGRIS	WRKY;1	0.889474	6.17e-08
AT1G29280	AT1G55940	AGRIS	WRKY;1	0.896186	3.51e-08
AT1G29280	AT1G71500	AGRIS	WRKY;1	0.826648	3.42e-06
AT1G29280	AT2G05710	AGRIS	WRKY;1	-0.964591	3.09e-12
AT1G29280	AT2G16060	AGRIS	WRKY;1	0.946228	1.05e-10
AT1G29280	AT2G17720	AGRIS	WRKY;1	-0.838778	1.79e-06
AT1G29280	AT2G27000	AGRIS	WRKY;1	0.905913	1.47e-08
AT1G29280	AT2G27690	AGRIS	WRKY;1	-0.801074	1.15e-05
AT1G29280	AT2G28000	AGRIS	WRKY;1	0.964081	3.51e-12
AT1G29280	AT3G06980	AGRIS	WRKY;1	-0.909764	1.02e-08
AT1G29280	AT3G07480	AGRIS	WRKY;1	-0.908643	1.13e-08
AT1G29280	AT3G08040	AGRIS	WRKY;1	-0.944141	1.47e-10
AT1G29280	AT3G11050	AGRIS	WRKY;1	-0.886694	7.71e-08
AT1G29280	AT3G18680	AGRIS	WRKY;1	-0.916412	5.12e-09
AT1G29280	AT3G19000	AGRIS	WRKY;1	-0.871011	2.45e-07
AT1G29280	AT3G23090	AGRIS	WRKY;1	0.883959	9.53e-08
AT1G29280	AT3G47450	AGRIS	WRKY;1	0.876947	1.61e-07
AT1G29280	AT3G47640	AGRIS	WRKY;1	0.807034	8.81e-06
AT1G29280	AT3G56980	AGRIS	WRKY;1	-0.811761	7.06e-06
AT1G29280	AT3G59220	AGRIS	WRKY;1	-0.959158	9.93e-12
AT1G29280	AT3G61580	AGRIS	WRKY;1	-0.831022	2.72e-06
AT1G29280	AT4G13770	AGRIS	WRKY;1	0.859555	5.24e-07
AT1G29280	AT4G15110	AGRIS	WRKY;1	0.828732	3.07e-06
AT1G29280	AT4G19210	AGRIS	WRKY;1	0.896892	3.31e-08
AT1G29280	AT4G21600	AGRIS	WRKY;1	0.90099	2.3e-08
AT1G29280	AT4G21690	AGRIS	WRKY;1	0.96201	5.6e-12
AT1G29280	AT4G21990	AGRIS	WRKY;1	0.824549	3.8e-06
AT1G29280	AT4G31500	AGRIS	WRKY;1	-0.838835	1.79e-06
AT1G29280	AT4G34620	AGRIS	WRKY;1	0.915092	5.88e-09
AT1G29280	AT4G34730	AGRIS	WRKY;1	0.838557	1.81e-06
AT1G29280	AT4G34740	AGRIS	WRKY;1	0.881598	1.14e-07
AT1G29280	AT4G39510	AGRIS	WRKY;1	0.905808	1.48e-08
AT1G29280	AT5G03730	AGRIS	WRKY;1	0.887616	7.18e-08
AT1G29280	AT5G04150	AGRIS	WRKY;1	0.830642	2.78e-06
AT1G29280	AT5G52570	AGRIS	WRKY;1	-0.848523	1.03e-06
AT1G29280	AT5G53550	AGRIS	WRKY;1	-0.953667	2.93e-11
AT1G29280	AT5G55620	AGRIS	WRKY;1	-0.898864	2.78e-08
AT1G29280	AT5G56640	AGRIS	WRKY;1	-0.949726	5.9e-11
AT1G29280	AT5G66470	AGRIS	WRKY;1	-0.827907	3.2e-06
AT1G29280	AT5G67330	AGRIS	WRKY;1	-0.867153	3.2e-07
AT3G20770	AT2G16060	PCD	EIL_tnt;EIN3_col_a	0.896186	3.51e-08
AT3G20770	AT5G05740	PCD	EIL_tnt;EIN3_col_a	-0.964591	3.09e-12
AT3G20770	AT1G01620	CIS-BP	7.88e-05:I	-0.944141	1.47e-10
AT3G20770	AT1G05260	CIS-BP	3.68e-05:I	-0.831022	2.72e-06
AT3G20770	AT1G07420	CIS-BP	2.97e-05:I	0.828732	3.07e-06
AT3G20770	AT1G08060	CIS-BP	3.37e-05:I	0.90099	2.3e-08
AT3G20770	AT1G08990	CIS-BP	2.31e-05:I	0.881598	1.14e-07
AT3G20770	AT1G09740	CIS-BP	1.79e-05:I	0.887616	7.18e-08
AT3G20770	AT1G14030	CIS-BP	1.79e-05:I	-0.949726	5.9e-11
AT3G20770	AT1G14290	CIS-BP	7.55e-05:D	-0.867153	3.2e-07
AT3G20770	AT1G17010	CIS-BP	3.58e-05:I	0.936129	4.73e-10
AT3G20770	AT1G31800	CIS-BP	1.79e-05:I	-0.936657	4.39e-10
AT3G20770	AT1G35190	CIS-BP	1.92e-05:I	0.899285	2.69e-08
AT3G20770	AT1G36390	CIS-BP	9.88e-05:D	-0.91257	7.64e-09
AT3G20770	AT1G49820	CIS-BP	1.31e-05:I	-0.932283	7.89e-10
AT3G20770	AT1G55805	CIS-BP	1.86e-05:I	-0.862653	4.29e-07
AT3G20770	AT1G58290	CIS-BP	1.38e-05:I	-0.967341	1.57e-12
AT3G20770	AT1G60950	CIS-BP	5.19e-05:I	-0.968095	1.3e-12
AT3G20770	AT1G62750	CIS-BP	2.55e-05:I	-0.961547	6.13e-12
AT3G20770	AT1G65670	CIS-BP	3.97e-05:I	0.876948	1.61e-07
AT3G20770	AT1G67320	CIS-BP	1.79e-05:I	-0.90655	1.38e-08
AT3G20770	AT1G68080	CIS-BP	1.4e-05:D	0.827921	3.2e-06
AT3G20770	AT1G68150	CIS-BP	1.15e-05:I	0.807826	8.49e-06
AT3G20770	AT1G80770	CIS-BP	1.79e-05:I	-0.814207	6.3e-06
AT3G20770	AT1G80830	CIS-BP	2.46e-05:I	-0.911036	8.91e-09
AT3G20770	AT2G16060	CIS-BP	1.86e-05:I	0.896186	3.51e-08
AT3G20770	AT2G16570	CIS-BP	9.4e-05:I	0.871903	2.3e-07
AT3G20770	AT2G20270	CIS-BP	3.46e-05:I	-0.939057	3.15e-10
AT3G20770	AT2G23180	CIS-BP	1.38e-05:I	-0.948814	6.89e-11
AT3G20770	AT2G24060	CIS-BP	8.35e-05:I	-0.835541	2.14e-06
AT3G20770	AT2G25840	CIS-BP	3.46e-05:I	-0.821288	4.47e-06
AT3G20770	AT2G27050	CIS-BP	1.31e-05:I	0.922102	2.74e-09
AT3G20770	AT2G28000	CIS-BP	1.79e-05:I	-0.955025	2.26e-11
AT3G20770	AT2G29090	CIS-BP	3.46e-05:I	0.87258	2.19e-07
AT3G20770	AT2G29390	CIS-BP	2.21e-05:I	-0.919324	3.73e-09
AT3G20770	AT2G29630	CIS-BP	9.4e-05:I	-0.909032	1.09e-08
AT3G20770	AT2G30490	CIS-BP	1.19e-05:I	-0.819127	4.97e-06
AT3G20770	AT2G30695	CIS-BP	1.31e-05:I	-0.885941	8.17e-08
AT3G20770	AT2G33180	CIS-BP	4.15e-05:D	-0.817387	5.41e-06
AT3G20770	AT2G40300	CIS-BP	1.38e-05:I	-0.90595	1.46e-08
AT3G20770	AT2G43400	CIS-BP	6.49e-05:I	0.949122	6.54e-11
AT3G20770	AT3G01420	CIS-BP	3.12e-05:I	0.831077	2.71e-06
AT3G20770	AT3G02280	CIS-BP	2.97e-05:I	0.888447	6.71e-08
AT3G20770	AT3G02660	CIS-BP	7.93e-05:I	-0.900493	2.41e-08
AT3G20770	AT3G07480	CIS-BP	1.22e-05:I	-0.895637	3.68e-08
AT3G20770	AT3G08740	CIS-BP	1.15e-05:I	-0.945331	1.22e-10
AT3G20770	AT3G09150	CIS-BP	2.72e-05:I	-0.875314	1.81e-07
AT3G20770	AT3G11050	CIS-BP	1.79e-05:I	0.929962	1.07e-09
AT3G20770	AT3G12930	CIS-BP	1.79e-05:I	-0.827833	3.21e-06
AT3G20770	AT3G16250	CIS-BP	1.9e-05:I	-0.871176	2.43e-07
AT3G20770	AT3G18110	CIS-BP	9.4e-05:I	-0.907703	1.24e-08
AT3G20770	AT3G27380	CIS-BP	1.9e-05:I	-0.929657	1.11e-09
AT3G20770	AT3G28460	CIS-BP	5.75e-05:I	-0.885542	8.42e-08
AT3G20770	AT3G29185	CIS-BP	5.75e-05:I	-0.942235	1.98e-10
AT3G20770	AT3G30290	CIS-BP	1.44e-05:I	0.930746	9.67e-10
AT3G20770	AT3G44880	CIS-BP	7.93e-05:I	0.897205	3.22e-08
AT3G20770	AT3G47450	CIS-BP	8.36e-05:I	-0.864533	3.8e-07
AT3G20770	AT3G47640	CIS-BP	2.55e-05:I	0.906889	1.34e-08
AT3G20770	AT3G53700	CIS-BP	1.79e-05:I	-0.919983	3.47e-09
AT3G20770	AT3G54900	CIS-BP	6.73e-05:I	-0.93097	9.39e-10
AT3G20770	AT3G56090	CIS-BP	6.22e-05:I	-0.973891	2.42e-13
AT3G20770	AT3G56240	CIS-BP	5.02e-05:I	-0.975897	1.25e-13
AT3G20770	AT3G61580	CIS-BP	2.05e-05:I	-0.929501	1.14e-09
AT3G20770	AT4G00430	CIS-BP	5.75e-05:I	-0.902443	2.02e-08
AT3G20770	AT4G01850	CIS-BP	7.61e-05:I	-0.925394	1.87e-09
AT3G20770	AT4G02580	CIS-BP	3.97e-05:I	-0.970504	6.8e-13
AT3G20770	AT4G03280	CIS-BP	7.55e-05:D	-0.97297	3.24e-13
AT3G20770	AT4G12130	CIS-BP	1.73e-06:I	0.951493	4.33e-11
AT3G20770	AT4G13430	CIS-BP	9.42e-05:I	-0.893601	4.38e-08
AT3G20770	AT4G22890	CIS-BP	1.46e-05:I	-0.970297	7.25e-13
AT3G20770	AT4G25910	CIS-BP	2.72e-05:I	-0.920144	3.42e-09
AT3G20770	AT4G26500	CIS-BP	5.57e-05:I	-0.926097	1.72e-09
AT3G20770	AT4G34350	CIS-BP	1.54e-05:I	-0.864778	3.74e-07
AT3G20770	AT4G34740	CIS-BP	1.54e-05:I	0.955863	1.91e-11
AT3G20770	AT4G36380	CIS-BP	3.58e-05:I	0.870109	2.62e-07
AT3G20770	AT4G36390	CIS-BP	8.84e-05:D	-0.849446	9.77e-07
AT3G20770	AT4G39040	CIS-BP	5.75e-05:I	-0.93661	4.42e-10
AT3G20770	AT4G39510	CIS-BP	1.44e-05:I	-0.978695	4.6e-14
AT3G20770	AT5G01600	CIS-BP	4.15e-05:D	-0.978119	5.83e-14
AT3G20770	AT5G03730	CIS-BP	1.3e-05:I	0.937129	4.12e-10
AT3G20770	AT5G05740	CIS-BP	2.31e-05:I	-0.964591	3.09e-12
AT3G20770	AT5G07990	CIS-BP	4.19e-05:I	-0.820514	4.64e-06
AT3G20770	AT5G08530	CIS-BP	1.01e-05:D	-0.92687	1.57e-09
AT3G20770	AT5G13450	CIS-BP	8.19e-05:I	-0.92713	1.52e-09
AT3G20770	AT5G14660	CIS-BP	1.79e-05:I	-0.911602	8.42e-09
AT3G20770	AT5G17170	CIS-BP	7.62e-05:I	-0.968701	1.11e-12
AT3G20770	AT5G18400	CIS-BP	1.12e-05:I	0.940226	2.66e-10
AT3G20770	AT5G18900	CIS-BP	6.52e-05:I	0.871522	2.37e-07
AT3G20770	AT5G26010	CIS-BP	3.58e-05:I	0.874735	1.88e-07
AT3G20770	AT5G35750	CIS-BP	1.28e-05:I	-0.813633	6.48e-06
AT3G20770	AT5G36890	CIS-BP	9.88e-05:D	-0.893992	4.24e-08
AT3G20770	AT5G40650	CIS-BP	1.9e-05:I	-0.830562	2.79e-06
AT3G20770	AT5G42130	CIS-BP	2.21e-05:I	-0.911454	8.55e-09
AT3G20770	AT5G42650	CIS-BP	6.22e-05:I	0.861561	4.61e-07
AT3G20770	AT5G44610	CIS-BP	1.31e-05:I	0.925696	1.81e-09
AT3G20770	AT5G47190	CIS-BP	1.54e-05:I	-0.941675	2.15e-10
AT3G20770	AT5G48300	CIS-BP	2.69e-05:D	-0.96377	3.75e-12
AT3G20770	AT5G49940	CIS-BP	8.08e-05:I	0.903047	1.91e-08
AT3G20770	AT5G50320	CIS-BP	3.58e-05:I	0.933081	7.11e-10
AT3G20770	AT5G50960	CIS-BP	3.64e-05:I	0.913809	6.71e-09
AT3G20770	AT5G51010	CIS-BP	1.79e-05:I	-0.981964	1.16e-14
AT3G20770	AT5G51110	CIS-BP	1.79e-05:I	-0.840303	1.65e-06
AT3G20770	AT5G52960	CIS-BP	7.93e-05:I	-0.932374	7.79e-10
AT3G20770	AT5G52970	CIS-BP	1.38e-05:I	-0.966894	1.75e-12
AT3G20770	AT5G57930	CIS-BP	7.88e-05:I	-0.850806	9.01e-07
AT3G20770	AT5G59520	CIS-BP	2.31e-05:I	0.811996	6.99e-06
AT3G20770	AT5G60600	CIS-BP	5.68e-05:I	-0.943635	1.59e-10
AT3G20770	AT5G66060	CIS-BP	1.79e-05:I	-0.927228	1.5e-09
AT3G20770	AT5G67100	CIS-BP	1.44e-05:I	-0.922692	2.56e-09
AT1G73730	AT1G01620	CIS-BP	7.88e-05:I	-0.909764	1.02e-08
AT1G73730	AT1G05260	CIS-BP	3.68e-05:I	-0.811761	7.06e-06
AT1G73730	AT1G07420	CIS-BP	2.97e-05:I	0.859555	5.24e-07
AT1G73730	AT1G08060	CIS-BP	3.37e-05:I	0.896892	3.31e-08
AT1G73730	AT1G08990	CIS-BP	2.31e-05:I	0.915092	5.88e-09
AT1G73730	AT1G09740	CIS-BP	1.79e-05:I	0.905808	1.48e-08
AT1G73730	AT1G14030	CIS-BP	1.79e-05:I	-0.953667	2.93e-11
AT1G73730	AT1G14290	CIS-BP	7.55e-05:I	-0.827907	3.2e-06
AT1G73730	AT1G17010	CIS-BP	3.58e-05:I	0.890466	5.69e-08
AT1G73730	AT1G31800	CIS-BP	1.79e-05:I	-0.938014	3.65e-10
AT1G73730	AT1G32500	CIS-BP	4.84e-05:I	-0.837271	1.95e-06
AT1G73730	AT1G35190	CIS-BP	1.92e-05:I	0.894047	4.23e-08
AT1G73730	AT1G36390	CIS-BP	9.88e-05:I	-0.946256	1.04e-10
AT1G73730	AT1G49820	CIS-BP	1.31e-05:D	-0.92846	1.29e-09
AT1G73730	AT1G55805	CIS-BP	1.86e-05:D	-0.86161	4.6e-07
AT1G73730	AT1G55940	CIS-BP	1.28e-05:I	0.864337	3.85e-07
AT1G73730	AT1G58290	CIS-BP	1.38e-05:I	-0.925683	1.81e-09
AT1G73730	AT1G60950	CIS-BP	5.19e-05:D	-0.917469	4.57e-09
AT1G73730	AT1G62750	CIS-BP	2.55e-05:D	-0.948319	7.42e-11
AT1G73730	AT1G65670	CIS-BP	3.97e-05:I	0.908721	1.12e-08
AT1G73730	AT1G67320	CIS-BP	1.79e-05:I	-0.88952	6.15e-08
AT1G73730	AT1G68080	CIS-BP	1.4e-05:I	0.833604	2.37e-06
AT1G73730	AT1G68150	CIS-BP	1.15e-05:D	0.889131	6.34e-08
AT1G73730	AT1G74770	CIS-BP	5.68e-05:D	0.834343	2.28e-06
AT1G73730	AT1G80770	CIS-BP	1.79e-05:I	-0.811371	7.2e-06
AT1G73730	AT1G80830	CIS-BP	2.46e-05:D	-0.897911	3.03e-08
AT1G73730	AT2G16060	CIS-BP	1.86e-05:D	0.943074	1.73e-10
AT1G73730	AT2G16570	CIS-BP	9.4e-05:I	0.839065	1.76e-06
AT1G73730	AT2G20270	CIS-BP	3.46e-05:I	-0.954121	2.66e-11
AT1G73730	AT2G23180	CIS-BP	1.38e-05:I	-0.947007	9.23e-11
AT1G73730	AT2G24060	CIS-BP	8.35e-05:I	-0.82338	4.03e-06
AT1G73730	AT2G25840	CIS-BP	3.46e-05:I	-0.804194	1e-05
AT1G73730	AT2G27050	CIS-BP	1.31e-05:D	0.906794	1.35e-08
AT1G73730	AT2G28000	CIS-BP	1.79e-05:I	-0.960024	8.27e-12
AT1G73730	AT2G29090	CIS-BP	3.46e-05:I	0.86384	3.97e-07
AT1G73730	AT2G29390	CIS-BP	2.21e-05:I	-0.914213	6.44e-09
AT1G73730	AT2G29630	CIS-BP	9.4e-05:I	-0.90223	2.06e-08
AT1G73730	AT2G30695	CIS-BP	1.31e-05:D	-0.883676	9.72e-08
AT1G73730	AT2G33180	CIS-BP	4.15e-05:I	-0.857719	5.88e-07
AT1G73730	AT2G38460	CIS-BP	7.93e-05:I	0.874825	1.87e-07
AT1G73730	AT2G40300	CIS-BP	1.38e-05:I	-0.874307	1.94e-07
AT1G73730	AT2G43400	CIS-BP	6.49e-05:I	0.961227	6.52e-12
AT1G73730	AT3G01420	CIS-BP	3.12e-05:I	0.866307	3.39e-07
AT1G73730	AT3G02280	CIS-BP	2.97e-05:I	0.869538	2.72e-07
AT1G73730	AT3G02660	CIS-BP	7.93e-05:I	-0.876519	1.66e-07
AT1G73730	AT3G07480	CIS-BP	1.22e-05:I	-0.855022	6.97e-07
AT1G73730	AT3G08740	CIS-BP	1.15e-05:D	-0.94265	1.85e-10
AT1G73730	AT3G09150	CIS-BP	2.72e-05:I	-0.846873	1.14e-06
AT1G73730	AT3G11050	CIS-BP	1.79e-05:I	0.934024	6.26e-10
AT1G73730	AT3G12930	CIS-BP	1.79e-05:I	-0.876784	1.62e-07
AT1G73730	AT3G16250	CIS-BP	1.9e-05:I	-0.876144	1.7e-07
AT1G73730	AT3G18110	CIS-BP	9.4e-05:I	-0.926134	1.71e-09
AT1G73730	AT3G19010	CIS-BP	1.8e-05:I	-0.80663	8.97e-06
AT1G73730	AT3G20770	CIS-BP	1.38e-05:D	0.937409	3.96e-10
AT1G73730	AT3G26900	CIS-BP	6.34e-05:I	-0.832665	2.49e-06
AT1G73730	AT3G27380	CIS-BP	1.9e-05:I	-0.864955	3.7e-07
AT1G73730	AT3G28460	CIS-BP	5.75e-05:I	-0.877196	1.58e-07
AT1G73730	AT3G29185	CIS-BP	5.75e-05:I	-0.953637	2.95e-11
AT1G73730	AT3G30290	CIS-BP	1.44e-05:I	0.942259	1.97e-10
AT1G73730	AT3G44880	CIS-BP	7.93e-05:I	0.842124	1.49e-06
AT1G73730	AT3G47450	CIS-BP	8.36e-05:I	-0.838706	1.8e-06
AT1G73730	AT3G47640	CIS-BP	2.55e-05:D	0.95173	4.15e-11
AT1G73730	AT3G53700	CIS-BP	1.79e-05:I	-0.976315	1.08e-13
AT1G73730	AT3G54090	CIS-BP	4.84e-05:I	-0.869983	2.64e-07
AT1G73730	AT3G54900	CIS-BP	6.73e-05:I	-0.961682	6.01e-12
AT1G73730	AT3G56090	CIS-BP	6.22e-05:D	-0.957266	1.45e-11
AT1G73730	AT3G56240	CIS-BP	5.02e-05:I	-0.949145	6.52e-11
AT1G73730	AT3G61580	CIS-BP	2.05e-05:D	-0.865115	3.66e-07
AT1G73730	AT3G63490	CIS-BP	1.8e-05:I	-0.820053	4.74e-06
AT1G73730	AT4G00430	CIS-BP	5.75e-05:I	-0.819291	4.93e-06
AT1G73730	AT4G01850	CIS-BP	7.61e-05:I	-0.893543	4.4e-08
AT1G73730	AT4G02580	CIS-BP	3.97e-05:I	-0.941579	2.17e-10
AT1G73730	AT4G03280	CIS-BP	7.55e-05:I	-0.948436	7.32e-11
AT1G73730	AT4G12130	CIS-BP	1.73e-06:I	0.966513	1.95e-12
AT1G73730	AT4G13430	CIS-BP	9.42e-05:D	-0.900246	2.46e-08
AT1G73730	AT4G19230	CIS-BP	4.51e-05:I	0.81568	5.87e-06
AT1G73730	AT4G22890	CIS-BP	1.46e-05:D	-0.961485	6.21e-12
AT1G73730	AT4G25910	CIS-BP	2.72e-05:I	-0.922569	2.6e-09
AT1G73730	AT4G26500	CIS-BP	5.57e-05:I	-0.923442	2.35e-09
AT1G73730	AT4G34350	CIS-BP	1.54e-05:I	-0.835668	2.12e-06
AT1G73730	AT4G34740	CIS-BP	1.54e-05:I	0.970612	6.57e-13
AT1G73730	AT4G36380	CIS-BP	3.58e-05:I	0.86953	2.72e-07
AT1G73730	AT4G36390	CIS-BP	8.84e-05:I	-0.863009	4.2e-07
AT1G73730	AT4G39040	CIS-BP	5.75e-05:I	-0.940747	2.46e-10
AT1G73730	AT4G39510	CIS-BP	1.44e-05:I	-0.958924	1.04e-11
AT1G73730	AT5G01600	CIS-BP	4.15e-05:I	-0.90057	2.4e-08
AT1G73730	AT5G03730	CIS-BP	1.3e-05:I	0.915839	5.43e-09
AT1G73730	AT5G05690	CIS-BP	8.26e-05:I	0.820953	4.54e-06
AT1G73730	AT5G05740	CIS-BP	2.31e-05:I	-0.94972	5.9e-11
AT1G73730	AT5G08530	CIS-BP	1.01e-05:I	-0.921851	2.81e-09
AT1G73730	AT5G13450	CIS-BP	8.19e-05:I	-0.902846	1.95e-08
AT1G73730	AT5G14660	CIS-BP	1.79e-05:I	-0.908377	1.16e-08
AT1G73730	AT5G17170	CIS-BP	7.62e-05:D	-0.888353	6.76e-08
AT1G73730	AT5G18400	CIS-BP	1.12e-05:I	0.946442	1.01e-10
AT1G73730	AT5G18900	CIS-BP	6.52e-05:I	0.85967	5.2e-07
AT1G73730	AT5G26010	CIS-BP	3.58e-05:I	0.955915	1.89e-11
AT1G73730	AT5G35750	CIS-BP	1.28e-05:I	-0.820609	4.62e-06
AT1G73730	AT5G36890	CIS-BP	9.88e-05:I	-0.901155	2.27e-08
AT1G73730	AT5G40650	CIS-BP	1.9e-05:I	-0.856054	6.55e-07
AT1G73730	AT5G42130	CIS-BP	2.21e-05:I	-0.955678	1.99e-11
AT1G73730	AT5G42650	CIS-BP	6.22e-05:D	0.810594	7.48e-06
AT1G73730	AT5G44610	CIS-BP	1.31e-05:D	0.972139	4.24e-13
AT1G73730	AT5G47190	CIS-BP	1.54e-05:I	-0.929264	1.17e-09
AT1G73730	AT5G48300	CIS-BP	2.69e-05:I	-0.923818	2.25e-09
AT1G73730	AT5G49940	CIS-BP	8.08e-05:D	0.821385	4.45e-06
AT1G73730	AT5G50320	CIS-BP	3.58e-05:I	0.880752	1.21e-07
AT1G73730	AT5G50960	CIS-BP	3.64e-05:D	0.859966	5.1e-07
AT1G73730	AT5G51010	CIS-BP	1.79e-05:I	-0.948104	7.7e-11
AT1G73730	AT5G51110	CIS-BP	1.79e-05:I	-0.855745	6.67e-07
AT1G73730	AT5G52960	CIS-BP	7.93e-05:I	-0.948862	6.84e-11
AT1G73730	AT5G52970	CIS-BP	1.38e-05:I	-0.960858	7.01e-12
AT1G73730	AT5G57930	CIS-BP	7.88e-05:I	-0.883923	9.55e-08
AT1G73730	AT5G58860	CIS-BP	3.64e-05:D	0.853282	7.77e-07
AT1G73730	AT5G59520	CIS-BP	2.31e-05:I	0.807384	8.67e-06
AT1G73730	AT5G60600	CIS-BP	5.68e-05:D	-0.934091	6.21e-10
AT1G73730	AT5G66060	CIS-BP	1.79e-05:I	-0.857947	5.8e-07
AT1G73730	AT5G67100	CIS-BP	1.44e-05:I	-0.938874	3.23e-10
AT2G27050	AT1G01620	CIS-BP	7.88e-05:I	-0.908643	1.13e-08
AT2G27050	AT1G05260	CIS-BP	3.68e-05:I	-0.959158	9.93e-12
AT2G27050	AT1G08990	CIS-BP	2.31e-05:D	0.838557	1.81e-06
AT2G27050	AT1G14030	CIS-BP	1.79e-05:I	-0.898864	2.78e-08
AT2G27050	AT1G17010	CIS-BP	3.58e-05:I	0.949211	6.44e-11
AT2G27050	AT1G22440	CIS-BP	1.3e-05:I	-0.925393	1.87e-09
AT2G27050	AT1G31800	CIS-BP	1.79e-05:I	-0.812632	6.79e-06
AT2G27050	AT1G49820	CIS-BP	1.31e-05:I	-0.969516	8.85e-13
AT2G27050	AT1G55805	CIS-BP	1.86e-05:I	-0.886399	7.9e-08
AT2G27050	AT1G58290	CIS-BP	1.38e-05:D	-0.945052	1.28e-10
AT2G27050	AT1G60950	CIS-BP	5.19e-05:I	-0.934771	5.64e-10
AT2G27050	AT1G62750	CIS-BP	2.55e-05:I	-0.90321	1.88e-08
AT2G27050	AT1G68080	CIS-BP	1.4e-05:I	0.931929	8.26e-10
AT2G27050	AT1G68150	CIS-BP	1.15e-05:I	0.843388	1.39e-06
AT2G27050	AT1G74770	CIS-BP	5.68e-05:I	0.800109	1.2e-05
AT2G27050	AT1G80830	CIS-BP	2.46e-05:I	-0.969903	7.96e-13
AT2G27050	AT2G16060	CIS-BP	1.86e-05:I	0.918563	4.06e-09
AT2G27050	AT2G16570	CIS-BP	9.4e-05:I	0.805757	9.33e-06
AT2G27050	AT2G20270	CIS-BP	3.46e-05:I	-0.845204	1.25e-06
AT2G27050	AT2G23180	CIS-BP	1.38e-05:D	-0.938265	3.51e-10
AT2G27050	AT2G24820	CIS-BP	1.79e-05:I	-0.87351	2.06e-07
AT2G27050	AT2G28000	CIS-BP	1.79e-05:I	-0.883928	9.54e-08
AT2G27050	AT2G29090	CIS-BP	3.46e-05:I	0.947432	8.6e-11
AT2G27050	AT2G29390	CIS-BP	2.21e-05:I	-0.936313	4.6e-10
AT2G27050	AT2G29630	CIS-BP	9.4e-05:I	-0.984556	3.96e-15
AT2G27050	AT2G41220	CIS-BP	3.33e-05:I	-0.881828	1.12e-07
AT2G27050	AT2G43400	CIS-BP	6.49e-05:I	0.891537	5.21e-08
AT2G27050	AT3G01420	CIS-BP	3.12e-05:D	0.914219	6.44e-09
AT2G27050	AT3G02280	CIS-BP	2.97e-05:I	0.894053	4.22e-08
AT2G27050	AT3G06300	CIS-BP	1.79e-05:I	-0.901429	2.21e-08
AT2G27050	AT3G07480	CIS-BP	1.22e-05:I	-0.908497	1.15e-08
AT2G27050	AT3G08740	CIS-BP	1.15e-05:I	-0.873163	2.11e-07
AT2G27050	AT3G11050	CIS-BP	1.79e-05:I	0.808837	8.11e-06
AT2G27050	AT3G18110	CIS-BP	9.4e-05:I	-0.912203	7.94e-09
AT2G27050	AT3G27380	CIS-BP	1.9e-05:I	-0.960994	6.82e-12
AT2G27050	AT3G29185	CIS-BP	5.75e-05:I	-0.82441	3.83e-06
AT2G27050	AT3G30290	CIS-BP	1.44e-05:I	0.851025	8.89e-07
AT2G27050	AT3G44880	CIS-BP	7.93e-05:I	0.86314	4.16e-07
AT2G27050	AT3G47640	CIS-BP	2.55e-05:I	0.83237	2.53e-06
AT2G27050	AT3G53700	CIS-BP	1.79e-05:I	-0.86541	3.59e-07
AT2G27050	AT3G54900	CIS-BP	6.73e-05:I	-0.880296	1.26e-07
AT2G27050	AT3G56090	CIS-BP	6.22e-05:I	-0.923144	2.43e-09
AT2G27050	AT3G56240	CIS-BP	5.02e-05:I	-0.964528	3.13e-12
AT2G27050	AT3G61580	CIS-BP	2.05e-05:I	-0.893573	4.39e-08
AT2G27050	AT4G00430	CIS-BP	5.75e-05:I	-0.886047	8.1e-08
AT2G27050	AT4G02580	CIS-BP	3.97e-05:I	-0.923075	2.45e-09
AT2G27050	AT4G03280	CIS-BP	7.55e-05:I	-0.902736	1.97e-08
AT2G27050	AT4G04770	CIS-BP	1.4e-05:I	-0.820672	4.61e-06
AT2G27050	AT4G12130	CIS-BP	1.73e-06:I	0.884922	8.84e-08
AT2G27050	AT4G13430	CIS-BP	9.42e-05:I	-0.960061	8.22e-12
AT2G27050	AT4G16370	CIS-BP	3.99e-05:I	-0.923055	2.45e-09
AT2G27050	AT4G22890	CIS-BP	1.46e-05:I	-0.93178	8.42e-10
AT2G27050	AT4G26500	CIS-BP	5.57e-05:I	-0.869858	2.66e-07
AT2G27050	AT4G29890	CIS-BP	3.58e-05:I	0.86178	4.55e-07
AT2G27050	AT4G34350	CIS-BP	1.54e-05:I	-0.82513	3.69e-06
AT2G27050	AT4G34740	CIS-BP	1.54e-05:I	0.865299	3.62e-07
AT2G27050	AT4G36380	CIS-BP	3.58e-05:I	0.855678	6.7e-07
AT2G27050	AT4G39040	CIS-BP	5.75e-05:I	-0.814806	6.12e-06
AT2G27050	AT4G39510	CIS-BP	1.44e-05:I	-0.901496	2.2e-08
AT2G27050	AT5G01600	CIS-BP	4.15e-05:I	-0.947175	8.97e-11
AT2G27050	AT5G03730	CIS-BP	1.3e-05:I	0.911193	8.78e-09
AT2G27050	AT5G05740	CIS-BP	2.31e-05:D	-0.860466	4.94e-07
AT2G27050	AT5G07990	CIS-BP	4.19e-05:I	-0.887784	7.09e-08
AT2G27050	AT5G08530	CIS-BP	1.01e-05:I	-0.967116	1.66e-12
AT2G27050	AT5G13450	CIS-BP	8.19e-05:I	-0.896394	3.45e-08
AT2G27050	AT5G17170	CIS-BP	7.62e-05:I	-0.915752	5.48e-09
AT2G27050	AT5G18400	CIS-BP	1.12e-05:I	0.859277	5.33e-07
AT2G27050	AT5G26010	CIS-BP	3.58e-05:I	0.851187	8.81e-07
AT2G27050	AT5G35750	CIS-BP	1.28e-05:I	-0.897551	3.12e-08
AT2G27050	AT5G42130	CIS-BP	2.21e-05:I	-0.861565	4.61e-07
AT2G27050	AT5G44610	CIS-BP	1.31e-05:I	0.935902	4.87e-10
AT2G27050	AT5G47190	CIS-BP	1.54e-05:I	-0.830468	2.8e-06
AT2G27050	AT5G48300	CIS-BP	2.69e-05:I	-0.961161	6.59e-12
AT2G27050	AT5G49940	CIS-BP	8.08e-05:I	0.866317	3.38e-07
AT2G27050	AT5G50320	CIS-BP	3.58e-05:I	0.812535	6.82e-06
AT2G27050	AT5G50960	CIS-BP	3.64e-05:I	0.85841	5.64e-07
AT2G27050	AT5G51010	CIS-BP	1.79e-05:I	-0.891762	5.11e-08
AT2G27050	AT5G52960	CIS-BP	7.93e-05:I	-0.815119	6.03e-06
AT2G27050	AT5G52970	CIS-BP	1.38e-05:D	-0.864498	3.81e-07
AT2G27050	AT5G60600	CIS-BP	5.68e-05:I	-0.958333	1.17e-11
AT2G27050	AT5G66060	CIS-BP	1.79e-05:I	-0.918584	4.05e-09
AT2G27050	AT5G67100	CIS-BP	1.44e-05:I	-0.907732	1.24e-08
AT3G24650	AT1G02205	CIS-BP	3.36e-05:D	-0.916412	5.12e-09
AT3G24650	AT1G08060	CIS-BP	1.88e-05:D	0.96201	5.6e-12
AT3G24650	AT1G08830	CIS-BP	7.99e-05:D	-0.838835	1.79e-06
AT3G24650	AT1G09740	CIS-BP	3.76e-05:D	0.830642	2.78e-06
AT3G24650	AT1G31800	CIS-BP	4.54e-05:D	-0.919189	3.79e-09
AT3G24650	AT1G80770	CIS-BP	8.65e-05:D	-0.954837	2.35e-11
AT3G24650	AT2G28000	CIS-BP	3.76e-05:D	-0.857277	6.05e-07
AT3G24650	AT2G31350	CIS-BP	6.31e-05:D	0.886454	7.86e-08
AT3G24650	AT2G36490	CIS-BP	4.54e-05:D	0.956781	1.6e-11
AT3G24650	AT2G40300	CIS-BP	1.88e-05:D	-0.95526	2.15e-11
AT3G24650	AT3G09150	CIS-BP	3.03e-05:D	-0.907317	1.29e-08
AT3G24650	AT3G10520	CIS-BP	5.75e-05:D	-0.871883	2.3e-07
AT3G24650	AT3G26900	CIS-BP	9.05e-05:D	-0.914507	6.26e-09
AT3G24650	AT3G27240	CIS-BP	3.03e-05:D	-0.921479	2.93e-09
AT3G24650	AT3G28480	CIS-BP	7.31e-05:D	-0.801153	1.15e-05
AT3G24650	AT3G30290	CIS-BP	2.48e-05:D	0.841806	1.51e-06
AT3G24650	AT3G45140	CIS-BP	3.31e-06:D	-0.891855	5.08e-08
AT3G24650	AT3G54090	CIS-BP	1.88e-05:D	-0.901552	2.19e-08
AT3G24650	AT3G63190	CIS-BP	3.31e-06:D	-0.923301	2.39e-09
AT3G24650	AT4G12130	CIS-BP	3.03e-05:D	0.853756	7.55e-07
AT3G24650	AT4G14890	CIS-BP	7.99e-05:D	-0.93743	3.95e-10
AT3G24650	AT4G15440	CIS-BP	6.62e-06:D	-0.934194	6.12e-10
AT3G24650	AT4G19210	CIS-BP	6.58e-05:D	0.850572	9.14e-07
AT3G24650	AT5G10580	CIS-BP	8.65e-05:D	0.854454	7.22e-07
AT3G24650	AT5G14660	CIS-BP	7.31e-05:D	-0.917933	4.34e-09
AT3G24650	AT5G22640	CIS-BP	5.2e-05:D	-0.828829	3.05e-06
AT3G24650	AT5G40650	CIS-BP	9.05e-05:D	-0.914575	6.21e-09
AT3G24650	AT5G50320	CIS-BP	8.32e-05:D	0.81357	6.5e-06
AT3G24650	AT5G55620	CIS-BP	3.76e-05:D	0.913707	6.78e-09
AT3G24650	AT5G58660	CIS-BP	3.36e-05:D	0.924436	2.09e-09
AT3G24650	AT5G66470	CIS-BP	3.31e-06:D	-0.831468	2.66e-06
AT3G24650	AT5G67330	CIS-BP	3.76e-05:D	0.895017	3.89e-08
AT3G24650	AT1G01620	AGRIS	ABI3VP1;1	0.856477	6.37e-07
AT3G24650	AT1G02205	AGRIS	ABI3VP1;1	0.888456	6.7e-08
AT3G24650	AT1G02500	AGRIS	ABI3VP1;1	0.933553	6.69e-10
AT3G24650	AT1G03850	AGRIS	ABI3VP1;1	0.896931	3.3e-08
AT3G24650	AT1G09740	AGRIS	ABI3VP1;1	0.85781	5.85e-07
AT3G24650	AT1G11680	AGRIS	ABI3VP1;1	0.906392	1.4e-08
AT3G24650	AT1G13140	AGRIS	ABI3VP1;1	-0.939178	3.09e-10
AT3G24650	AT1G14290	AGRIS	ABI3VP1;1	0.950668	5.02e-11
AT3G24650	AT1G15960	AGRIS	ABI3VP1;1	0.851253	8.78e-07
AT3G24650	AT1G17010	AGRIS	ABI3VP1;1	0.902267	2.05e-08
AT3G24650	AT1G17420	AGRIS	ABI3VP1;1	0.934415	5.93e-10
AT3G24650	AT1G28300	AGRIS	ABI3VP1;1	0.9813	1.51e-14
AT3G24650	AT1G32450	AGRIS	ABI3VP1;1	0.890466	5.69e-08
AT3G24650	AT1G32500	AGRIS	ABI3VP1;1	0.821535	4.41e-06
AT3G24650	AT2G38270	AGRIS	ABI3VP1;1	0.825087	3.7e-06
AT3G24650	AT2G40300	AGRIS	ABI3VP1;1	0.809259	7.95e-06
AT3G24650	AT2G41220	AGRIS	ABI3VP1;1	-0.838457	1.82e-06
AT3G24650	AT2G43360	AGRIS	ABI3VP1;1	-0.840247	1.65e-06
AT3G24650	AT3G08040	AGRIS	ABI3VP1;1	-0.810403	7.54e-06
AT3G24650	AT3G10520	AGRIS	ABI3VP1;1	-0.85572	6.68e-07
AT3G24650	AT3G11050	AGRIS	ABI3VP1;1	0.82513	3.69e-06
AT3G24650	AT3G13640	AGRIS	ABI3VP1;1	-0.809908	7.72e-06
AT3G24650	AT3G14940	AGRIS	ABI3VP1;1	-0.936657	4.39e-10
AT3G24650	AT3G23090	AGRIS	ABI3VP1;1	0.899285	2.69e-08
AT3G24650	AT3G23430	AGRIS	ABI3VP1;1	-0.946256	1.04e-10
AT3G24650	AT3G27380	AGRIS	ABI3VP1;1	-0.876366	1.67e-07
AT3G24650	AT3G28480	AGRIS	ABI3VP1;1	-0.92846	1.29e-09
AT3G24650	AT3G29185	AGRIS	ABI3VP1;1	-0.969516	8.85e-13
AT3G24650	AT3G30180	AGRIS	ABI3VP1;1	-0.932283	7.89e-10
AT3G24650	AT5G40650	AGRIS	ABI3VP1;1	-0.827118	3.33e-06
AT3G24650	AT5G40890	AGRIS	ABI3VP1;1	-0.86161	4.6e-07
AT3G24650	AT5G42650	AGRIS	ABI3VP1;1	-0.886399	7.9e-08
AT3G24650	AT5G43850	AGRIS	ABI3VP1;1	-0.862653	4.29e-07
AT3G24650	AT5G47190	AGRIS	ABI3VP1;1	0.864337	3.85e-07
AT3G24650	AT5G50320	AGRIS	ABI3VP1;1	-0.827895	3.2e-06
AT3G24650	AT5G51160	AGRIS	ABI3VP1;1	-0.925683	1.81e-09
AT3G24650	AT5G51810	AGRIS	ABI3VP1;1	-0.945052	1.28e-10
AT3G24650	AT5G52520	AGRIS	ABI3VP1;1	-0.967341	1.57e-12
AT3G24650	AT5G53550	AGRIS	ABI3VP1;1	-0.917469	4.57e-09
AT3G24650	AT5G55620	AGRIS	ABI3VP1;1	-0.934771	5.64e-10
AT3G24650	AT5G56640	AGRIS	ABI3VP1;1	-0.968095	1.3e-12
AT1G28300	AT1G02500	CIS-BP	4.71e-05:D	0.883959	9.53e-08
AT1G28300	AT1G05160	CIS-BP	1.76e-05:D	0.807034	8.81e-06
AT1G28300	AT2G24820	CIS-BP	1.47e-05:D	0.875978	1.72e-07
AT1G28300	AT3G13640	CIS-BP	6.43e-05:D	0.832201	2.56e-06
AT1G28300	AT3G59220	CIS-BP	6.97e-05:D	-0.817426	5.4e-06
AT1G28300	AT3G62930	CIS-BP	1.52e-05:D	0.831354	2.67e-06
AT1G28300	AT4G21690	CIS-BP	1.47e-05:D	0.803612	1.03e-05
AT1G28300	AT4G34620	CIS-BP	2.37e-05:D	-0.829521	2.94e-06
AT1G28300	AT1G03850	AGRIS	ABI3VP1;1	0.956197	1.79e-11
AT1G28300	AT1G04620	AGRIS	ABI3VP1;1	0.911458	8.55e-09
AT1G28300	AT1G05260	AGRIS	ABI3VP1;1	0.962524	4.97e-12
AT1G28300	AT1G08830	AGRIS	ABI3VP1;1	0.94096	2.38e-10
AT1G28300	AT1G09740	AGRIS	ABI3VP1;1	0.85782	5.85e-07
AT1G28300	AT1G14290	AGRIS	ABI3VP1;1	0.923349	2.38e-09
AT1G28300	AT1G15390	AGRIS	ABI3VP1;1	0.90383	1.78e-08
AT1G28300	AT1G17420	AGRIS	ABI3VP1;1	0.980746	1.97e-14
AT1G28300	AT1G22440	AGRIS	ABI3VP1;1	0.846992	1.13e-06
AT1G28300	AT1G60950	AGRIS	ABI3VP1;1	0.830646	2.78e-06
AT1G28300	AT1G60960	AGRIS	ABI3VP1;1	0.952405	3.71e-11
AT1G28300	AT1G60990	AGRIS	ABI3VP1;1	0.897138	3.24e-08
AT1G28300	AT1G62660	AGRIS	ABI3VP1;1	0.937281	4.03e-10
AT1G28300	AT1G62750	AGRIS	ABI3VP1;1	0.912575	7.64e-09
AT1G28300	AT1G65340	AGRIS	ABI3VP1;1	0.893378	4.46e-08
AT1G28300	AT1G65670	AGRIS	ABI3VP1;1	0.947189	8.95e-11
AT1G28300	AT1G67320	AGRIS	ABI3VP1;1	0.908594	1.14e-08
AT1G28300	AT1G67560	AGRIS	ABI3VP1;1	0.915502	5.62e-09
AT1G28300	AT1G70610	AGRIS	ABI3VP1;1	0.91187	8.21e-09
AT1G28300	AT1G71500	AGRIS	ABI3VP1;1	0.909301	1.06e-08
