# Supplementary material for: B3 Transcription Factors Determine Iron Distribution and FERRITIN Gene Expression in Embryo but Do Not Control Total Seed Iron Content
Source: Front Plant Sci. 2022 May 6;13:870078. doi: 10.3389/fpls.2022.870078 (PMC9120844; doi:10.3389/fpls.2022.870078)
Supplement: Supplementary file 8 [file Table_4.xlsx]

## Sheet: Description
Supplementary Table 4. List of direct interactors of B3 genes
A list of direct interactors for B3 genes was obtained from the network in Supplementary Table 2.
Gene ID: Gene AGI number
Gene name: Gene name, according to Araport11 annotation
TF: shows if the gene is a TF
TF family: Shows the TF family
Fe-related GO: shows if the gene has an iron-related GO
DE in: shows if the gene is differentially expressed in abi3-6, fus3-3 and/or lec2-1 seeds

## Sheet: NODES
Gene ID	Gene name	TF	TF Family	Fe-related GO	DE in
AT5G45340	CYP707A3			Y	FUS
AT4G27860	MEB1			Y	FUSABILEC
AT4G13660	PRR2				ABI
AT3G50660	DWF4			Y	FUSLEC
AT3G50210	AT3G50210				LEC
AT5G24380	YSL2			Y	FUSABILEC
AT4G37650	SHR	TF	GRAS	Y	LEC
AT4G04610	APR1			Y	ABI
AT5G52520	OVA6				FUSABI
AT5G43850	ARD4			Y	ABI
AT5G40890	CLC-A				ABILEC
AT3G30180	BR6OX2			Y	FUSABI
AT2G43360	BIO2			Y	ABI
AT2G27510	FD3			Y	ABILEC
AT1G44446	CH1			Y	FUSLEC
AT1G32450	NRT1.5				ABI
AT5G56640	MIOX5			Y	FUSABI
AT5G53550	YSL3			Y	FUSABILEC
AT5G52570	BETA-OHASE 2			Y	ABI
AT5G04150	BHLH101	TF	bHLH	Y	ABI
AT4G31500	CYP83B1			Y	FUSABILEC
AT4G21990	APR3			Y	FUSABI
AT4G21600	ENDO5				FUSABI
AT4G15110	CYP97B3			Y	LEC
AT4G13770	CYP83A1			Y	ABI
AT3G56980	bHLH39	TF	bHLH	Y	ABI
AT2G17720	P4H5			Y	ABI
AT5G51810	GA20OX2				FUSLEC
AT5G40510	AT5G40510				FUS
AT4G30580	ATS2				ABI
AT3G24430	HCF101			Y	ABILEC
AT3G23090	AT3G23090				FUSLEC
AT3G15660	GRX4			Y	FUS
AT3G14940	PPC3				FUSABILEC
AT3G06980	AT3G06980				FUSABI
AT2G47600	MHX			Y	FUSABI
AT2G38270	CXIP2			Y	ABI
AT2G27150	AAO3			Y	ABI
AT2G26170	CYP711A1			Y	LEC
AT2G14100	CYP705A13			Y	FUS
AT2G05710	ACO3			Y	ABI
AT1G78490	CYP708A3			Y	FUS
AT1G70610	ABCB26				FUSABILEC
AT1G65340	CYP96A3			Y	FUSABILEC
AT1G62660	AT1G62660				FUS
AT1G60990	AT1G60990			Y	LEC
AT1G60960	IRT3			Y	ABI
AT1G23020	FRO3				ABI
AT1G71692	AGL12	TF	MADS		FUS
AT1G13140	CYP86C3			Y	FUS
AT1G11680	CYP51G1			Y	ABI
AT1G03850	GRXS13			Y	ABI
AT4G32980	ATH1	TF	Homeobox		ABI
AT1G01600	CYP86A4			Y	FUS
AT5G08250	AT5G08250			Y	FUSABI
AT4G32690	GLB3				ABI
AT4G24770	RBP31				FUSABILEC
AT3G53280	CYP71B5			Y	FUSLEC
AT3G52380	CP33				FUSABILEC
AT3G43600	AAO2			Y	FUSABI
AT4G35830	ACO1			Y	FUSLEC
AT3G55970	JRG21			Y	LEC
AT3G25930	AT3G25930				FUSABI
AT5G67330	NRAMP4			Y	ABI
AT5G66470	AT5G66470				FUSLEC
AT5G22640	emb1211				FUSABILEC
AT4G19210	ABCE2			Y	FUSABILEC
AT4G14890	FdC1			Y	FUSABILEC
AT3G28480	AT3G28480			Y	ABI
AT3G19000	AT3G19000				FUSABI
AT3G10520	HB2				FUS
AT3G10010	DML2			Y	FUSLEC
AT3G08040	FRD3			Y	FUSABI
AT2G47160	BOR1				ABILEC
AT2G45190	AFO	TF	C2C2-YABBY		FUSABILEC
AT2G36490	DML1			Y	FUSABI
AT2G34770	FAH1			Y	ABI
AT2G34490	CYP710A2			Y	FUSABI
AT2G30490	C4H			Y	LEC
AT2G27690	CYP94C1			Y	ABILEC
AT5G07990	TT7			Y	FUSABI
AT4G29890	AT4G29890			Y	ABI
AT4G16370	OPT3			Y	FUSABILEC
AT4G04770	ABCI8			Y	FUS
AT3G06300	P4H2			Y	ABI
AT2G41220	GLU2			Y	FUS
AT2G27000	CYP705A8			Y	FUS
AT2G19590	ACO1				ABI
AT2G17033	AT2G17033				FUSABI
AT1G80330	GA3OX4				FUSABI
AT5G66060	AT5G66060			Y	ABILEC
AT5G50320	ELO3			Y	ABI
AT5G42650	AOS			Y	FUSABILEC
AT5G36890	BGLU42			Y	FUSABILEC
AT5G35750	HK2			Y	FUSLEC
AT5G18900	AT5G18900			Y	FUSABI
AT5G03730	CTR1				FUSABI
AT4G36380	ROT3			Y	FUSABI
AT4G25910	NFU3			Y	ABILEC
AT4G19230	CYP707A1			Y	FUSABI
AT4G01850	SAM-2				ABILEC
AT3G61580	SLD1				FUSABILEC
AT3G47450	NOA1				ABI
AT3G44880	ACD1			Y	FUSABI
AT3G30290	CYP702A8			Y	ABI
AT3G01420	DOX1				FUSABI
AT2G33180	AT2G33180				FUSABILEC
AT2G30695	AT2G30695				FUSLEC
AT2G29090	CYP707A2			Y	ABILEC
AT2G16570	ASE1			Y	ABI
AT1G80770	PDE318				FUSABI
AT1G74770	AT1G74770			Y	ABILEC
AT5G60600	HDS			Y	FUSABI
AT5G48300	ADG1				FUSABI
AT5G44610	MAP18				ABI
AT5G42130	Mfl1			Y	ABI
AT5G26010	AT5G26010				ABI
AT5G05690	CPD			Y	FUSABI
AT4G39510	CYP96A12			Y	FUSABI
AT4G34740	ASE2			Y	ABI
AT4G26500	CPSUFE			Y	FUSABI
AT4G22753	SMO1-3				ABILEC
AT4G13430	IIL1			Y	FUSABI
AT4G12130	AT4G12130			Y	FUSABI
AT3G53700	MEE40				LEC
AT3G47640	PYE	TF	bHLH	Y	FUS
AT3G29185	AT3G29185				FUSABILEC
AT3G18110	EMB1270				ABI
AT3G08740	AT3G08740				FUSABILEC
AT2G43400	ETFQO			Y	ABI
AT2G38460	IREG1			Y	FUSABI
AT2G31350	GLX2-5			Y	FUSABI
AT2G29630	THIC			Y	FUSABILEC
AT2G29390	SMO2-2			Y	ABI
AT2G28000	CPN60A				FUSABILEC
AT2G23180	CYP96A1			Y	ABI
AT2G20270	AT2G20270			Y	FUSLEC
AT1G68080	AT1G68080			Y	ABI
AT1G67560	LOX6				FUSABI
AT1G65670	CYP702A1			Y	FUSABI
AT1G58290	HEMA1				FUSABILEC
AT1G55940	CYP708A1			Y	FUSABI
AT1G55805	AT1G55805			Y	ABI
AT1G49820	MTK				ABI
AT1G32500	ABCI7			Y	ABI
AT5G58660	AT5G58660				FUSABI
AT5G51160	AT5G51160				FUSABI
AT5G40650	SDH2-2			Y	FUSABILEC
AT5G18600	AT5G18600			Y	ABI
AT4G34350	HDR			Y	FUS
AT3G19010	AT3G19010				FUSLEC
AT3G11050	FER2			Y	FUSABILEC
AT2G48130	AT2G48130				FUSABI
AT2G47910	CRR6				FUSABILEC
AT4G34620	SSR16				FUSLEC
AT4G21690	GA3OX3				ABI
AT3G62930	AT3G62930			Y	FUSABI
AT3G59220	PRN				FUS
AT3G13640	ABCE1			Y	FUSABI
AT2G24820	TIC55-II			Y	FUSABI
AT1G22440	AT1G22440				FUSABI
AT1G17010	AT1G17010				FUSABI
AT1G15960	NRAMP6			Y	ABI
AT1G15390	PDF1A				FUSABILEC
AT1G14290	SBH2			Y	ABI
AT1G14030	LSMT-L				FUSABILEC
AT1G68150	WRKY9	TF	WRKY		LEC
AT1G09740	AT1G09740				LEC
AT1G08990	PGSIP5				FUS
AT1G08060	MOM			Y	ABI
AT1G07420	SMO2-1			Y	FUSABI
AT1G05260	RCI3				ABI
AT1G05160	CYP88A3			Y	FUSABILEC
AT1G04620	HCAR			Y	FUSABILEC
AT4G04890	PDF2	TF	Homeobox		FUS
AT1G02500	SAM1				ABI
AT1G28300	LEC2	TF	ABI3VP1
AT3G24650	ABI3	TF	ABI3VP1
AT2G27050	EIL1	TF	EIL		FUS
AT1G73730	EIL3	TF	EIL		ABI
AT5G55620	AT5G55620				FUSABI
AT5G10580	AT5G10580				FUSLEC
AT3G23430	PHO1				FUSABILEC
AT3G11180	AT3G11180			Y	ABI
AT2G16060	HB1				FUSABILEC
AT3G20770	EIN3	TF	EIL		FUSABI
AT2G01770	VIT1			Y	FUSLEC
AT1G35190	AT1G35190				FUSLEC
AT3G45140	LOX2				ABILEC
AT4G10380	NIP5;1				ABI
AT1G17420	LOX3				ABI
AT1G29280	WRKY65	TF	WRKY		FUSABI
AT3G26790	FUS3	TF	ABI3VP1
AT1G02205	CER1			Y	FUSLEC
AT1G30210	TCP24	TF	TCP		LEC
AT5G58860	CYP86A1			Y	FUS
AT5G23190	CYP86B1			Y	FUS
AT5G49940	NFU2			Y	ABI
AT5G17170	ENH1			Y	FUSLEC
AT4G03280	PETC			Y	FUSABILEC
AT4G15440	HPL1			Y	FUSLEC
AT4G03050	AOP3				FUSLEC
AT4G34730	AT4G34730				FUSABI
AT5G59520	ZIP2				FUS
AT5G01490	CAX4				ABI
AT3G54900	CXIP1			Y	FUS
AT4G00430	PIP1;4				ABI
AT5G08530	CI51			Y	FUSABI
AT3G27380	SDH2-1			Y	ABI
AT3G27240	AT3G27240				FUS
AT3G26900	SKL1				ABILEC
AT3G16250	PnsB3			Y	FUS
AT3G54090	FLN1				FUSABI
AT3G28460	AT3G28460				ABI
AT5G13450	ATP5				FUSABILEC
AT4G02580	AT4G02580			Y	ABI
AT3G07480	AT3G07480			Y	FUSABI
AT5G18400	AT5G18400			Y	FUSABILEC
AT3G02280	AT3G02280			Y	ABI
AT3G56090	FER3			Y	FUSLEC
AT2G40300	FER4			Y	FUSLEC
AT5G52970	AT5G52970				FUSABILEC
AT5G20960	AO1			Y	FUSABILEC
AT2G31955	CNX2			Y	FUSABI
AT5G50960	NBP35			Y	FUSABILEC
AT2G26060	emb1345			Y	ABI
AT5G47190	AT5G47190				FUSABILEC
AT5G05740	EGY2				FUSABILEC
AT2G25840	OVA4				ABI
AT5G14660	PDF1B				FUSABILEC
AT3G02660	EMB2768				FUS
AT5G52960	AT5G52960				FUSABILEC
AT4G39040	AT4G39040				FUSABILEC
AT2G24060	AT2G24060				FUSABILEC
AT5G01600	FER1			Y	FUSABILEC
AT1G80830	NRAMP1			Y	FUSABI
AT5G07200	GA20OX3				FUS
AT1G78440	ATGA2OX1				LEC
AT3G56240	CCH			Y	ABILEC
AT1G76800	AT1G76800			Y	FUSABI
AT5G51010	AT5G51010			Y	FUSABILEC
AT1G71500	AT1G71500			Y	FUSABILEC
AT5G67100	ICU2			Y	FUSABILEC
AT1G67320	EMB2813			Y	ABILEC
AT5G57930	APO2				FUSABILEC
AT4G22890	PGR5-LIKE A			Y	FUSABILEC
AT3G09150	HY2			Y	ABI
AT1G60950	FED A			Y	FUSABILEC
AT4G36390	AT4G36390			Y	FUS
AT1G36390	AT1G36390				ABI
AT3G08010	ATAB2				ABILEC
AT1G32550	FdC2			Y	FUSABILEC
AT2G25830	AT2G25830				FUSABI
AT1G62750	SCO1				FUSABILEC
AT1G31800	CYP97A3			Y	ABI
AT1G22700	AT1G22700				FUSABILEC
AT5G51110	AT5G51110				FUSABILEC
AT5G46580	AT5G46580				FUSABI
AT3G18680	AT3G18680				FUSLEC
AT3G12930	AT3G12930				FUSABILEC
AT2G28190	CSD2			Y	FUSABILEC
AT1G08830	CSD1			Y	ABILEC
AT3G63490	EMB3126				FUSABILEC
AT3G63190	RRF				FUSABILEC
AT1G06190	RHON1				FUS
AT3G54820	PIP2;5				ABILEC
AT1G01620	PIP1C				FUSABI
